# Supplementary material for: Three dimensional modeling of biologically relevant fluid shear stress in human renal tubule cells mimics in vivo transcriptional profiles
Source: Sci Rep. 2021 Jul 7;11:14053. doi: 10.1038/s41598-021-93570-5 (PMC8263711; doi:10.1038/s41598-021-93570-5)
Supplement: Supplementary file 2 — Supplementary Information 2. [file 41598_2021_93570_MOESM2_ESM.xlsx]

## Sheet: Sheet1
Supplementary Dataset File S1 - Supplementary dataset file key and definition of headings provided by the DESeq2 Bioconductor package.
Supplementary Dataset Files Key
File Name
Supplementary Dataset File S1	Supplementary dataset file key and definition of headings provided by the DESeq2 Bioconductor package.
Supplementary Dataset File S2	List of the identified 10,444 genes that are significantly differentially expressed (p-adjusted <0.05) between the FSS samples and static control samples.
Supplementary Dataset File S3	Volcano plot subset of differentially expressed genes associated with kidney proximal tubules.
Supplementary Dataset File S4	Volcano plot subset of differentially expressed genes associated with kidney genome-wide association studies (GWAS).
Supplementary Dataset File S5	GO Cellular Component Analysis
Supplementary Dataset File S6	GO Molecular Function Analysis
Supplementary Dataset File S7	GO Biological Process Analysis
Definition of headings provided by the DESeq2 Bioconductor package (citation listed below).
Ensembl Gene ID	Indenification number which corrilates with the Ensembl genome browser for vertebrate genomes.
baseMean	The average of the normalized count values, dividing by size factors, taken over all samples in the DESeqDataSet.
log2FoldChange	The column log2FoldChange is the effect size estimate. It tells us how much the gene’s expression seems to have changed due to treatment compared to the control samples. This value is reported on a logarithmic scale to base 2.
lfcSE	The standard error estimate for the log2 fold change estimate.
stat	Wald test used for hypothesis testing.
pvalue	Reported p value.
padj	DESeq2 Benjamini-Hochberg (BH) adjustment p values.
Gene Name	Common human gene name from Bioconductor BiomaRt and biomartr R package.
Description	Gene description from Bioconductor BiomaRt and biomartr R package.
Love, M. I., Huber, W. & Anders, S. Moderated estimation of fold change and dispersion for RNA-seq data with DESeq2. Genome Biol. 15, (2014).
Love MI, Anders S, Kim V and Huber W. RNA-Seq workflow: gene-level exploratory analysis and differential expression [version 2; peer review: 2 approved]. F1000Research 2016, 4:1070 (https://doi.org/10.12688/f1000research.7035.2)
