# Supplementary material for: Three dimensional modeling of biologically relevant fluid shear stress in human renal tubule cells mimics in vivo transcriptional profiles
Source: Sci Rep. 2021 Jul 7;11:14053. doi: 10.1038/s41598-021-93570-5 (PMC8263711; doi:10.1038/s41598-021-93570-5)
Supplement: Supplementary file 3 — Supplementary Information 3. [file 41598_2021_93570_MOESM3_ESM.xlsx]

## Sheet: VolcanoPlot_SuppTable2
Supplementary Dataset File S3 - Volcano plot subset of differentially expressed genes associated with kidney proximal tubules.
Ensembl Gene ID	baseMean	log2FoldChange	lfcSE	stat	pvalue	padj	Gene Name	Relationship to Proximal Tubule Cells	PUBMED ID	Description
ENSG00000187134	11172.9	2.96084	0.114671	25.8203	5.25e-147	1.6e-142	AKR1C1	Regulation of aldo-keto reductases	PMID: 22408622	aldo-keto reductase family 1 member C1 [Source:HGNC Symbol;Acc:HGNC:384]
ENSG00000158158	1106.96	1.1665	0.0471881	24.7203	6.47e-135	9.83e-131	CNNM4	Mg2R homeostasis	PMID: 21191290	cyclin and CBS domain divalent metal cation transport mediator 4 [Source:HGNC Symbol;Acc:HGNC:105]
ENSG00000140961	2824.73	3.4526	0.149987	23.0193	2.99e-117	2.27e-113	OSGIN1	-		oxidative stress induced growth inhibitor 1 [Source:HGNC Symbol;Acc:HGNC:30093]
ENSG00000198074	436.785	4.31935	0.188471	22.9179	3.08e-116	1.88e-112	AKR1B10	Mitochondrial aldo-keto reductases with activity towards steroids and 3-keto-acyl-CoA conjugates	PMID: 25577493	aldo-keto reductase family 1 member B10 [Source:HGNC Symbol;Acc:HGNC:382]
ENSG00000167703	1469.87	1.93699	0.0857676	22.5841	6.21e-113	3.15e-109	SLC43A2	Essential amino acid transporter (Lat4)	PMID: 25480797	solute carrier family 43 member 2 [Source:HGNC Symbol;Acc:HGNC:23087]
ENSG00000171903	1833.12	2.65867	0.117811	22.5672	9.1e-113	3.96e-109	CYP4F11	Cytochrome P450 (CYP) enzymes	PMID: 28132967	cytochrome P450 family 4 subfamily F member 11 [Source:HGNC Symbol;Acc:HGNC:13265]
ENSG00000186529	326.589	6.30491	0.281031	22.4349	1.8e-111	6.83e-108	CYP4F3	Cytochrome P450 (CYP) enzymes	PMID: 28132967	cytochrome P450 family 4 subfamily F member 3 [Source:HGNC Symbol;Acc:HGNC:2646]
ENSG00000122861	26780.2	-2.08856	0.0943443	-22.1376	1.37e-108	4.64e-105	PLAU	Preventing calcium salt precipitation	PMID: 25504362	plasminogen activator, urokinase [Source:HGNC Symbol;Acc:HGNC:9052]
ENSG00000114859	840.495	1.17548	0.056833	20.683	4.92e-95	1.5e-91	CLCN2	Chloride channel 2 (clc-2)	PMID: 28534947	chloride voltage-gated channel 2 [Source:HGNC Symbol;Acc:HGNC:2020]
ENSG00000171658	894.543	3.20668	0.157044	20.419	1.13e-92	3.13e-89	NMRAL2P	-		NmrA like redox sensor 2, pseudogene [Source:HGNC Symbol;Acc:HGNC:52332]
ENSG00000148702	3774.52	-3.068	0.150438	-20.3938	1.9e-92	4.81e-89	HABP2	-		hyaluronan binding protein 2 [Source:HGNC Symbol;Acc:HGNC:4798]
ENSG00000129353	9338.23	2.0203	0.0998798	20.2273	5.62e-91	1.32e-87	SLC44A2	Drug transporters of the organic anion transporter (OAT) family	PMID: 28694431	solute carrier family 44 member 2 [Source:HGNC Symbol;Acc:HGNC:17292]
ENSG00000125089	664.864	2.84727	0.143817	19.7979	3.11e-87	6.75e-84	SH3TC1	-		SH3 domain and tetratricopeptide repeats 1 [Source:HGNC Symbol;Acc:HGNC:26009]
ENSG00000064300	93.8499	5.85015	0.299728	19.5182	7.69e-85	1.56e-81	NGFR	-		nerve growth factor receptor [Source:HGNC Symbol;Acc:HGNC:7809]
ENSG00000149599	77.2405	4.92772	0.25326	19.4572	2.53e-84	4.82e-81	DUSP15	-		dual specificity phosphatase 15 [Source:HGNC Symbol;Acc:HGNC:16236]
ENSG00000108448	1675.07	2.15434	0.111305	19.3553	1.84e-83	3.29e-80	TRIM16L	Regulation of response to stimulus	PMID: 27932448	tripartite motif containing 16 like [Source:HGNC Symbol;Acc:HGNC:32670]
ENSG00000189127	1742.9	-1.57995	0.0831895	-18.9922	1.98e-80	3.34e-77	ANKRD34B	-		ankyrin repeat domain 34B [Source:HGNC Symbol;Acc:HGNC:33736]
ENSG00000059145	2419.22	1.67991	0.0896173	18.7454	2.11e-78	3.38e-75	UNKL	-		unkempt family like zinc finger [Source:HGNC Symbol;Acc:HGNC:14184]
ENSG00000124766	5844.12	-2.18148	0.118269	-18.4451	5.71e-76	8.68e-73	SOX4	-		SRY-box 4 [Source:HGNC Symbol;Acc:HGNC:11200]
ENSG00000082898	9971.74	0.803946	0.0446012	18.0252	1.24e-72	1.79e-69	XPO1	-		exportin 1 [Source:HGNC Symbol;Acc:HGNC:12825]
ENSG00000154040	237.93	2.2704	0.126631	17.9293	6.96e-72	9.63e-69	CABYR	Expressed in testes and ciliated cells	PMID: 24475127	calcium binding tyrosine phosphorylation regulated [Source:HGNC Symbol;Acc:HGNC:15569]
ENSG00000184545	664.698	-2.32615	0.12993	-17.9031	1.12e-71	1.41e-68	DUSP8	-		dual specificity phosphatase 8 [Source:HGNC Symbol;Acc:HGNC:3074]
ENSG00000117016	276.467	-1.56202	0.0889534	-17.56	4.99e-69	6.06e-66	RIMS3	-		regulating synaptic membrane exocytosis 3 [Source:HGNC Symbol;Acc:HGNC:21292]
ENSG00000173530	2401.74	2.27813	0.130957	17.3961	8.84e-68	9.95e-65	TNFRSF10D	Biomarker for tubulointerstitial injury	PMID: 28356293	TNF receptor superfamily member 10d [Source:HGNC Symbol;Acc:HGNC:11907]
ENSG00000151632	4011.73	2.37213	0.137707	17.226	1.7e-66	1.84e-63	AKR1C2	-		aldo-keto reductase family 1 member C2 [Source:HGNC Symbol;Acc:HGNC:385]
ENSG00000184014	3106.65	-0.653239	0.037953	-17.2118	2.17e-66	2.27e-63	DENND5A	-		DENN domain containing 5A [Source:HGNC Symbol;Acc:HGNC:19344]
ENSG00000167535	1217.78	-0.899736	0.0526866	-17.0771	2.2e-65	2.23e-62	CACNB3	Calcium channel		calcium voltage-gated channel auxiliary subunit beta 3 [Source:HGNC Symbol;Acc:HGNC:1403]
ENSG00000100106	764.848	-0.88698	0.0520221	-17.05	3.49e-65	3.43e-62	TRIOBP	Regulation of SGLT expression	PMID: 22230192	TRIO and F-actin binding protein [Source:HGNC Symbol;Acc:HGNC:17009]
ENSG00000023909	7051.18	1.73286	0.101732	17.0335	4.63e-65	4.4e-62	GCLM	-		glutamate-cysteine ligase modifier subunit [Source:HGNC Symbol;Acc:HGNC:4312]
ENSG00000143819	6616.04	1.28946	0.075814	17.0083	7.13e-65	6.57e-62	EPHX1	-		epoxide hydrolase 1 [Source:HGNC Symbol;Acc:HGNC:3401]
ENSG00000139324	2117.93	0.833885	0.0493926	16.8828	6.02e-64	5.39e-61	TMTC3	-		transmembrane and tetratricopeptide repeat containing 3 [Source:HGNC Symbol;Acc:HGNC:26899]
ENSG00000198431	43041.3	2.03433	0.122253	16.6403	3.56e-62	3.09e-59	TXNRD1	-		thioredoxin reductase 1 [Source:HGNC Symbol;Acc:HGNC:12437]
ENSG00000186472	1545.12	1.81807	0.109685	16.5754	1.05e-61	8.87e-59	PCLO	-		piccolo presynaptic cytomatrix protein [Source:HGNC Symbol;Acc:HGNC:13406]
ENSG00000181222	14235.5	1.26882	0.0769039	16.4988	3.74e-61	3.08e-58	POLR2A	-		RNA polymerase II subunit A [Source:HGNC Symbol;Acc:HGNC:9187]
ENSG00000197647	432.774	1.62812	0.0987689	16.4842	4.77e-61	3.81e-58	ZNF433	-		zinc finger protein 433 [Source:HGNC Symbol;Acc:HGNC:20811]
ENSG00000227051	2892.6	-1.21762	0.0739056	-16.4754	5.51e-61	4.3e-58	C14orf132	-		chromosome 14 open reading frame 132 [Source:HGNC Symbol;Acc:HGNC:20346]
ENSG00000118496	3182.77	1.8035	0.11002	16.3925	2.16e-60	1.64e-57	FBXO30	-		F-box protein 30 [Source:HGNC Symbol;Acc:HGNC:15600]
ENSG00000234155	253.903	2.10481	0.128695	16.355	4e-60	2.97e-57	LINC02535	-		long intergenic non-protein coding RNA 2535 [Source:HGNC Symbol;Acc:HGNC:53569]
ENSG00000132470	31753.8	-1.325	0.0817022	-16.2175	3.79e-59	2.75e-56	ITGB4	Epithelial-to-mesenchymal transition	PMID: 26221233	integrin subunit beta 4 [Source:HGNC Symbol;Acc:HGNC:6158]
ENSG00000008517	542.058	-2.22676	0.137829	-16.156	1.03e-58	7.29e-56	IL32	TIMP-1 expression induced by IL-32	PMID: 27302771	interleukin 32 [Source:HGNC Symbol;Acc:HGNC:16830]
ENSG00000168461	1514.73	-1.37006	0.0849023	-16.1369	1.4e-58	9.7e-56	RAB31	-	-	RAB31, member RAS oncogene family [Source:HGNC Symbol;Acc:HGNC:9771]
ENSG00000197893	67.9004	-3.293	0.204539	-16.0996	2.57e-58	1.73e-55	NRAP	-		nebulin related anchoring protein [Source:HGNC Symbol;Acc:HGNC:7988]
ENSG00000161513	1120.58	1.67968	0.10449	16.075	3.82e-58	2.53e-55	FDXR	-	-	ferredoxin reductase [Source:HGNC Symbol;Acc:HGNC:3642]
ENSG00000088899	1251.17	-1.25709	0.0785555	-16.0026	1.23e-57	7.93e-55	LZTS3	-	-	leucine zipper tumor suppressor family member 3 [Source:HGNC Symbol;Acc:HGNC:30139]
ENSG00000015676	3579.64	-0.57669	0.0360942	-15.9773	1.84e-57	1.16e-54	NUDCD3	-		NudC domain containing 3 [Source:HGNC Symbol;Acc:HGNC:22208]
ENSG00000164220	115.54	2.6313	0.164812	15.9655	2.22e-57	1.38e-54	F2RL2	-		coagulation factor II thrombin receptor like 2 [Source:HGNC Symbol;Acc:HGNC:3539]
ENSG00000070404	4781.61	-1.63145	0.102214	-15.9612	2.38e-57	1.45e-54	FSTL3	-		follistatin like 3 [Source:HGNC Symbol;Acc:HGNC:3973]
ENSG00000083750	866.228	-0.889996	0.0560031	-15.8919	7.21e-57	4.3e-54	RRAGB	-		Ras related GTP binding B [Source:HGNC Symbol;Acc:HGNC:19901]
ENSG00000196196	55.5731	2.71362	0.171711	15.8034	2.95e-56	1.69e-53	HRCT1	-		histidine rich carboxyl terminus 1 [Source:HGNC Symbol;Acc:HGNC:33872]
ENSG00000186469	247.659	1.91249	0.121427	15.7501	6.86e-56	3.86e-53	GNG2	-		G protein subunit gamma 2 [Source:HGNC Symbol;Acc:HGNC:4404]
ENSG00000101407	1008.65	0.747645	0.0475209	15.733	8.99e-56	4.97e-53	TTI1	-		TELO2 interacting protein 1 [Source:HGNC Symbol;Acc:HGNC:29029]
ENSG00000100796	4156.32	0.777908	0.0495395	15.7028	1.45e-55	7.86e-53	PPP4R3A	-		protein phosphatase 4 regulatory subunit 3A [Source:HGNC Symbol;Acc:HGNC:20219]
ENSG00000143816	769.065	-1.1455	0.0731338	-15.6631	2.7e-55	1.44e-52	WNT9A	-	-	Wnt family member 9A [Source:HGNC Symbol;Acc:HGNC:12778]
ENSG00000135679	5135.25	2.10943	0.135013	15.6239	5.01e-55	2.58e-52	MDM2	Prevents spontaneous tubular epithelial cell death	PMID: 27882940	MDM2 proto-oncogene [Source:HGNC Symbol;Acc:HGNC:6973]
ENSG00000151012	18150.2	2.81814	0.180371	15.6241	4.99e-55	2.58e-52	SLC7A11	-		solute carrier family 7 member 11 [Source:HGNC Symbol;Acc:HGNC:11059]
ENSG00000012779	228.994	-2.26734	0.145477	-15.5856	9.12e-55	4.62e-52	ALOX5			arachidonate 5-lipoxygenase [Source:HGNC Symbol;Acc:HGNC:435]
ENSG00000088386	542.792	-2.08648	0.134063	-15.5634	1.29e-54	6.43e-52	SLC15A1	Mammalian peptide transporters as targets for drug delivery	PMID: 12237156	solute carrier family 15 member 1 [Source:HGNC Symbol;Acc:HGNC:10920]
ENSG00000133477	339.484	-1.16627	0.0749422	-15.5623	1.31e-54	6.44e-52	FAM83F	-		family with sequence similarity 83 member F [Source:HGNC Symbol;Acc:HGNC:25148]
ENSG00000189143	11403	-1.73776	0.111688	-15.559	1.38e-54	6.67e-52	CLDN4	Paracellular chloride channel in the kidney	PMID: 20921420	claudin 4 [Source:HGNC Symbol;Acc:HGNC:2046]
ENSG00000164070	3651.43	1.28579	0.0827242	15.5431	1.77e-54	8.42e-52	HSPA4L	Suggest that Hspa4l plays a role in osmotolerance	PMID: 16923965	heat shock protein family A (Hsp70) member 4 like [Source:HGNC Symbol;Acc:HGNC:17041]
ENSG00000186684	494.188	-1.18365	0.076184	-15.5367	1.96e-54	9.16e-52	CYP27C1	-		cytochrome P450 family 27 subfamily C member 1 [Source:HGNC Symbol;Acc:HGNC:33480]
ENSG00000183508	116.572	2.2926	0.147692	15.5229	2.43e-54	1.12e-51	TENT5C	-		terminal nucleotidyltransferase 5C [Source:HGNC Symbol;Acc:HGNC:24712]
ENSG00000167196	1731.66	0.993772	0.0647159	15.3559	3.23e-53	1.47e-50	FBXO22	-		F-box protein 22 [Source:HGNC Symbol;Acc:HGNC:13593]
ENSG00000004478	7922.24	1.05043	0.0687103	15.2879	9.21e-53	4.12e-50	FKBP4	-		FK506 binding protein 4 [Source:HGNC Symbol;Acc:HGNC:3720]
ENSG00000087086	132090	1.60403	0.105657	15.1814	4.69e-52	2.07e-49	FTL	-	-	ferritin light chain [Source:HGNC Symbol;Acc:HGNC:3999]
ENSG00000001084	9274.67	1.9907	0.131689	15.1167	1.26e-51	5.38e-49	GCLC	NRF2-responsive gene	PMID: 25170436	glutamate-cysteine ligase catalytic subunit [Source:HGNC Symbol;Acc:HGNC:4311]
ENSG00000108932	169.725	2.56512	0.169685	15.117	1.25e-51	5.38e-49	SLC16A6	-		solute carrier family 16 member 6 [Source:HGNC Symbol;Acc:HGNC:10927]
ENSG00000138316	251.154	-3.05939	0.203795	-15.0121	6.12e-51	2.55e-48	ADAMTS14	-		ADAM metallopeptidase with thrombospondin type 1 motif 14 [Source:HGNC Symbol;Acc:HGNC:14899]
ENSG00000198342	165.544	2.44507	0.162887	15.0108	6.23e-51	2.56e-48	ZNF442	-		zinc finger protein 442 [Source:HGNC Symbol;Acc:HGNC:20877]
ENSG00000162366	4291.11	-2.00063	0.133303	-15.0082	6.49e-51	2.63e-48	PDZK1IP1	Interactions of MAP17 with the napi-iia/PDZK1	PMID: 12837682	PDZK1 interacting protein 1 [Source:HGNC Symbol;Acc:HGNC:16887]
ENSG00000141279	6591.49	-0.577047	0.0388118	-14.8678	5.33e-50	2.13e-47	NPEPPS	-		aminopeptidase puromycin sensitive [Source:HGNC Symbol;Acc:HGNC:7900]
ENSG00000109814	5099.44	1.58442	0.106664	14.8543	6.52e-50	2.58e-47	UGDH	-		UDP-glucose 6-dehydrogenase [Source:HGNC Symbol;Acc:HGNC:12525]
ENSG00000006062	1176.07	1.35661	0.0916411	14.8036	1.4e-49	5.38e-47	MAP3K14	-	PMID: 27620989	mitogen-activated protein kinase kinase kinase 14 [Source:HGNC Symbol;Acc:HGNC:6853]
ENSG00000173068	1319.53	-1.09631	0.0740593	-14.8031	1.39e-49	5.38e-47	BNC2	-		basonuclin 2 [Source:HGNC Symbol;Acc:HGNC:30988]
ENSG00000264462	43.7269	4.55441	0.308841	14.7468	3.23e-49	1.23e-46	MIR3648-2	-		microRNA 3648-2 [Source:HGNC Symbol;Acc:HGNC:50843]
ENSG00000115073	2094.93	-0.955333	0.0650546	-14.6851	8.03e-49	3.02e-46	ACTR1B	-		ARP1 actin related protein 1 homolog B [Source:HGNC Symbol;Acc:HGNC:168]
ENSG00000161011	29674.5	1.27217	0.0867821	14.6593	1.17e-48	4.36e-46	SQSTM1	Expressed in the cytoplasm of proximal tubules under normal conditions	PMID: 22714671	sequestosome 1 [Source:HGNC Symbol;Acc:HGNC:11280]
ENSG00000104689	1886.29	1.141	0.0778521	14.656	1.23e-48	4.52e-46	TNFRSF10A	-		TNF receptor superfamily member 10a [Source:HGNC Symbol;Acc:HGNC:11904]
ENSG00000181220	1979.24	1.18809	0.0816053	14.559	5.12e-48	1.85e-45	ZNF746	-		zinc finger protein 746 [Source:HGNC Symbol;Acc:HGNC:21948]
ENSG00000133943	2441.21	-0.938503	0.0645478	-14.5397	6.79e-48	2.43e-45	DGLUCY	-		D-glutamate cyclase [Source:HGNC Symbol;Acc:HGNC:20498]
ENSG00000107819	2717.83	-0.87265	0.0603086	-14.4697	1.86e-47	6.58e-45	SFXN3	-		sideroflexin 3 [Source:HGNC Symbol;Acc:HGNC:16087]
ENSG00000196776	6561.79	-1.29809	0.0897061	-14.4704	1.88e-47	6.58e-45	CD47	Mechanisms of neutrophil transmigration	PMID: 27259369	CD47 molecule [Source:HGNC Symbol;Acc:HGNC:1682]
ENSG00000140416	18579.1	-1.65962	0.114721	-14.4666	1.97e-47	6.81e-45	TPM1	-		tropomyosin 1 [Source:HGNC Symbol;Acc:HGNC:12010]
ENSG00000157110	4899.48	-0.953972	0.0660941	-14.4335	3.18e-47	1.09e-44	RBPMS	-		RNA binding protein, mRNA processing factor [Source:HGNC Symbol;Acc:HGNC:19097]
ENSG00000230937	370.558	-2.78659	0.193084	-14.432	3.25e-47	1.1e-44	MIR205HG	-		MIR205 host gene [Source:HGNC Symbol;Acc:HGNC:43562]
ENSG00000181896	470.516	1.23758	0.0858062	14.423	3.71e-47	1.24e-44	ZNF101	-		zinc finger protein 101 [Source:HGNC Symbol;Acc:HGNC:12881]
ENSG00000006118	2323.33	-0.922884	0.0642162	-14.3715	7.81e-47	2.58e-44	TMEM132A	-		transmembrane protein 132A [Source:HGNC Symbol;Acc:HGNC:31092]
ENSG00000155229	2582.57	-0.431714	0.0301487	-14.3195	1.65e-46	5.35e-44	MMS19	Basal transcription factors	PMID: 16316322	MMS19 homolog, cytosolic iron-sulfur assembly component [Source:HGNC Symbol;Acc:HGNC:13824]
ENSG00000113763	1375.47	-1.45601	0.10193	-14.2844	2.74e-46	8.76e-44	UNC5A	Netrin-1 increases proliferation and migration of renal proximal tubular epithelial cells via the UNC5B receptor	PMID: 19211685	unc-5 netrin receptor A [Source:HGNC Symbol;Acc:HGNC:12567]
ENSG00000173120	6242.04	0.532256	0.0372725	14.2801	2.91e-46	9.22e-44	KDM2A	-		lysine demethylase 2A [Source:HGNC Symbol;Acc:HGNC:13606]
ENSG00000136875	1517.15	0.73599	0.0516063	14.2616	3.79e-46	1.19e-43	PRPF4	-		pre-mRNA processing factor 4 [Source:HGNC Symbol;Acc:HGNC:17349]
ENSG00000166546	170.449	-1.86888	0.13123	-14.2412	5.08e-46	1.58e-43	BEAN1	-		brain expressed associated with NEDD4 1 [Source:HGNC Symbol;Acc:HGNC:24160]
ENSG00000169507	548.221	-1.64785	0.115734	-14.2383	5.3e-46	1.63e-43	SLC38A11	-		solute carrier family 38 member 11 [Source:HGNC Symbol;Acc:HGNC:26836]
ENSG00000188385	70.8166	3.15109	0.221753	14.2099	7.95e-46	2.42e-43	JAKMIP3	-		Janus kinase and microtubule interacting protein 3 [Source:HGNC Symbol;Acc:HGNC:23523]
ENSG00000162458	3261.89	-1.0661	0.0753472	-14.1492	1.89e-45	5.69e-43	FBLIM1	-		filamin binding LIM protein 1 [Source:HGNC Symbol;Acc:HGNC:24686]
ENSG00000005001	575.043	-2.35352	0.166344	-14.1485	1.91e-45	5.69e-43	PRSS22	Induced by SLIGKV-NH	PMID: 23283995	serine protease 22 [Source:HGNC Symbol;Acc:HGNC:14368]
ENSG00000135454	40.7875	4.12287	0.291507	14.1433	2.05e-45	6.06e-43	B4GALNT1	-		beta-1,4-N-acetyl-galactosaminyltransferase 1 [Source:HGNC Symbol;Acc:HGNC:4117]
ENSG00000197182	1584.04	2.19714	0.15561	14.1195	2.88e-45	8.42e-43	MIRLET7BHG	-		MIRLET7B host gene [Source:HGNC Symbol;Acc:HGNC:37189]
ENSG00000119125	186.053	-2.04819	0.145523	-14.0747	5.44e-45	1.57e-42	GDA	Guanine is deaminated to form xanthine by guanine deaminase. Xanthine is again oxidized by xanthine oxidase to form the final product, uric acid	PMID: 26316329	guanine deaminase [Source:HGNC Symbol;Acc:HGNC:4212]
ENSG00000172830	2047.17	-0.552557	0.039473	-13.9983	1.6e-44	4.58e-42	SSH3	-	-	slingshot protein phosphatase 3 [Source:HGNC Symbol;Acc:HGNC:30581]
ENSG00000135372	2166.55	0.540978	0.0386846	13.9843	1.94e-44	5.52e-42	NAT10	-		N-acetyltransferase 10 [Source:HGNC Symbol;Acc:HGNC:29830]
ENSG00000114573	9864.45	0.730308	0.0523342	13.9547	2.95e-44	8.29e-42	ATP6V1A	AMP-activated protein kinase regulates the vacuolar H+-atpase via direct phosphorylation of the A subunit (ATP6V1A) in the kidney	PMID: 23863464	ATPase H+ transporting V1 subunit A [Source:HGNC Symbol;Acc:HGNC:851]
ENSG00000082516	1066.85	0.87128	0.0624673	13.9478	3.25e-44	9.05e-42	GEMIN5	-		gem nuclear organelle associated protein 5 [Source:HGNC Symbol;Acc:HGNC:20043]
ENSG00000146966	5205.38	-1.18742	0.0852439	-13.9297	4.18e-44	1.16e-41	DENND2A	The DENND2 family regulates Rab9 and lysosome distribution	PMID: 20937701	DENN domain containing 2A [Source:HGNC Symbol;Acc:HGNC:22212]
ENSG00000146834	2796.85	0.951097	0.0682954	13.9262	4.39e-44	1.2e-41	MEPCE	-		methylphosphate capping enzyme [Source:HGNC Symbol;Acc:HGNC:20247]
ENSG00000164077	506.544	1.00414	0.0721912	13.9094	5.55e-44	1.51e-41	MON1A	-		MON1 homolog A, secretory trafficking associated [Source:HGNC Symbol;Acc:HGNC:28207]
ENSG00000107816	3561.27	-0.46786	0.033705	-13.881	8.26e-44	2.22e-41	LZTS2	-		leucine zipper tumor suppressor 2 [Source:HGNC Symbol;Acc:HGNC:29381]
ENSG00000167972	2984.52	-1.05304	0.0763277	-13.7963	2.68e-43	7.15e-41	ABCA3	ABCA3 gene encodes a lipid transporter critical for surfactant function at birth.	PMID: 15358727	ATP binding cassette subfamily A member 3 [Source:HGNC Symbol;Acc:HGNC:33]
ENSG00000147526	3018.65	-0.695049	0.05051	-13.7606	4.4e-43	1.15e-40	TACC1	-		transforming acidic coiled-coil containing protein 1 [Source:HGNC Symbol;Acc:HGNC:11522]
ENSG00000109743	40.0622	2.4994	0.182061	13.7284	6.87e-43	1.78e-40	BST1	-		bone marrow stromal cell antigen 1 [Source:HGNC Symbol;Acc:HGNC:1118]
ENSG00000243444	114.792	-1.76745	0.129503	-13.6479	2.08e-42	5.35e-40	PALM2	-		paralemmin 2 [Source:HGNC Symbol;Acc:HGNC:15845]
ENSG00000138448	11782.2	-0.879999	0.0644857	-13.6464	2.12e-42	5.42e-40	ITGAV	-		integrin subunit alpha V [Source:HGNC Symbol;Acc:HGNC:6150]
ENSG00000166165	4713	-1.47594	0.108416	-13.6137	3.32e-42	8.41e-40	CKB	-		creatine kinase B [Source:HGNC Symbol;Acc:HGNC:1991]
ENSG00000167306	2686.37	-0.817299	0.0601995	-13.5765	5.52e-42	1.39e-39	MYO5B	-	-	myosin VB [Source:HGNC Symbol;Acc:HGNC:7603]
ENSG00000081051	39.1473	3.96195	0.292217	13.5582	7.08e-42	1.76e-39	AFP	-	-	alpha fetoprotein [Source:HGNC Symbol;Acc:HGNC:317]
ENSG00000144597	1227.95	0.781726	0.0576749	13.554	7.5e-42	1.85e-39	EAF1	-		ELL associated factor 1 [Source:HGNC Symbol;Acc:HGNC:20907]
ENSG00000134339	204.738	-2.96276	0.219362	-13.5063	1.44e-41	3.52e-39	SAA2	-		serum amyloid A2 [Source:HGNC Symbol;Acc:HGNC:10514]
ENSG00000095794	831.152	0.879259	0.0653341	13.4579	2.77e-41	6.73e-39	CREM	-		cAMP responsive element modulator [Source:HGNC Symbol;Acc:HGNC:2352]
ENSG00000160606	705.917	1.24874	0.0929804	13.4302	4.02e-41	9.71e-39	TLCD1	-		TLC domain containing 1 [Source:HGNC Symbol;Acc:HGNC:25177]
ENSG00000198208	372.343	-1.4875	0.110781	-13.4274	4.18e-41	1e-38	RPS6KL1	-		ribosomal protein S6 kinase like 1 [Source:HGNC Symbol;Acc:HGNC:20222]
ENSG00000108179	5325.59	1.05311	0.0786645	13.3874	7.17e-41	1.7e-38	PPIF	-		peptidylprolyl isomerase F [Source:HGNC Symbol;Acc:HGNC:9259]
ENSG00000215267	24.65	3.58256	0.267709	13.3823	7.67e-41	1.81e-38	AKR1C7P	-		aldo-keto reductase family 1 member C7, pseudogene [Source:HGNC Symbol;Acc:HGNC:44681]
ENSG00000198585	2154.47	0.726663	0.054442	13.3475	1.23e-40	2.87e-38	NUDT16	Hydrolysis of dinucleotide cap analogs and short capped oligonucleotides	PMID: 29483298	nudix hydrolase 16 [Source:HGNC Symbol;Acc:HGNC:26442]
ENSG00000171889	151.418	1.8672	0.139919	13.3448	1.27e-40	2.95e-38	MIR31HG	-		MIR31 host gene [Source:HGNC Symbol;Acc:HGNC:37187]
ENSG00000165661	1586.49	0.728737	0.0546981	13.3229	1.7e-40	3.93e-38	QSOX2	-		quiescin sulfhydryl oxidase 2 [Source:HGNC Symbol;Acc:HGNC:30249]
ENSG00000168003	27854.6	1.637	0.122961	13.3132	1.94e-40	4.42e-38	SLC3A2	Rbat/SLC3A1 is responsible for cystine reabsorption in renal proximal tubules	PMID: 26739563	solute carrier family 3 member 2 [Source:HGNC Symbol;Acc:HGNC:11026]
ENSG00000090097	625.247	-0.963688	0.0724251	-13.306	2.14e-40	4.81e-38	PCBP4	-		poly(rC) binding protein 4 [Source:HGNC Symbol;Acc:HGNC:8652]
ENSG00000047230	1207.94	-0.565415	0.0425219	-13.297	2.41e-40	5.39e-38	CTPS2	-		CTP synthase 2 [Source:HGNC Symbol;Acc:HGNC:2520]
ENSG00000271303	40.5368	2.84462	0.214134	13.2843	2.85e-40	6.33e-38	SRXN1	-		sulfiredoxin 1 [Source:HGNC Symbol;Acc:HGNC:16132]
ENSG00000138311	158.013	3.11408	0.234626	13.2725	3.34e-40	7.36e-38	ZNF365	-	-	zinc finger protein 365 [Source:HGNC Symbol;Acc:HGNC:18194]
ENSG00000163435	4890.8	-1.50832	0.114025	-13.2279	6.05e-40	1.32e-37	ELF3			E74 like ETS transcription factor 3 [Source:HGNC Symbol;Acc:HGNC:3318]
ENSG00000067334	2450.95	0.689476	0.0521914	13.2105	7.63e-40	1.66e-37	DNTTIP2			deoxynucleotidyltransferase terminal interacting protein 2 [Source:HGNC Symbol;Acc:HGNC:24013]
ENSG00000102393	2316.04	1.45234	0.110053	13.1967	9.16e-40	1.98e-37	GLA	-	-	galactosidase alpha [Source:HGNC Symbol;Acc:HGNC:4296]
ENSG00000164120	980.304	-1.90402	0.144464	-13.1799	1.15e-39	2.45e-37	HPGD			15-hydroxyprostaglandin dehydrogenase [Source:HGNC Symbol;Acc:HGNC:5154]
ENSG00000248323	54.5155	2.96382	0.225038	13.1703	1.3e-39	2.76e-37	LUCAT1	Bind to polycomb PRC2 complex and suppress p57 expression	29371934	lung cancer associated transcript 1 (non-protein coding) [Source:HGNC Symbol;Acc:HGNC:48498]
ENSG00000173805	320.608	3.6451	0.276789	13.1692	1.32e-39	2.79e-37	HAP1			huntingtin associated protein 1 [Source:HGNC Symbol;Acc:HGNC:4812]
ENSG00000118596	1106.01	-1.11962	0.0851233	-13.1529	1.64e-39	3.43e-37	SLC16A7	Uptake of glucose into the epithelial cells	PMID: 23235953	solute carrier family 16 member 7 [Source:HGNC Symbol;Acc:HGNC:10928]
ENSG00000198576	206.843	4.72004	0.358907	13.1511	1.68e-39	3.49e-37	ARC	-		activity regulated cytoskeleton associated protein [Source:HGNC Symbol;Acc:HGNC:648]
ENSG00000139410	848.386	1.27836	0.097221	13.149	1.72e-39	3.57e-37	SDSL	-		serine dehydratase like [Source:HGNC Symbol;Acc:HGNC:30404]
ENSG00000243156	3399.71	-0.844816	0.0643196	-13.1347	2.08e-39	4.28e-37	MICAL3	MICAL3, a protein known to interact with Rab8 and to play an important role in vesicle docking and fusion. Together, these data support a model where CC2D2A associates with NINL to provide a docking point for cilia-directed cargo vesicles	26485645	microtubule associated monooxygenase, calponin and LIM domain containing 3 [Source:HGNC Symbol;Acc:HGNC:24694]
ENSG00000100664	11375.9	0.800022	0.0610727	13.0995	3.31e-39	6.76e-37	EIF5	-		eukaryotic translation initiation factor 5 [Source:HGNC Symbol;Acc:HGNC:3299]
ENSG00000070190	481.403	-1.55689	0.118969	-13.0865	3.93e-39	7.92e-37	DAPP1	A PH domain that interacts specifically with ptdins(3,4,5)P3 and ptdins(3,4)P 2	PMID: 10432293	dual adaptor of phosphotyrosine and 3-phosphoinositides 1 [Source:HGNC Symbol;Acc:HGNC:16500]
ENSG00000188786	1527.69	0.796998	0.0609006	13.0869	3.91e-39	7.92e-37	MTF1	Transcriptional activation of the MT-I gene in response to metals and oxidative stress.	PMID: 26708346 ; PMID: 10605938	metal regulatory transcription factor 1 [Source:HGNC Symbol;Acc:HGNC:7428]
ENSG00000161249	3485.48	-0.621745	0.0475819	-13.0668	5.1e-39	1.02e-36	DMKN	-		dermokine [Source:HGNC Symbol;Acc:HGNC:25063]
ENSG00000118922	903.935	-1.18657	0.0909303	-13.0493	6.42e-39	1.28e-36	KLF12	Regulates expression of urea transporter (UT-A1) (ms)	PMID: 16615998	Kruppel like factor 12 [Source:HGNC Symbol;Acc:HGNC:6346]
ENSG00000123700	145.257	1.45446	0.111589	13.0341	7.83e-39	1.55e-36	KCNJ2	-	-	potassium voltage-gated channel subfamily J member 2 [Source:HGNC Symbol;Acc:HGNC:6263]
ENSG00000151233	1757.32	0.80126	0.061498	13.029	8.37e-39	1.64e-36	GXYLT1	-		glucoside xylosyltransferase 1 [Source:HGNC Symbol;Acc:HGNC:27482]
ENSG00000128917	24.0121	3.32924	0.25568	13.0211	9.28e-39	1.81e-36	DLL4	-	-	delta like canonical Notch ligand 4 [Source:HGNC Symbol;Acc:HGNC:2910]
ENSG00000166523	386.456	-2.10773	0.162136	-12.9998	1.23e-38	2.38e-36	CLEC4E	-		C-type lectin domain family 4 member E [Source:HGNC Symbol;Acc:HGNC:14555]
ENSG00000162616	1618.07	1.60578	0.123592	12.9926	1.35e-38	2.6e-36	DNAJB4	-		DnaJ heat shock protein family (Hsp40) member B4 [Source:HGNC Symbol;Acc:HGNC:14886]
ENSG00000079999	3287.99	0.9127	0.0704498	12.9553	2.19e-38	4.19e-36	KEAP1	Endogenous inhibitor for nrf2	PMID: 29499228	kelch like ECH associated protein 1 [Source:HGNC Symbol;Acc:HGNC:23177]
ENSG00000111450	1036.85	-0.646068	0.0500679	-12.9038	4.28e-38	8.14e-36	STX2	-		syntaxin 2 [Source:HGNC Symbol;Acc:HGNC:3403]
ENSG00000187672	127.939	-1.29459	0.100382	-12.8966	4.7e-38	8.89e-36	ERC2	-		ELKS/RAB6-interacting/CAST family member 2 [Source:HGNC Symbol;Acc:HGNC:31922]
ENSG00000127561	75.7146	-2.16876	0.168663	-12.8585	7.71e-38	1.45e-35	SYNGR3	-		synaptogyrin 3 [Source:HGNC Symbol;Acc:HGNC:11501]
ENSG00000184500	1096.69	-0.923011	0.0718076	-12.8539	8.17e-38	1.52e-35	PROS1	-		protein S [Source:HGNC Symbol;Acc:HGNC:9456]
ENSG00000204256	12831.4	1.27427	0.0993196	12.83	1.11e-37	2.07e-35	BRD2	-		bromodomain containing 2 [Source:HGNC Symbol;Acc:HGNC:1103]
ENSG00000072210	1719.62	1.30198	0.101522	12.8246	1.19e-37	2.2e-35	ALDH3A2	-		aldehyde dehydrogenase 3 family member A2 [Source:HGNC Symbol;Acc:HGNC:403]
ENSG00000138678	3860.92	1.48096	0.115842	12.7843	2.01e-37	3.68e-35	GPAT3	-		glycerol-3-phosphate acyltransferase 3 [Source:HGNC Symbol;Acc:HGNC:28157]
ENSG00000035115	2214.46	-0.633453	0.0496209	-12.7658	2.54e-37	4.63e-35	SH3YL1	-		SH3 and SYLF domain containing 1 [Source:HGNC Symbol;Acc:HGNC:29546]
ENSG00000143319	1467.1	0.668242	0.052371	12.7598	2.75e-37	4.98e-35	ISG20L2	Ribosome biogenesis at the level of 5.8 S rrna maturation, processing of the 12 S precursor rrna	PMID: 18065403	interferon stimulated exonuclease gene 20 like 2 [Source:HGNC Symbol;Acc:HGNC:25745]
ENSG00000187164	3468.12	-0.64982	0.0509789	-12.7468	3.25e-37	5.84e-35	SHTN1	-		shootin 1 [Source:HGNC Symbol;Acc:HGNC:29319]
ENSG00000120217	339.178	1.98298	0.155587	12.7452	3.32e-37	5.93e-35	CD274	-		CD274 molecule [Source:HGNC Symbol;Acc:HGNC:17635]
ENSG00000115758	4952.27	1.19225	0.0936929	12.725	4.29e-37	7.63e-35	ODC1	-		ornithine decarboxylase 1 [Source:HGNC Symbol;Acc:HGNC:8109]
ENSG00000204673	3506.65	1.12385	0.088394	12.7141	4.94e-37	8.73e-35	AKT1S1	-		AKT1 substrate 1 [Source:HGNC Symbol;Acc:HGNC:28426]
ENSG00000118960	1549.32	-0.769813	0.0606544	-12.6918	6.57e-37	1.15e-34	HS1BP3	-		HCLS1 binding protein 3 [Source:HGNC Symbol;Acc:HGNC:24979]
ENSG00000126947	794.441	-0.748265	0.0589713	-12.6886	6.84e-37	1.19e-34	ARMCX1	-		armadillo repeat containing X-linked 1 [Source:HGNC Symbol;Acc:HGNC:18073]
ENSG00000196586	7721.56	-0.721812	0.056902	-12.6852	7.14e-37	1.24e-34	MYO6	Clathrin-mediated endocytosis	PMID: 11447109	myosin VI [Source:HGNC Symbol;Acc:HGNC:7605]
ENSG00000132639	227.877	-1.50045	0.118303	-12.6831	7.33e-37	1.27e-34	SNAP25	-		synaptosome associated protein 25 [Source:HGNC Symbol;Acc:HGNC:11132]
ENSG00000173715	927.915	-0.585176	0.0461464	-12.6809	7.55e-37	1.3e-34	C11orf80	-		chromosome 11 open reading frame 80 [Source:HGNC Symbol;Acc:HGNC:26197]
ENSG00000151692	307.146	-1.54344	0.121718	-12.6804	7.59e-37	1.3e-34	RNF144A	-		ring finger protein 144A [Source:HGNC Symbol;Acc:HGNC:20457]
ENSG00000138074	1424.8	0.619522	0.0489749	12.6498	1.12e-36	1.91e-34	SLC5A6	-		solute carrier family 5 member 6 [Source:HGNC Symbol;Acc:HGNC:11041]
ENSG00000068976	41.2865	3.64776	0.288608	12.6391	1.28e-36	2.17e-34	PYGM	-		glycogen phosphorylase, muscle associated [Source:HGNC Symbol;Acc:HGNC:9726]
ENSG00000136810	8158.14	1.38491	0.10974	12.6199	1.64e-36	2.76e-34	TXN	-		thioredoxin [Source:HGNC Symbol;Acc:HGNC:12435]
ENSG00000150551	114.23	-2.06188	0.163405	-12.6182	1.68e-36	2.8e-34	LYPD1	-		LY6/PLAUR domain containing 1 [Source:HGNC Symbol;Acc:HGNC:28431]
ENSG00000181513	700.174	-0.857628	0.0680347	-12.6058	1.96e-36	3.26e-34	ACBD4	-		acyl-CoA binding domain containing 4 [Source:HGNC Symbol;Acc:HGNC:23337]
ENSG00000166562	1311.41	1.028	0.0815677	12.6031	2.03e-36	3.36e-34	SEC11C	-		SEC11 homolog C, signal peptidase complex subunit [Source:HGNC Symbol;Acc:HGNC:23400]
ENSG00000074219	922.861	-1.15319	0.0915217	-12.6002	2.11e-36	3.46e-34	TEAD2	-		TEA domain transcription factor 2 [Source:HGNC Symbol;Acc:HGNC:11715]
ENSG00000100109	1378.31	0.488707	0.0388136	12.5911	2.36e-36	3.86e-34	TFIP11	-		tuftelin interacting protein 11 [Source:HGNC Symbol;Acc:HGNC:17165]
ENSG00000139629	1753.74	-1.09966	0.0873883	-12.5837	2.6e-36	4.21e-34	GALNT6	-		polypeptide N-acetylgalactosaminyltransferase 6 [Source:HGNC Symbol;Acc:HGNC:4128]
ENSG00000173473	5613.55	-0.603026	0.047922	-12.5835	2.6e-36	4.21e-34	SMARCC1	-		SWI/SNF related, matrix associated, actin dependent regulator of chromatin subfamily c member 1 [Source:HGNC Symbol;Acc:HGNC:11104]
ENSG00000160818	1371.53	0.687297	0.0546423	12.5781	2.79e-36	4.48e-34	GPATCH4	-		G-patch domain containing 4 [Source:HGNC Symbol;Acc:HGNC:25982]
ENSG00000106624	1225.65	-0.885208	0.0704286	-12.5689	3.13e-36	4.96e-34	AEBP1	-		AE binding protein 1 [Source:HGNC Symbol;Acc:HGNC:303]
ENSG00000157379	1177.74	-0.627389	0.0499164	-12.5688	3.13e-36	4.96e-34	DHRS1	Cell growth and metabolism (rat)	PMID: 17579666	dehydrogenase/reductase 1 [Source:HGNC Symbol;Acc:HGNC:16445]
ENSG00000164823	2872.28	0.796157	0.0633438	12.5688	3.13e-36	4.96e-34	OSGIN2	-		oxidative stress induced growth inhibitor family member 2 [Source:HGNC Symbol;Acc:HGNC:1355]
ENSG00000152620	2124.43	0.587739	0.0467906	12.5611	3.46e-36	5.45e-34	NADK2	Produces NADPH which is an essential co-substrate for and also acts as a molecular chaperone that activates and stabilizes alpha-aminoadipic semialdehyde synthase (AASS), the first enzyme in the lysine degradation pathway, and dienoyl-coa reductase (DECR)	PMID: 29388319	NAD kinase 2, mitochondrial [Source:HGNC Symbol;Acc:HGNC:26404]
ENSG00000163053	1193.39	1.25953	0.100413	12.5435	4.32e-36	6.76e-34	SLC16A14	-		solute carrier family 16 member 14 [Source:HGNC Symbol;Acc:HGNC:26417]
ENSG00000187555	5247.04	0.439585	0.0351421	12.5088	6.69e-36	1.04e-33	USP7	-		ubiquitin specific peptidase 7 [Source:HGNC Symbol;Acc:HGNC:12630]
ENSG00000169180	5277.91	0.686286	0.0548761	12.5061	6.91e-36	1.07e-33	XPO6	-		exportin 6 [Source:HGNC Symbol;Acc:HGNC:19733]
ENSG00000145014	570.765	-0.915471	0.0732126	-12.5043	7.07e-36	1.09e-33	TMEM44	-		transmembrane protein 44 [Source:HGNC Symbol;Acc:HGNC:25120]
ENSG00000207808	21.9592	3.46347	0.277011	12.503	7.19e-36	1.1e-33	MIR27A	Directly inhibits pparγ, linked to elevated serum creatinine, proteinuria, urinary N-acetyl-β-D-glucosaminidase (NAG), and reduced estimated glomerular filtration rate (egfr).	PMID: 27351287	microRNA 27a [Source:HGNC Symbol;Acc:HGNC:31613]
ENSG00000105750	217.583	0.890061	0.0711956	12.5016	7.35e-36	1.12e-33	ZNF85	-		zinc finger protein 85 [Source:HGNC Symbol;Acc:HGNC:13160]
ENSG00000137673	4443.59	-1.61859	0.129474	-12.5013	7.31e-36	1.12e-33	MMP7	Zinc- and calcium-dependent endopeptidase, biomarker for kidney fibrosis, epithelial-mesenchymal transition (EMT), transforming growth factor-beta (TGF-β) signaling, and extracellular matrix (ECM) deposition.	PMID: 28239354	matrix metallopeptidase 7 [Source:HGNC Symbol;Acc:HGNC:7174]
ENSG00000167552	6244.35	-1.7416	0.139399	-12.4936	8.09e-36	1.22e-33	TUBA1A			tubulin alpha 1a [Source:HGNC Symbol;Acc:HGNC:20766]
ENSG00000173083	3092.34	-2.07096	0.165836	-12.488	8.68e-36	1.31e-33	HPSE	Regulates the gene expression of syndecan-1, heparan sulfate reduction via its endoglycosidase activity	PMID: 21600934	heparanase [Source:HGNC Symbol;Acc:HGNC:5164]
ENSG00000125257	7201.73	-0.98508	0.078911	-12.4834	9.19e-36	1.38e-33	ABCC4	Efflux transporter	PMID: 17110501	ATP binding cassette subfamily C member 4 [Source:HGNC Symbol;Acc:HGNC:55]
ENSG00000141127	814.555	0.581765	0.0466416	12.4731	1.05e-35	1.56e-33	PRPSAP2	-		phosphoribosyl pyrophosphate synthetase associated protein 2 [Source:HGNC Symbol;Acc:HGNC:9467]
ENSG00000075240	716.678	-0.739746	0.0593193	-12.4706	1.08e-35	1.6e-33	GRAMD4	GRAMD4 mimics p53 and mediates the apoptotic function of p73 at mitochondria.	PMID: 21127500	GRAM domain containing 4 [Source:HGNC Symbol;Acc:HGNC:29113]
ENSG00000119729	1642.83	-0.507636	0.0408255	-12.4343	1.7e-35	2.51e-33	RHOQ	-		ras homolog family member Q [Source:HGNC Symbol;Acc:HGNC:17736]
ENSG00000165084	59.2681	-1.634	0.13156	-12.4202	2.03e-35	2.98e-33	C8orf34	-		chromosome 8 open reading frame 34 [Source:HGNC Symbol;Acc:HGNC:30905]
ENSG00000185798	420.781	0.844997	0.0680433	12.4185	2.07e-35	3.03e-33	WDR53	-		WD repeat domain 53 [Source:HGNC Symbol;Acc:HGNC:28786]
ENSG00000115935	768.49	-0.836917	0.0674135	-12.4147	2.18e-35	3.17e-33	WIPF1	His gene encodes a protein that plays an important role in the organization of the actin cytoskeleton.	NCBI	WAS/WASL interacting protein family member 1 [Source:HGNC Symbol;Acc:HGNC:12736]
ENSG00000162923	7751.04	0.578464	0.0466063	12.4117	2.26e-35	3.27e-33	WDR26	WD40 repeat proteins play important roles in a variety of cellular functions, including cell growth, proliferation, apoptosis, and intracellular signal transduction	15378603	WD repeat domain 26 [Source:HGNC Symbol;Acc:HGNC:21208]
ENSG00000111799	1034.98	-1.60956	0.129935	-12.3875	3.06e-35	4.4e-33	COL12A1	-		collagen type XII alpha 1 chain [Source:HGNC Symbol;Acc:HGNC:2188]
ENSG00000196139	6414.21	1.49095	0.120397	12.3836	3.2e-35	4.6e-33	AKR1C3	Reduces ketosteroids, ketoprostaglandins, and lipid aldehydes, may function as a chemical barrier	PMID: 20126582	aldo-keto reductase family 1 member C3 [Source:HGNC Symbol;Acc:HGNC:386]
ENSG00000107949	1734.94	0.673598	0.0543993	12.3825	3.25e-35	4.64e-33	BCCIP	Regulator for the G1-S cell cycle progression and cell growth control	PMID: 14726710	BRCA2 and CDKN1A interacting protein [Source:HGNC Symbol;Acc:HGNC:978]
ENSG00000176058	1795.38	-0.999432	0.0809886	-12.3404	5.49e-35	7.8e-33	TPRN	-		taperin [Source:HGNC Symbol;Acc:HGNC:26894]
ENSG00000156502	1267.61	0.661259	0.0536003	12.3368	5.74e-35	8.11e-33	SUPV3L1	-		Suv3 like RNA helicase [Source:HGNC Symbol;Acc:HGNC:11471]
ENSG00000207725	24.1763	3.34825	0.271616	12.3272	6.47e-35	9.11e-33	MIR222	-		microRNA 222 [Source:HGNC Symbol;Acc:HGNC:31602]
ENSG00000139292	22.9396	3.98039	0.323081	12.3201	7.06e-35	9.89e-33	LGR5	-		leucine rich repeat containing G protein-coupled receptor 5 [Source:HGNC Symbol;Acc:HGNC:4504]
ENSG00000198286	1309.53	-0.625352	0.0508081	-12.3081	8.19e-35	1.14e-32	CARD11	-		caspase recruitment domain family member 11 [Source:HGNC Symbol;Acc:HGNC:16393]
ENSG00000169991	366.361	1.52412	0.123845	12.3067	8.33e-35	1.16e-32	IFFO2	-		intermediate filament family orphan 2 [Source:HGNC Symbol;Acc:HGNC:27006]
ENSG00000006210	1987.92	-1.14136	0.0927578	-12.3047	8.54e-35	1.18e-32	CX3CL1	-	-	C-X3-C motif chemokine ligand 1 [Source:HGNC Symbol;Acc:HGNC:10647]
ENSG00000181649	952.803	1.40159	0.114045	12.2898	1.03e-34	1.41e-32	PHLDA2	-		pleckstrin homology like domain family A member 2 [Source:HGNC Symbol;Acc:HGNC:12385]
ENSG00000119547	1521.56	-1.35046	0.109932	-12.2845	1.1e-34	1.5e-32	ONECUT2	-		one cut homeobox 2 [Source:HGNC Symbol;Acc:HGNC:8139]
ENSG00000137501	9182.76	-1.23784	0.100843	-12.2749	1.24e-34	1.69e-32	SYTL2	Synaptotagmin-Like Proteins Control Formation of a Single Apical Membrane Domain in Epithelial Cells	PMID: 22820376	synaptotagmin like 2 [Source:HGNC Symbol;Acc:HGNC:15585]
ENSG00000174827	3087.13	-0.973729	0.0793675	-12.2686	1.34e-34	1.81e-32	PDZK1	Scaffolder in brush border	PMID: 14531806	PDZ domain containing 1 [Source:HGNC Symbol;Acc:HGNC:8821]
ENSG00000139880	544.278	-0.967338	0.0789708	-12.2493	1.69e-34	2.29e-32	CDH24	Alpha-catenin, beta-catenin, and p120 catenin, strong cell-cell adhesion	PMID: 12734196	cadherin 24 [Source:HGNC Symbol;Acc:HGNC:14265]
ENSG00000125534	10652.6	0.830688	0.0678944	12.235	2.02e-34	2.72e-32	PPDPF	-		pancreatic progenitor cell differentiation and proliferation factor [Source:HGNC Symbol;Acc:HGNC:16142]
ENSG00000156675	7175.19	-0.963785	0.0788117	-12.229	2.18e-34	2.92e-32	RAB11FIP1	-		RAB11 family interacting protein 1 [Source:HGNC Symbol;Acc:HGNC:30265]
ENSG00000134897	2235.09	-0.707908	0.057901	-12.2262	2.25e-34	3e-32	BIVM	-		basic, immunoglobulin-like variable motif containing [Source:HGNC Symbol;Acc:HGNC:16034]
ENSG00000121039	6473.5	1.33273	0.109147	12.2104	2.73e-34	3.63e-32	RDH10	-		retinol dehydrogenase 10 [Source:HGNC Symbol;Acc:HGNC:19975]
ENSG00000238271	69.845	1.7425	0.14278	12.204	2.96e-34	3.91e-32	IFNWP19	-		interferon omega 1 pseudogene 19 [Source:HGNC Symbol;Acc:HGNC:5451]
ENSG00000258689	22.4204	2.53035	0.207341	12.2038	2.97e-34	3.91e-32	LINC01269	-		long intergenic non-protein coding RNA 1269 [Source:HGNC Symbol;Acc:HGNC:50325]
ENSG00000124789	3207.29	0.555638	0.0455644	12.1946	3.32e-34	4.35e-32	NUP153	A central function in the organization of the nucleus	PMID: 25485891	nucleoporin 153 [Source:HGNC Symbol;Acc:HGNC:8062]
ENSG00000186594	4824.6	1.90659	0.15658	12.1764	4.15e-34	5.39e-32	MIR22HG	-		MIR22 host gene [Source:HGNC Symbol;Acc:HGNC:28219]
ENSG00000020129	1716.89	0.495613	0.0407155	12.1726	4.35e-34	5.63e-32	NCDN	-		neurochondrin [Source:HGNC Symbol;Acc:HGNC:17597]
ENSG00000143499	1325.23	-0.703674	0.0579316	-12.1466	5.98e-34	7.7e-32	SMYD2	-		SET and MYND domain containing 2 [Source:HGNC Symbol;Acc:HGNC:20982]
ENSG00000152683	2268.77	0.528923	0.0435545	12.1439	6.18e-34	7.93e-32	SLC30A6	Zinc transport in golgi body	30239845	solute carrier family 30 member 6 [Source:HGNC Symbol;Acc:HGNC:19305]
ENSG00000115816	2001.57	0.407629	0.0336328	12.12	8.28e-34	1.06e-31	CEBPZ	-		CCAAT enhancer binding protein zeta [Source:HGNC Symbol;Acc:HGNC:24218]
ENSG00000224034	20.5144	3.19467	0.263594	12.1197	8.31e-34	1.06e-31	LINC02561	-		long intergenic non-protein coding RNA 2561 [Source:HGNC Symbol;Acc:HGNC:53601]
ENSG00000026652	1262.38	-0.697015	0.0575356	-12.1145	8.85e-34	1.12e-31	AGPAT4	-		1-acylglycerol-3-phosphate O-acyltransferase 4 [Source:HGNC Symbol;Acc:HGNC:20885]
ENSG00000056097	5411.13	0.462971	0.0382187	12.1137	8.94e-34	1.13e-31	ZFR	-		zinc finger RNA binding protein [Source:HGNC Symbol;Acc:HGNC:17277]
ENSG00000124459	803.82	0.572209	0.0472455	12.1114	9.19e-34	1.15e-31	ZNF45	-		zinc finger protein 45 [Source:HGNC Symbol;Acc:HGNC:13111]
ENSG00000198746	740.001	0.884875	0.0730766	12.1089	9.48e-34	1.19e-31	GPATCH3	-		G-patch domain containing 3 [Source:HGNC Symbol;Acc:HGNC:25720]
ENSG00000179399	24.6311	3.14148	0.259589	12.1017	1.03e-33	1.29e-31	GPC5	-		glypican 5 [Source:HGNC Symbol;Acc:HGNC:4453]
ENSG00000112992	7016.36	-0.924996	0.0764389	-12.1011	1.04e-33	1.29e-31	NNT	-		nicotinamide nucleotide transhydrogenase [Source:HGNC Symbol;Acc:HGNC:7863]
ENSG00000080824	65657.3	1.02937	0.0850763	12.0994	1.06e-33	1.32e-31	HSP90AA1	Oxidative stress.	PMID: 27036204	heat shock protein 90 alpha family class A member 1 [Source:HGNC Symbol;Acc:HGNC:5253]
ENSG00000167107	509.756	-1.03758	0.0858015	-12.0928	1.15e-33	1.42e-31	ACSF2	-		acyl-CoA synthetase family member 2 [Source:HGNC Symbol;Acc:HGNC:26101]
ENSG00000166897	4901.24	-1.29189	0.10686	-12.0896	1.2e-33	1.47e-31	ELFN2	-		extracellular leucine rich repeat and fibronectin type III domain containing 2 [Source:HGNC Symbol;Acc:HGNC:29396]
ENSG00000011007	2299.14	0.540015	0.0447424	12.0694	1.53e-33	1.87e-31	ELOA	-		elongin A [Source:HGNC Symbol;Acc:HGNC:11620]
ENSG00000103932	1567.93	0.644814	0.053439	12.0664	1.59e-33	1.93e-31	RPAP1	-		RNA polymerase II associated protein 1 [Source:HGNC Symbol;Acc:HGNC:24567]
ENSG00000160062	327.458	-1.16095	0.0962301	-12.0643	1.63e-33	1.97e-31	ZBTB8A	-		zinc finger and BTB domain containing 8A [Source:HGNC Symbol;Acc:HGNC:24172]
ENSG00000163481	996.97	0.686653	0.056924	12.0626	1.66e-33	2.01e-31	RNF25	-		ring finger protein 25 [Source:HGNC Symbol;Acc:HGNC:14662]
ENSG00000186280	63.7793	1.51894	0.125957	12.0592	1.73e-33	2.09e-31	KDM4D	-		lysine demethylase 4D [Source:HGNC Symbol;Acc:HGNC:25498]
ENSG00000180900	7192.47	0.750223	0.0622827	12.0455	2.05e-33	2.45e-31	SCRIB	-		scribbled planar cell polarity protein [Source:HGNC Symbol;Acc:HGNC:30377]
ENSG00000134698	1328.48	-0.662328	0.0550084	-12.0405	2.18e-33	2.59e-31	AGO4	-		argonaute 4, RISC catalytic component [Source:HGNC Symbol;Acc:HGNC:18424]
ENSG00000179630	1145.52	0.718946	0.0599069	12.0011	3.51e-33	4.15e-31	LACC1	-		laccase domain containing 1 [Source:HGNC Symbol;Acc:HGNC:26789]
ENSG00000197857	961.771	1.00212	0.0835488	11.9945	3.8e-33	4.48e-31	ZNF44	-		zinc finger protein 44 [Source:HGNC Symbol;Acc:HGNC:13110]
ENSG00000186862	208.542	-1.5071	0.125709	-11.9888	4.07e-33	4.78e-31	PDZD7	Paralog of harmonin and whirlin, found on actin filaments,a second scaffolding component of the ankle-link complex	23055499	PDZ domain containing 7 [Source:HGNC Symbol;Acc:HGNC:26257]
ENSG00000046889	2145.14	-1.65544	0.13811	-11.9864	4.19e-33	4.9e-31	PREX2	-		phosphatidylinositol-3,4,5-trisphosphate dependent Rac exchange factor 2 [Source:HGNC Symbol;Acc:HGNC:22950]
ENSG00000087053	3216.61	0.779383	0.0650287	11.9852	4.25e-33	4.95e-31	MTMR2	-		myotubularin related protein 2 [Source:HGNC Symbol;Acc:HGNC:7450]
ENSG00000199165	17.4644	3.5768	0.29856	11.9802	4.51e-33	5.24e-31	MIRLET7A1	-		microRNA let-7a-1 [Source:HGNC Symbol;Acc:HGNC:31476]
ENSG00000177570	822.171	-1.12696	0.0940902	-11.9774	4.67e-33	5.4e-31	SAMD12	-		sterile alpha motif domain containing 12 [Source:HGNC Symbol;Acc:HGNC:31750]
ENSG00000234127	2616.49	0.539217	0.0450544	11.9681	5.22e-33	6.01e-31	TRIM26	-		tripartite motif containing 26 [Source:HGNC Symbol;Acc:HGNC:12962]
ENSG00000128683	578.278	-1.16777	0.0975762	-11.9678	5.26e-33	6.01e-31	GAD1	-		glutamate decarboxylase 1 [Source:HGNC Symbol;Acc:HGNC:4092]
ENSG00000141582	1402.94	1.23831	0.103473	11.9675	5.24e-33	6.01e-31	CBX4	-		chromobox 4 [Source:HGNC Symbol;Acc:HGNC:1554]
ENSG00000197181	24.668	3.16885	0.264912	11.9619	5.63e-33	6.41e-31	PIWIL2	-		piwi like RNA-mediated gene silencing 2 [Source:HGNC Symbol;Acc:HGNC:17644]
ENSG00000013619	118.219	-1.41695	0.118567	-11.9507	6.44e-33	7.31e-31	MAMLD1	-		mastermind like domain containing 1 [Source:HGNC Symbol;Acc:HGNC:2568]
ENSG00000118473	705.151	-1.22596	0.102694	-11.938	7.5e-33	8.48e-31	SGIP1	-		SH3 domain GRB2 like endophilin interacting protein 1 [Source:HGNC Symbol;Acc:HGNC:25412]
ENSG00000135931	1723.98	-0.610116	0.0511403	-11.9302	8.23e-33	9.27e-31	ARMC9	-		armadillo repeat containing 9 [Source:HGNC Symbol;Acc:HGNC:20730]
ENSG00000127804	1493.19	0.544566	0.045735	11.907	1.09e-32	1.22e-30	METTL16	-		methyltransferase like 16 [Source:HGNC Symbol;Acc:HGNC:28484]
ENSG00000164402	3517.91	-1.27457	0.107042	-11.9071	1.09e-32	1.22e-30	2019-09-08	-		septin 8 [Source:HGNC Symbol;Acc:HGNC:16511]
ENSG00000118600	717.246	0.625549	0.0525619	11.9012	1.17e-32	1.3e-30	RXYLT1	-		ribitol xylosyltransferase 1 [Source:HGNC Symbol;Acc:HGNC:13530]
ENSG00000153827	13989.7	0.405937	0.034151	11.8865	1.39e-32	1.54e-30	TRIP12	-		thyroid hormone receptor interactor 12 [Source:HGNC Symbol;Acc:HGNC:12306]
ENSG00000052749	1930.99	0.797952	0.0672243	11.87	1.69e-32	1.87e-30	RRP12	-		ribosomal RNA processing 12 homolog [Source:HGNC Symbol;Acc:HGNC:29100]
ENSG00000145331	298.491	0.720764	0.0607232	11.8697	1.7e-32	1.87e-30	TRMT10A	-		tRNA methyltransferase 10A [Source:HGNC Symbol;Acc:HGNC:28403]
ENSG00000129219	1505.1	-0.607764	0.0512428	-11.8605	1.9e-32	2.08e-30	PLD2	Regulates angiogenin	PMID: 29660846	phospholipase D2 [Source:HGNC Symbol;Acc:HGNC:9068]
ENSG00000142002	3548.3	0.55567	0.0468606	11.8579	1.96e-32	2.13e-30	DPP9	-		dipeptidyl peptidase 9 [Source:HGNC Symbol;Acc:HGNC:18648]
ENSG00000155893	369.129	-1.45334	0.122612	-11.8532	2.07e-32	2.25e-30	PXYLP1	-		2-phosphoxylose phosphatase 1 [Source:HGNC Symbol;Acc:HGNC:26303]
ENSG00000115084	8335.5	-0.962373	0.081309	-11.836	2.54e-32	2.74e-30	SLC35F5	-		solute carrier family 35 member F5 [Source:HGNC Symbol;Acc:HGNC:23617]
ENSG00000226608	109.975	1.65197	0.1396	11.8336	2.62e-32	2.81e-30	FTLP3	-		ferritin light chain pseudogene 3 [Source:HGNC Symbol;Acc:HGNC:4000]
ENSG00000154678	1636.88	-1.20611	0.101927	-11.833	2.64e-32	2.82e-30	PDE1C	-		phosphodiesterase 1C [Source:HGNC Symbol;Acc:HGNC:8776]
ENSG00000102796	389.157	-0.858113	0.0727081	-11.8022	3.8e-32	4.06e-30	DHRS12	-		dehydrogenase/reductase 12 [Source:HGNC Symbol;Acc:HGNC:25832]
ENSG00000160200	4425.69	-0.901763	0.0765501	-11.78	4.95e-32	5.26e-30	CBS	First and rate-limiting enzyme in the transsulfuration pathway	PMID: 28750410	cystathionine-beta-synthase [Source:HGNC Symbol;Acc:HGNC:1550]
ENSG00000106976	938.884	-1.31175	0.1114	-11.7751	5.24e-32	5.56e-30	DNM1	-		dynamin 1 [Source:HGNC Symbol;Acc:HGNC:2972]
ENSG00000108599	1637.34	0.491827	0.0417947	11.7677	5.73e-32	6.05e-30	AKAP10	-		A-kinase anchoring protein 10 [Source:HGNC Symbol;Acc:HGNC:368]
ENSG00000135414	364.291	-1.08113	0.091916	-11.7621	6.12e-32	6.44e-30	GDF11	-		growth differentiation factor 11 [Source:HGNC Symbol;Acc:HGNC:4216]
ENSG00000107815	758.902	0.679467	0.0578401	11.7473	7.29e-32	7.64e-30	TWNK	-		twinkle mtDNA helicase [Source:HGNC Symbol;Acc:HGNC:1160]
ENSG00000119392	1471.03	0.500446	0.0426492	11.734	8.53e-32	8.92e-30	GLE1	-		GLE1, RNA export mediator [Source:HGNC Symbol;Acc:HGNC:4315]
ENSG00000144481	113.056	-2.27114	0.193845	-11.7162	1.05e-31	1.1e-29	TRPM8	Calcium transport	PMID: 28857015	transient receptor potential cation channel subfamily M member 8 [Source:HGNC Symbol;Acc:HGNC:17961]
ENSG00000157765	8043.14	-2.03094	0.173363	-11.7149	1.07e-31	1.11e-29	SLC34A2	-	-	solute carrier family 34 member 2 [Source:HGNC Symbol;Acc:HGNC:11020]
ENSG00000100888	5635.99	0.43409	0.0371197	11.6943	1.36e-31	1.4e-29	CHD8	-		chromodomain helicase DNA binding protein 8 [Source:HGNC Symbol;Acc:HGNC:20153]
ENSG00000134369	893.622	-0.899556	0.076977	-11.686	1.5e-31	1.54e-29	NAV1	-		neuron navigator 1 [Source:HGNC Symbol;Acc:HGNC:15989]
ENSG00000104518	2335.02	-0.600557	0.0514645	-11.6693	1.83e-31	1.87e-29	GSDMD	-		gasdermin D [Source:HGNC Symbol;Acc:HGNC:25697]
ENSG00000115568	1974.42	0.676591	0.0581209	11.6411	2.55e-31	2.6e-29	ZNF142	-		zinc finger protein 142 [Source:HGNC Symbol;Acc:HGNC:12927]
ENSG00000183260	218.074	1.09668	0.0944163	11.6153	3.44e-31	3.5e-29	ABHD16B	-		abhydrolase domain containing 16B [Source:HGNC Symbol;Acc:HGNC:16128]
ENSG00000048740	695.912	-1.05024	0.0904527	-11.611	3.63e-31	3.67e-29	CELF2	-		CUGBP Elav-like family member 2 [Source:HGNC Symbol;Acc:HGNC:2550]
ENSG00000137270	28.399	3.6709	0.316253	11.6075	3.78e-31	3.81e-29	GCM1	-		glial cells missing homolog 1 [Source:HGNC Symbol;Acc:HGNC:4197]
ENSG00000157483	10980.3	-0.722648	0.0622755	-11.604	3.93e-31	3.96e-29	MYO1E	-		myosin IE [Source:HGNC Symbol;Acc:HGNC:7599]
ENSG00000150593	1808.4	-1.12832	0.0972593	-11.6011	4.07e-31	4.08e-29	PDCD4	-		programmed cell death 4 [Source:HGNC Symbol;Acc:HGNC:8763]
ENSG00000133424	767.308	-1.01551	0.0875672	-11.597	4.27e-31	4.27e-29	LARGE1	-		LARGE xylosyl- and glucuronyltransferase 1 [Source:HGNC Symbol;Acc:HGNC:6511]
ENSG00000183087	5907.34	-0.789085	0.068157	-11.5775	5.36e-31	5.35e-29	GAS6	-		growth arrest specific 6 [Source:HGNC Symbol;Acc:HGNC:4168]
ENSG00000257335	20.5937	3.69403	0.319132	11.5752	5.5e-31	5.47e-29	MGAM	-		maltase-glucoamylase [Source:HGNC Symbol;Acc:HGNC:7043]
ENSG00000079950	5574.54	-0.669054	0.0578202	-11.5713	5.76e-31	5.71e-29	STX7	-		syntaxin 7 [Source:HGNC Symbol;Acc:HGNC:11442]
ENSG00000166025	3437.48	-0.694243	0.0600429	-11.5624	6.39e-31	6.31e-29	AMOTL1	-		angiomotin like 1 [Source:HGNC Symbol;Acc:HGNC:17811]
ENSG00000187091	623.695	0.992968	0.0859115	11.558	6.72e-31	6.62e-29	PLCD1	-		phospholipase C delta 1 [Source:HGNC Symbol;Acc:HGNC:9060]
ENSG00000153558	945.351	-0.638646	0.0552761	-11.5537	7.07e-31	6.93e-29	FBXL2	-		F-box and leucine rich repeat protein 2 [Source:HGNC Symbol;Acc:HGNC:13598]
ENSG00000132481	1173.57	-1.11639	0.0967413	-11.5399	8.3e-31	8.11e-29	TRIM47	-		tripartite motif containing 47 [Source:HGNC Symbol;Acc:HGNC:19020]
ENSG00000087589	25.7755	3.25493	0.282415	11.5253	9.83e-31	9.58e-29	CASS4	-		Cas scaffold protein family member 4 [Source:HGNC Symbol;Acc:HGNC:15878]
ENSG00000158545	2666.91	0.520085	0.0452158	11.5023	1.28e-30	1.25e-28	ZC3H18	-		zinc finger CCCH-type containing 18 [Source:HGNC Symbol;Acc:HGNC:25091]
ENSG00000121486	1378.99	0.672254	0.0584537	11.5006	1.31e-30	1.27e-28	TRMT1L	-		tRNA methyltransferase 1 like [Source:HGNC Symbol;Acc:HGNC:16782]
ENSG00000074855	1455.16	-0.910419	0.0791782	-11.4984	1.34e-30	1.3e-28	ANO8	-		anoctamin 8 [Source:HGNC Symbol;Acc:HGNC:29329]
ENSG00000078124	1380.92	0.631533	0.0550119	11.4799	1.66e-30	1.6e-28	ACER3	-		alkaline ceramidase 3 [Source:HGNC Symbol;Acc:HGNC:16066]
ENSG00000164690	544.478	-1.4367	0.125158	-11.4791	1.68e-30	1.61e-28	SHH	-		sonic hedgehog [Source:HGNC Symbol;Acc:HGNC:10848]
ENSG00000103549	4235.42	0.421903	0.0367581	11.4778	1.71e-30	1.63e-28	RNF40	-		ring finger protein 40 [Source:HGNC Symbol;Acc:HGNC:16867]
ENSG00000175906	1326.12	1.12454	0.0980053	11.4743	1.78e-30	1.69e-28	ARL4D	-		ADP ribosylation factor like GTPase 4D [Source:HGNC Symbol;Acc:HGNC:656]
ENSG00000141569	975.012	-0.500642	0.0437442	-11.4448	2.5e-30	2.37e-28	TRIM65	Autophagic response to IFN-γ.	PMID: 26347139	tripartite motif containing 65 [Source:HGNC Symbol;Acc:HGNC:27316]
ENSG00000223547	729.201	1.76616	0.15433	11.4441	2.52e-30	2.38e-28	ZNF844	-		zinc finger protein 844 [Source:HGNC Symbol;Acc:HGNC:25932]
ENSG00000100439	3490.39	0.732792	0.0640512	11.4407	2.62e-30	2.46e-28	ABHD4	-		abhydrolase domain containing 4 [Source:HGNC Symbol;Acc:HGNC:20154]
ENSG00000137574	1298.58	0.7822	0.0684093	11.4341	2.82e-30	2.65e-28	TGS1	-		trimethylguanosine synthase 1 [Source:HGNC Symbol;Acc:HGNC:17843]
ENSG00000143195	151.654	-1.58507	0.138769	-11.4223	3.24e-30	3.03e-28	ILDR2	ILDR1 Inhibits Transepithelial Water and Solute Permeability	PMID: 28461473	immunoglobulin like domain containing receptor 2 [Source:HGNC Symbol;Acc:HGNC:18131]
ENSG00000178665	205.192	-1.20437	0.105444	-11.4219	3.25e-30	3.03e-28	ZNF713	-		zinc finger protein 713 [Source:HGNC Symbol;Acc:HGNC:22043]
ENSG00000143333	18.1098	3.89475	0.341147	11.4167	3.45e-30	3.21e-28	RGS16	-		regulator of G protein signaling 16 [Source:HGNC Symbol;Acc:HGNC:9997]
ENSG00000137968	489.756	-1.35318	0.118554	-11.414	3.56e-30	3.3e-28	SLC44A5	-		solute carrier family 44 member 5 [Source:HGNC Symbol;Acc:HGNC:28524]
ENSG00000162174	1226.93	-1.24446	0.109099	-11.4067	3.87e-30	3.57e-28	ASRGL1	L-asparaginase and beta-aspartyl peptidase activity.	PMID: 26054544	asparaginase like 1 [Source:HGNC Symbol;Acc:HGNC:16448]
ENSG00000067798	387.203	2.88235	0.252715	11.4055	3.92e-30	3.6e-28	NAV3	-		neuron navigator 3 [Source:HGNC Symbol;Acc:HGNC:15998]
ENSG00000074181	20.1315	3.2181	0.28223	11.4024	4.07e-30	3.73e-28	NOTCH3	-		notch 3 [Source:HGNC Symbol;Acc:HGNC:7883]
ENSG00000068650	20571	-0.97654	0.0856947	-11.3956	4.4e-30	4.02e-28	ATP11A	-		ATPase phospholipid transporting 11A [Source:HGNC Symbol;Acc:HGNC:13552]
ENSG00000130413	186.537	-1.13165	0.0993196	-11.3941	4.48e-30	4.06e-28	STK33	-		serine/threonine kinase 33 [Source:HGNC Symbol;Acc:HGNC:14568]
ENSG00000152154	156.952	-1.62528	0.14264	-11.3942	4.47e-30	4.06e-28	TMEM178A	-		transmembrane protein 178A [Source:HGNC Symbol;Acc:HGNC:28517]
ENSG00000198730	3094.16	0.559098	0.049092	11.3888	4.76e-30	4.31e-28	CTR9	-		CTR9 homolog, Paf1/RNA polymerase II complex component [Source:HGNC Symbol;Acc:HGNC:16850]
ENSG00000168283	957.969	0.555644	0.0488122	11.3833	5.06e-30	4.57e-28	BMI1	Maintains redox balance	PMID: 24915841	BMI1 proto-oncogene, polycomb ring finger [Source:HGNC Symbol;Acc:HGNC:1066]
ENSG00000153207	2550.55	0.511547	0.0449544	11.3792	5.31e-30	4.77e-28	AHCTF1	-		AT-hook containing transcription factor 1 [Source:HGNC Symbol;Acc:HGNC:24618]
ENSG00000111802	2789.32	0.945787	0.0831517	11.3742	5.62e-30	5.04e-28	TDP2	-		tyrosyl-DNA phosphodiesterase 2 [Source:HGNC Symbol;Acc:HGNC:17768]
ENSG00000187193	479.407	-2.88689	0.253816	-11.374	5.64e-30	5.04e-28	MT1X	-		metallothionein 1X [Source:HGNC Symbol;Acc:HGNC:7405]
ENSG00000124762	26533.2	1.4122	0.124259	11.365	6.24e-30	5.57e-28	CDKN1A	Effected by Mg levels	PMID: 21780161	cyclin dependent kinase inhibitor 1A [Source:HGNC Symbol;Acc:HGNC:1784]
ENSG00000175793	16044.2	1.37305	0.120878	11.359	6.69e-30	5.95e-28	SFN	-		stratifin [Source:HGNC Symbol;Acc:HGNC:10773]
ENSG00000108821	645.834	-1.16948	0.103001	-11.3541	7.07e-30	6.27e-28	COL1A1	-		collagen type I alpha 1 chain [Source:HGNC Symbol;Acc:HGNC:2197]
ENSG00000199032	13.4296	4.09657	0.360831	11.3532	7.15e-30	6.32e-28	MIR425	-		microRNA 425 [Source:HGNC Symbol;Acc:HGNC:31882]
ENSG00000172340	4482.1	-0.969314	0.0853921	-11.3513	7.3e-30	6.44e-28	SUCLG2	-		succinate-CoA ligase GDP-forming beta subunit [Source:HGNC Symbol;Acc:HGNC:11450]
ENSG00000162623	1157.12	0.516473	0.0455205	11.3459	7.77e-30	6.83e-28	TYW3	-		tRNA-yW synthesizing protein 3 homolog [Source:HGNC Symbol;Acc:HGNC:24757]
ENSG00000111110	3560.4	-1.48053	0.130518	-11.3435	7.99e-30	7e-28	PPM1H	-		protein phosphatase, Mg2+/Mn2+ dependent 1H [Source:HGNC Symbol;Acc:HGNC:18583]
ENSG00000117280	2685.08	-0.851171	0.0751244	-11.3302	9.3e-30	8.09e-28	RAB29	Golgi body transport , retrograde trafficking of M6PR	PMID: 24788816	RAB29, member RAS oncogene family [Source:HGNC Symbol;Acc:HGNC:9789]
ENSG00000181026	1831.31	1.61026	0.142126	11.3298	9.34e-30	8.09e-28	AEN	-		apoptosis enhancing nuclease [Source:HGNC Symbol;Acc:HGNC:25722]
ENSG00000183742	5392.19	-1.805	0.159312	-11.33	9.32e-30	8.09e-28	MACC1	-		MACC1, MET transcriptional regulator [Source:HGNC Symbol;Acc:HGNC:30215]
ENSG00000233930	24.8129	-2.88717	0.254821	-11.3302	9.3e-30	8.09e-28	KRTAP5-AS1	-		KRTAP5-1/KRTAP5-2 antisense RNA 1 [Source:HGNC Symbol;Acc:HGNC:27877]
ENSG00000149596	178.901	-1.69447	0.149576	-11.3285	9.49e-30	8.2e-28	JPH2	-		junctophilin 2 [Source:HGNC Symbol;Acc:HGNC:14202]
										:(
