# Supplementary material for: Three dimensional modeling of biologically relevant fluid shear stress in human renal tubule cells mimics in vivo transcriptional profiles
Source: Sci Rep. 2021 Jul 7;11:14053. doi: 10.1038/s41598-021-93570-5 (PMC8263711; doi:10.1038/s41598-021-93570-5)
Supplement: Supplementary file 4 — Supplementary Information 4. [file 41598_2021_93570_MOESM4_ESM.xlsx]

## Sheet: VolcanoPlot_GWAS
Supplementary Dataset File S4 - Volcano plot subset of differentially expressed genes associated with kidney genome-wide association studies (GWAS).
Ensembl Gene ID	Gene Symbol	padj	log2FC	Description	PUBMED ID	GAWS DISEASE/TRAIT
ENSG00000145536	ADAMTS16	0.000338012	-1.22709	ADAM metallopeptidase with thrombospondin type 1 motif 16 [Source:HGNC Symbol;Acc:HGNC:17108]	25524241	Urgency urinary incontinence
ENSG00000155897	ADCY8	0.000124326	1.72043	adenylate cyclase 8 [Source:HGNC Symbol;Acc:HGNC:239]	31178898	Mild to moderate chronic kidney disease
ENSG00000144218	AFF3	0.00202988	1.41007	AF4/FMR2 family member 3 [Source:HGNC Symbol;Acc:HGNC:6473]	27647854	Kidney disease (end stage renal disease vs non-end stage renal disease) in type 1 diabetes
ENSG00000116771	AGMAT	9.52469e-14	1.09338	agmatinase [Source:HGNC Symbol;Acc:HGNC:18407]	31152163	Estimated glomerular filtration rate
ENSG00000172482	AGXT	0.0102472	1.18628	alanine--glyoxylate and serine--pyruvate aminotransferase [Source:HGNC Symbol;Acc:HGNC:341]	26352407	Urinary metabolites
ENSG00000063438	AHRR	1.88537e-16	1.19121	aryl-hydrocarbon receptor repressor [Source:HGNC Symbol;Acc:HGNC:346]	31015462	Estimated glomerular filtration rate
ENSG00000163631	ALB	2.66629e-09	1.91968	albumin [Source:HGNC Symbol;Acc:HGNC:399]	29084231	Serum total cholesterol levels
ENSG00000246022	ALDH1L1-AS2	0.000957715	1.50029	ALDH1L1 antisense RNA 2 [Source:HGNC Symbol;Acc:HGNC:42446]	31152163	Estimated glomerular filtration rate
ENSG00000136872	ALDOB	0.000599537	1.46047	aldolase, fructose-bisphosphate B [Source:HGNC Symbol;Acc:HGNC:417]	29403010	Serum alkaline phosphatase levels
ENSG00000196593	ANKRD20A19P	4.67313e-06	-1.63532	ankyrin repeat domain 20 family member A19, pseudogene [Source:HGNC Symbol;Acc:HGNC:42737]	28095793	Glomerular load of uric acid
ENSG00000130203	APOE	5.00563e-05	-1.00601	apolipoprotein E [Source:HGNC Symbol;Acc:HGNC:613]	29084231	Serum total cholesterol levels
ENSG00000171885	AQP4	8.34767e-19	-1.07482	aquaporin 4 [Source:HGNC Symbol;Acc:HGNC:637]	31152163	Blood urea nitrogen levels
ENSG00000141505	ASGR1	1.11852e-16	2.00189	asialoglycoprotein receptor 1 [Source:HGNC Symbol;Acc:HGNC:742]	29403010	Serum alkaline phosphatase levels
ENSG00000176383	B3GNT4	8.61737e-09	1.14002	UDP-GlcNAc:betaGal beta-1,3-N-acetylglucosaminyltransferase 4 [Source:HGNC Symbol;Acc:HGNC:15683]	23263486	Urate levels
ENSG00000171791	BCL2	8.56354e-17	-1.15565	BCL2 apoptosis regulator [Source:HGNC Symbol;Acc:HGNC:990]	29403010	Serum total protein level
ENSG00000173068	BNC2	5.38419e-47	-1.09631	basonuclin 2 [Source:HGNC Symbol;Acc:HGNC:30988]	31578528	Urate levels
ENSG00000078725	BRINP1	0.000325056	1.59241	BMP/retinoic acid inducible neural specific 1 [Source:HGNC Symbol;Acc:HGNC:2687]	31409800	Urinary sodium excretion
ENSG00000166920	C15orf48	0.000101875	-1.05802	chromosome 15 open reading frame 48 [Source:HGNC Symbol;Acc:HGNC:29898]	30220432	Urinary albumin excretion (no hypertensive medication)
ENSG00000187013	C17orf82	1.38196e-05	1.92381	chromosome 17 open reading frame 82 [Source:HGNC Symbol;Acc:HGNC:32699]	20383146	Chronic kidney disease
ENSG00000166278	C2	6.95889e-08	1.3214	complement C2 [Source:HGNC Symbol;Acc:HGNC:1248]	31451708	Estimated glomerular filtration rate
ENSG00000141837	CACNA1A	0.0171041	1.12582	calcium voltage-gated channel subunit alpha1 A [Source:HGNC Symbol;Acc:HGNC:1388]	26420894	Proteinuria and chronic kidney disease
ENSG00000184305	CCSER1	0.00714848	1.03463	coiled-coil serine rich protein 1 [Source:HGNC Symbol;Acc:HGNC:29349]	31015462	Chronic kidney disease
ENSG00000174059	CD34	7.60249e-05	-1.15943	CD34 molecule [Source:HGNC Symbol;Acc:HGNC:1662]	31152163	Estimated glomerular filtration rate
ENSG00000171219	CDC42BPG	4.12831e-23	-1.06192	CDC42 binding protein kinase gamma [Source:HGNC Symbol;Acc:HGNC:29829]	29124443	Serum uric acid levels
ENSG00000107736	CDH23	1.10559e-25	2.71174	cadherin related 23 [Source:HGNC Symbol;Acc:HGNC:13733]	25493955	Kidney function decline traits
ENSG00000064309	CDON	7.14933e-26	-1.14658	cell adhesion associated, oncogene regulated [Source:HGNC Symbol;Acc:HGNC:17104]	31178898	Mild to moderate chronic kidney disease
ENSG00000142615	CELA2A	0.00228806	1.39881	chymotrypsin like elastase 2A [Source:HGNC Symbol;Acc:HGNC:24609]	28739976	Systolic blood pressure
ENSG00000048740	CELF2	3.67467e-29	-1.05024	CUGBP Elav-like family member 2 [Source:HGNC Symbol;Acc:HGNC:2550]	31015462	Chronic kidney disease
ENSG00000116254	CHD5	1.12658e-22	2.88644	chromodomain helicase DNA binding protein 5 [Source:HGNC Symbol;Acc:HGNC:16816]	26025379	Zinc levels
ENSG00000159261	CLDN14	1.26871e-17	-1.47971	claudin 14 [Source:HGNC Symbol;Acc:HGNC:2035]	31152163	Blood urea nitrogen levels
ENSG00000144619	CNTN4	0.0135126	-1.15449	contactin 4 [Source:HGNC Symbol;Acc:HGNC:2174]	24379826	Serum uric acid levels
ENSG00000060718	COL11A1	1.99544e-12	-1.23835	collagen type XI alpha 1 chain [Source:HGNC Symbol;Acc:HGNC:2186]	18464913	Protein quantitative trait loci
ENSG00000134871	COL4A2	1.05264e-21	-1.0221	collagen type IV alpha 2 chain [Source:HGNC Symbol;Acc:HGNC:2203]	31152163	Blood urea nitrogen levels
ENSG00000146215	CRIP3	0.00222457	-1.25044	cysteine rich protein 3 [Source:HGNC Symbol;Acc:HGNC:17751]	31152163	Estimated glomerular filtration rate
ENSG00000111249	CUX2	0.00606947	1.27308	cut like homeobox 2 [Source:HGNC Symbol;Acc:HGNC:19347]	29403010	Blood urea nitrogen levels
ENSG00000140465	CYP1A1	5.15314e-11	2.51121	cytochrome P450 family 1 subfamily A member 1 [Source:HGNC Symbol;Acc:HGNC:2595]	31152163	Blood urea nitrogen levels
ENSG00000186684	CYP27C1	9.16369e-52	-1.18365	cytochrome P450 family 27 subfamily C member 1 [Source:HGNC Symbol;Acc:HGNC:33480]	28082259	Protein C levels
ENSG00000165841	CYP2C19	0.00646207	1.26264	cytochrome P450 family 2 subfamily C member 19 [Source:HGNC Symbol;Acc:HGNC:2621]	23093944	Serum metabolite levels
ENSG00000231607	DLEU2	4.54448e-18	1.11418	deleted in lymphocytic leukemia 2 [Source:HGNC Symbol;Acc:HGNC:13748]	31152163	Estimated glomerular filtration rate
ENSG00000198010	DLGAP2	0.000669612	1.49431	DLG associated protein 2 [Source:HGNC Symbol;Acc:HGNC:2906]	29885931	End-stage renal disease
ENSG00000116544	DLGAP3	7.47957e-05	1.32486	DLG associated protein 3 [Source:HGNC Symbol;Acc:HGNC:30368]	26420894	Glomerular filtration rate in chronic kidney disease
ENSG00000158486	DNAH3	3.80356e-07	1.43824	dynein axonemal heavy chain 3 [Source:HGNC Symbol;Acc:HGNC:2949]	29559957	Serum uric acid levels
ENSG00000130829	DUSP9	1.93697e-06	1.47378	dual specificity phosphatase 9 [Source:HGNC Symbol;Acc:HGNC:3076]	31015462	Estimated glomerular filtration rate
ENSG00000155849	ELMO1	0.000498581	1.57568	engulfment and cell motility 1 [Source:HGNC Symbol;Acc:HGNC:16286]	17653210	Type 2 diabetes nephropathy
ENSG00000147689	FAM83A	0.000391901	1.49582	family with sequence similarity 83 member A [Source:HGNC Symbol;Acc:HGNC:28210]	24578125	Urinary uromodulin levels
ENSG00000066468	FGFR2	2.073e-17	-2.40802	fibroblast growth factor receptor 2 [Source:HGNC Symbol;Acc:HGNC:3689]	21160077	Serum prostate-specific antigen levels
ENSG00000122025	FLT3	1.77919e-19	3.39398	fms related tyrosine kinase 3 [Source:HGNC Symbol;Acc:HGNC:3765]	29403010	Serum total protein level
ENSG00000171877	FRMD5	4.25772e-23	-1.33477	FERM domain containing 5 [Source:HGNC Symbol;Acc:HGNC:28214]	28928442	Urinary tract infection frequency
ENSG00000130222	GADD45G	3.41068e-24	2.44646	growth arrest and DNA damage inducible gamma [Source:HGNC Symbol;Acc:HGNC:4097]	18464913	Protein quantitative trait loci
ENSG00000137960	GIPC2	8.37605e-19	2.94854	GIPC PDZ domain containing family member 2 [Source:HGNC Symbol;Acc:HGNC:18177]	31178898	End-stage kidney disease
ENSG00000152661	GJA1	1.19881e-11	-1.0336	gap junction protein alpha 1 [Source:HGNC Symbol;Acc:HGNC:4274]	18464913	Protein quantitative trait loci
ENSG00000134317	GRHL1	3.94992e-15	-1.14711	grainyhead like transcription factor 1 [Source:HGNC Symbol;Acc:HGNC:17923]	31152163	Blood urea nitrogen levels
ENSG00000111305	GSG1	7.44998e-06	-1.32283	germ cell associated 1 [Source:HGNC Symbol;Acc:HGNC:19716]	29403010	Serum albumin level
ENSG00000148702	HABP2	4.80871e-89	-3.068	hyaluronan binding protein 2 [Source:HGNC Symbol;Acc:HGNC:4798]	31578528	Urate levels
ENSG00000116882	HAO2	0.00300898	1.35999	hydroxyacid oxidase 2 [Source:HGNC Symbol;Acc:HGNC:4810]	31578528	Urate levels
ENSG00000179344	HLA-DQB1	0.00272542	-1.33933	major histocompatibility complex, class II, DQ beta 1 [Source:HGNC Symbol;Acc:HGNC:4944]	30476138	Glucosuria
ENSG00000158104	HPD	7.99521e-08	1.1443	4-hydroxyphenylpyruvate dioxygenase [Source:HGNC Symbol;Acc:HGNC:5147]	26352407	Urinary metabolites
ENSG00000167244	IGF2	3.70704e-05	1.63416	insulin like growth factor 2 [Source:HGNC Symbol;Acc:HGNC:5466]	31578528	Urate levels
ENSG00000115457	IGFBP2	0.000679182	1.39877	insulin like growth factor binding protein 2 [Source:HGNC Symbol;Acc:HGNC:5471]	28452372	Glomerular filtration rate (creatinine)
ENSG00000146674	IGFBP3	0.000280948	1.12999	insulin like growth factor binding protein 3 [Source:HGNC Symbol;Acc:HGNC:5472]	28739976	Pulse pressure
ENSG00000115602	IL1RL1	0.00639488	1.25906	interleukin 1 receptor like 1 [Source:HGNC Symbol;Acc:HGNC:5998]	23999434	Serum protein levels (sST2)
ENSG00000115598	IL1RL2	0.00222934	1.38999	interleukin 1 receptor like 2 [Source:HGNC Symbol;Acc:HGNC:5999]	23999434	Serum protein levels (sST2)
ENSG00000175189	INHBC	0.000227198	1.49229	inhibin subunit beta C [Source:HGNC Symbol;Acc:HGNC:6068]	29124443	Chronic kidney disease
ENSG00000171105	INSR	3.80071e-09	1.57351	insulin receptor [Source:HGNC Symbol;Acc:HGNC:6091]	31152163	Blood urea nitrogen levels
ENSG00000149596	JPH2	8.19546e-28	-1.69447	junctophilin 2 [Source:HGNC Symbol;Acc:HGNC:14202]	26831199	Glomerular filtration rate (creatinine)
ENSG00000160145	KALRN	1.92172e-23	-1.54087	kalirin RhoGEF kinase [Source:HGNC Symbol;Acc:HGNC:4814]	30476138	Urine pH measurement
ENSG00000053918	KCNQ1	6.75179e-14	-1.10809	potassium voltage-gated channel subfamily Q member 1 [Source:HGNC Symbol;Acc:HGNC:6294]	29124443	Chronic kidney disease
ENSG00000137261	KIAA0319	8.68328e-21	1.9242	KIAA0319 [Source:HGNC Symbol;Acc:HGNC:21580]	30993211	Serum uric acid levels
ENSG00000126259	KIRREL2	0.000401436	1.58411	kirre like nephrin family adhesion molecule 2 [Source:HGNC Symbol;Acc:HGNC:18816]	29545352	Urinary metabolite concentrations in chronic kidney disease
ENSG00000163884	KLF15	7.39807e-08	2.05458	Kruppel like factor 15 [Source:HGNC Symbol;Acc:HGNC:14536]	31578528	Urate levels
ENSG00000142515	KLK3	1.02861e-13	-2.80128	kallikrein related peptidase 3 [Source:HGNC Symbol;Acc:HGNC:6364]	21160077	Serum prostate-specific antigen levels
ENSG00000203721	LINC00862	5.94219e-07	1.72191	long intergenic non-protein coding RNA 862 [Source:HGNC Symbol;Acc:HGNC:21901]	31511532	Urinary albumin-to-creatinine ratio
ENSG00000254300	LINC01111	6.82545e-13	-1.56986	long intergenic non-protein coding RNA 1111 [Source:HGNC Symbol;Acc:HGNC:49237]	31578528	Urate levels
ENSG00000235142	LINC02532	2.25255e-11	-1.23827	long intergenic non-protein coding RNA 2532 [Source:HGNC Symbol;Acc:HGNC:53549]	31015462	Estimated glomerular filtration rate
ENSG00000148655	LRMDA	9.21128e-11	-1.0486	leucine rich melanocyte differentiation associated [Source:HGNC Symbol;Acc:HGNC:23405]	31511532	Microalbuminuria
ENSG00000168702	LRP1B	5.02022e-05	1.55239	LDL receptor related protein 1B [Source:HGNC Symbol;Acc:HGNC:6693]	31217584	Estimated glomerular filtration rate
ENSG00000157193	LRP8	1.5288e-18	1.04347	LDL receptor related protein 8 [Source:HGNC Symbol;Acc:HGNC:6700]	30566433	Type 2 diabetes nephropathy
ENSG00000204950	LRRC10B	0.0106463	1.1179	leucine rich repeat containing 10B [Source:HGNC Symbol;Acc:HGNC:37215]	28739976	Systolic blood pressure
ENSG00000170382	LRRN2	6.03302e-05	1.52813	leucine rich repeat neuronal 2 [Source:HGNC Symbol;Acc:HGNC:16914]	31409800	Urinary sodium excretion
ENSG00000062524	LTK	0.00678149	1.0324	leukocyte receptor tyrosine kinase [Source:HGNC Symbol;Acc:HGNC:6721]	30220432	Urinary albumin excretion (no hypertensive medication)
ENSG00000172264	MACROD2	1.69276e-14	-1.37272	mono-ADP ribosylhydrolase 2 [Source:HGNC Symbol;Acc:HGNC:16126]	31152163	Estimated glomerular filtration rate
ENSG00000178573	MAF	0.000141117	-1.23286	MAF bZIP transcription factor [Source:HGNC Symbol;Acc:HGNC:6776]	31015462	Estimated glomerular filtration rate
ENSG00000156265	MAP3K7CL	0.000897721	-1.09497	MAP3K7 C-terminal like [Source:HGNC Symbol;Acc:HGNC:16457]	30920136	Estimated glomerular filtration rate after 1 year in renal transplantation (recipient effect)
ENSG00000140832	MARVELD3	7.95491e-10	-1.17528	MARVEL domain containing 3 [Source:HGNC Symbol;Acc:HGNC:30525]	31152163	Estimated glomerular filtration rate
ENSG00000186594	MIR22HG	5.39312e-32	1.90659	MIR22 host gene [Source:HGNC Symbol;Acc:HGNC:28219]	31511532	Urinary albumin-to-creatinine ratio
ENSG00000078814	MYH7B	1.87166e-25	1.36264	myosin heavy chain 7B [Source:HGNC Symbol;Acc:HGNC:15906]	31015462	Creatinine levels
ENSG00000101605	MYOM1	1.34379e-13	1.19996	myomesin 1 [Source:HGNC Symbol;Acc:HGNC:7613]	26631737	Urinary albumin-to-creatinine ratio in non-diabetics
ENSG00000138347	MYPN	8.33109e-12	2.54995	myopalladin [Source:HGNC Symbol;Acc:HGNC:23246]	31152163	Chronic kidney disease
ENSG00000164100	NDST3	0.00125965	-1.47056	N-deacetylase and N-sulfotransferase 3 [Source:HGNC Symbol;Acc:HGNC:7682]	31178898	End-stage kidney disease
ENSG00000183091	NEB	4.92693e-12	1.36278	nebulin [Source:HGNC Symbol;Acc:HGNC:7720]	31152163	Estimated glomerular filtration rate
ENSG00000172260	NEGR1	1.14811e-10	-1.3254	neuronal growth regulator 1 [Source:HGNC Symbol;Acc:HGNC:17302]	31409800	Urinary sodium excretion
ENSG00000168743	NPNT	3.80826e-15	-1.07552	nephronectin [Source:HGNC Symbol;Acc:HGNC:27405]	28739976	Systolic blood pressure
ENSG00000113389	NPR3	3.47753e-07	1.61284	natriuretic peptide receptor 3 [Source:HGNC Symbol;Acc:HGNC:7945]	28739976	Pulse pressure
ENSG00000157168	NRG1	2.66284e-23	1.19164	neuregulin 1 [Source:HGNC Symbol;Acc:HGNC:7997]	31152163	Estimated glomerular filtration rate
ENSG00000021645	NRXN3	1.82348e-12	-1.76533	neurexin 3 [Source:HGNC Symbol;Acc:HGNC:8010]	31409800	Urinary sodium excretion
ENSG00000144460	NYAP2	3.25432e-06	-1.10309	neuronal tyrosine-phosphorylated phosphoinositide-3-kinase adaptor 2 [Source:HGNC Symbol;Acc:HGNC:29291]	30910378	Urinary albumin-to-creatinine ratio
ENSG00000165899	OTOGL	0.00152492	1.43378	otogelin like [Source:HGNC Symbol;Acc:HGNC:26901]	29885931	End stage renal disease x APOL1 genotype interaction
ENSG00000124253	PCK1	1.59431e-15	2.3186	phosphoenolpyruvate carboxykinase 1 [Source:HGNC Symbol;Acc:HGNC:8724]	31152163	Estimated glomerular filtration rate
ENSG00000115252	PDE1A	5.15932e-05	-1.20149	phosphodiesterase 1A [Source:HGNC Symbol;Acc:HGNC:8774]	31152163	Blood urea nitrogen levels
ENSG00000105650	PDE4C	0.000924926	1.09598	phosphodiesterase 4C [Source:HGNC Symbol;Acc:HGNC:8782]	31578528	Urate levels
ENSG00000107593	PKD2L1	1.74025e-05	1.89365	polycystin 2 like 1, transient receptor potential cation channel [Source:HGNC Symbol;Acc:HGNC:9011]	24625756	Serum metabolite levels
ENSG00000115896	PLCL1	1.13819e-05	1.78261	phospholipase C like 1 (inactive) [Source:HGNC Symbol;Acc:HGNC:9063]	31409800	Urinary sodium excretion
ENSG00000129951	PLPPR3	3.06027e-11	2.58627	phospholipid phosphatase related 3 [Source:HGNC Symbol;Acc:HGNC:23497]	31152163	Blood urea nitrogen levels
ENSG00000007062	PROM1	3.33368e-10	-1.21457	prominin 1 [Source:HGNC Symbol;Acc:HGNC:9454]	26420894	Glomerular filtration rate in chronic kidney disease
ENSG00000150687	PRSS23	3.06019e-13	-1.38063	serine protease 23 [Source:HGNC Symbol;Acc:HGNC:14370]	31152163	Blood urea nitrogen levels
ENSG00000167653	PSCA	1.60268e-16	1.51939	prostate stem cell antigen [Source:HGNC Symbol;Acc:HGNC:9500]	31152163	Blood urea nitrogen levels
ENSG00000171522	PTGER4	1.68149e-25	1.1285	prostaglandin E receptor 4 [Source:HGNC Symbol;Acc:HGNC:9596]	31152163	Blood urea nitrogen levels
ENSG00000172575	RASGRP1	2.6418e-23	-1.4541	RAS guanyl releasing protein 1 [Source:HGNC Symbol;Acc:HGNC:9878]	30604766	Estimated glomerular filtration rate
ENSG00000089169	RPH3A	0.0162456	1.1118	rabphilin 3A [Source:HGNC Symbol;Acc:HGNC:17056]	31578528	Urate levels
ENSG00000140986	RPL3L	4.60833e-06	1.69392	ribosomal protein L3 like [Source:HGNC Symbol;Acc:HGNC:10351]	31152163	Estimated glomerular filtration rate
ENSG00000188488	SERPINA5	1.04181e-05	-1.50346	serpin family A member 5 [Source:HGNC Symbol;Acc:HGNC:8723]	29403010	Serum albumin level
ENSG00000164690	SHH	1.6115e-28	-1.4367	sonic hedgehog signaling molecule [Source:HGNC Symbol;Acc:HGNC:10848]	31152163	Estimated glomerular filtration rate
ENSG00000132874	SLC14A2	0.00416803	-1.14389	solute carrier family 14 member 2 [Source:HGNC Symbol;Acc:HGNC:10919]	31152163	Blood urea nitrogen levels
ENSG00000088386	SLC15A1	6.43237e-52	-2.08648	solute carrier family 15 member 1 [Source:HGNC Symbol;Acc:HGNC:10920]	29403010, 31152163	Blood urea nitrogen levels
ENSG00000146039	SLC17A4	2.12696e-08	-1.28443	solute carrier family 17 member 4 [Source:HGNC Symbol;Acc:HGNC:10932]	31578528	Urate levels
ENSG00000004809	SLC22A16	0.0289453	1.01349	solute carrier family 22 member 16 [Source:HGNC Symbol;Acc:HGNC:20302]	29545352	Serum metabolite concentrations in chronic kidney disease
ENSG00000091137	SLC26A4	6.77179e-20	1.74572	solute carrier family 26 member 4 [Source:HGNC Symbol;Acc:HGNC:8818]	29403010	Serum alkaline phosphatase levels
ENSG00000137968	SLC44A5	3.30026e-28	-1.35318	solute carrier family 44 member 5 [Source:HGNC Symbol;Acc:HGNC:28524]	29545352	Serum metabolite concentrations in chronic kidney disease
ENSG00000142494	SLC47A1	4.14388e-05	1.46564	solute carrier family 47 member 1 [Source:HGNC Symbol;Acc:HGNC:25588]	31152163	Chronic kidney disease
ENSG00000004939	SLC4A1	0.00112171	1.48407	solute carrier family 4 member 1 (Diego blood group) [Source:HGNC Symbol;Acc:HGNC:11027]	31578528	Urate levels
ENSG00000158865	SLC5A11	1.7033e-09	2.35655	solute carrier family 5 member 11 [Source:HGNC Symbol;Acc:HGNC:23091]	26352407	Urinary metabolites
ENSG00000010379	SLC6A13	3.41916e-08	-1.34091	solute carrier family 6 member 13 [Source:HGNC Symbol;Acc:HGNC:11046]	31015462	Creatinine levels
ENSG00000163817	SLC6A20	1.01814e-19	-1.83182	solute carrier family 6 member 20 [Source:HGNC Symbol;Acc:HGNC:30927]	21572414	Urinary metabolites
ENSG00000180251	SLC9A4	3.73842e-07	-1.84446	solute carrier family 9 member A4 [Source:HGNC Symbol;Acc:HGNC:11077]	31152163	Estimated glomerular filtration rate
ENSG00000084453	SLCO1A2	0.0351505	-1.00263	solute carrier organic anion transporter family member 1A2 [Source:HGNC Symbol;Acc:HGNC:10956]	23093944	Serum metabolite levels
ENSG00000145147	SLIT2	1.79691e-18	1.27291	slit guidance ligand 2 [Source:HGNC Symbol;Acc:HGNC:11086]	29545352	Serum metabolite concentrations in chronic kidney disease
ENSG00000137642	SORL1	2.07446e-14	-1.00577	sortilin related receptor 1 [Source:HGNC Symbol;Acc:HGNC:11185]	31152163	Blood urea nitrogen levels
ENSG00000066336	SPI1	5.88612e-08	1.95806	Spi-1 proto-oncogene [Source:HGNC Symbol;Acc:HGNC:11241]	31152163	Blood urea nitrogen levels
ENSG00000010327	STAB1	1.03288e-12	2.78353	stabilin 1 [Source:HGNC Symbol;Acc:HGNC:18628]	31511532	Urinary albumin-to-creatinine ratio
ENSG00000198829	SUCNR1	0.0011849	1.23346	succinate receptor 1 [Source:HGNC Symbol;Acc:HGNC:4542]	31289104	Gout vs. Hyperuricemia
ENSG00000157152	SYN2	0.00429897	1.2247	synapsin II [Source:HGNC Symbol;Acc:HGNC:11495]	31152163	Estimated glomerular filtration rate
ENSG00000198650	TAT	4.63164e-07	1.91698	tyrosine aminotransferase [Source:HGNC Symbol;Acc:HGNC:11573]	31578528	Urate levels
ENSG00000184058	TBX1	0.0100996	1.20189	T-box transcription factor 1 [Source:HGNC Symbol;Acc:HGNC:11592]	27576016	Acute kidney injury in critical illness
ENSG00000121068	TBX2	0.00711986	1.25099	T-box transcription factor 2 [Source:HGNC Symbol;Acc:HGNC:11597]	31015462	Estimated glomerular filtration rate
ENSG00000121101	TEX14	0.00399252	1.08663	testis expressed 14, intercellular bridge forming factor [Source:HGNC Symbol;Acc:HGNC:11737]	31152163	Estimated glomerular filtration rate
ENSG00000005108	THSD7A	2.60885e-21	-1.37041	thrombospondin type 1 domain containing 7A [Source:HGNC Symbol;Acc:HGNC:22207]	31178898	End-stage kidney disease
ENSG00000144229	THSD7B	2.13683e-13	-1.36136	thrombospondin type 1 domain containing 7B [Source:HGNC Symbol;Acc:HGNC:29348]	26631737	Urinary albumin-to-creatinine ratio
ENSG00000038295	TLL1	2.43054e-06	-1.70744	tolloid like 1 [Source:HGNC Symbol;Acc:HGNC:11843]	26420894	Glomerular filtration rate in chronic kidney disease
ENSG00000169903	TM4SF4	1.64631e-06	-1.08243	transmembrane 4 L six family member 4 [Source:HGNC Symbol;Acc:HGNC:11856]	30993211	Serum uric acid levels
ENSG00000157111	TMEM171	1.47667e-23	-1.1444	transmembrane protein 171 [Source:HGNC Symbol;Acc:HGNC:27031]	29124443	Serum uric acid levels
ENSG00000198133	TMEM229B	6.5185e-07	-1.45169	transmembrane protein 229B [Source:HGNC Symbol;Acc:HGNC:20130]	26420894	Glomerular filtration rate in chronic kidney disease
ENSG00000164761	TNFRSF11B	6.2419e-19	1.54853	TNF receptor superfamily member 11b [Source:HGNC Symbol;Acc:HGNC:11909]	29403010	Serum alkaline phosphatase levels
ENSG00000168477	TNXB	3.09345e-11	1.73877	tenascin XB [Source:HGNC Symbol;Acc:HGNC:11976]	28739976	Systolic blood pressure
ENSG00000073282	TP63	1.49189e-06	-1.7134	tumor protein p63 [Source:HGNC Symbol;Acc:HGNC:15979]	20348956	Urinary bladder cancer
ENSG00000140416	TPM1	6.80945e-45	-1.65962	tropomyosin 1 [Source:HGNC Symbol;Acc:HGNC:12010]	31451708	Estimated glomerular filtration rate
ENSG00000111199	TRPV4	0.0151507	1.09071	transient receptor potential cation channel subfamily V member 4 [Source:HGNC Symbol;Acc:HGNC:18083]	29403010	Glomerular filtration rate
ENSG00000175513	TSGA10IP	0.00231461	1.39783	testis specific 10 interacting protein [Source:HGNC Symbol;Acc:HGNC:26555]	31578528	Urate levels
ENSG00000235217	TSPY26P	9.6119e-05	1.07085	testis specific protein Y-linked 26, pseudogene [Source:HGNC Symbol;Acc:HGNC:16256]	31511532	Urinary albumin-to-creatinine ratio
ENSG00000124602	UNC5CL	1.29277e-18	-1.57802	unc-5 family C-terminal like [Source:HGNC Symbol;Acc:HGNC:21203]	31578528	Urate levels
ENSG00000144406	UNC80	2.87122e-06	1.9956	unc-80 homolog, NALCN channel complex subunit [Source:HGNC Symbol;Acc:HGNC:26582]	31152163	Estimated glomerular filtration rate
ENSG00000127831	VIL1	0.0218693	1.0697	villin 1 [Source:HGNC Symbol;Acc:HGNC:12690]	31152163	Estimated glomerular filtration rate
ENSG00000171804	WDR87	2.49628e-06	1.96597	WD repeat domain 87 [Source:HGNC Symbol;Acc:HGNC:29934]	31451708	Estimated glomerular filtration rate
ENSG00000143816	WNT9A	1.44189e-52	-1.1455	Wnt family member 9A [Source:HGNC Symbol;Acc:HGNC:12778]	29953918	Serum folate levels
ENSG00000158125	XDH	6.65397e-12	-1.1487	xanthine dehydrogenase [Source:HGNC Symbol;Acc:HGNC:12805]	26025379	Zinc levels
ENSG00000189167	ZAR1L	0.00173026	1.42155	zygote arrest 1 like [Source:HGNC Symbol;Acc:HGNC:37116]	31178898	End-stage kidney disease
ENSG00000178665	ZNF713	3.03304e-28	-1.20437	zinc finger protein 713 [Source:HGNC Symbol;Acc:HGNC:22043]	31015462	Estimated glomerular filtration rate
