# Supplementary material for: Three dimensional modeling of biologically relevant fluid shear stress in human renal tubule cells mimics in vivo transcriptional profiles
Source: Sci Rep. 2021 Jul 7;11:14053. doi: 10.1038/s41598-021-93570-5 (PMC8263711; doi:10.1038/s41598-021-93570-5)
Supplement: Supplementary file 5 — Supplementary Information 5. [file 41598_2021_93570_MOESM5_ESM.xlsx]

## Sheet: GO Cellular Component Analysis
Supplementary Dataset File S5 - GO Cellular Component Analysis
Id	Name	ConceptType	#Genes	Coeff	OddsRatio	P-Value	FDR	Direction	SigGenes
GO:0031981	nuclear lumen	GOCC	2800	0.0199137	1.02011	2.6269e-21	2.0989e-18	up	60, 3320, 3312, 231, 3326, 23524, 6124, 3162, 3091, 3181, 8878, 10521, 23224, 5209, 7849, 4582, 3856, 3710, 1026, 2355, 4869, 4904, 57674, 10625, 1655, 4691, 6721, 595, 8661, 3313, 3187, 4735, 6191, 8566, 4000, 47, 6129, 6223, 805, 3192, 6651, 6224, 6229, 55748, 7345, 5430, 6625, 4641, 9320, 23367, 23352, 23451, 10594, 2122, 22822, 3921, 5784, 5725, 8473, 3021, 7520, 25932, 3609, 2034, 208, 5708,…
GO:0044428	nuclear part	GOCC	3240	0.0192222	1.01941	6.053e-21	2.41817e-18	up	351, 60, 3320, 4627, 26509, 2597, 3312, 231, 3326, 6277, 23524, 6124, 3162, 3091, 3181, 8878, 10521, 23224, 5209, 7849, 4582, 3856, 3309, 3710, 1026, 2355, 57142, 4869, 667, 4904, 307, 57674, 10625, 1655, 498, 4691, 203068, 6721, 595, 8661, 3313, 3187, 4735, 6191, 8566, 4000, 47, 3329, 6129, 6223, 805, 3192, 3728, 6651, 9961, 6224, 6229, 55748, 7345, 5430, 6625, 4641, 9320, 23367, 23352, 23451, 1…
GO:0005634	nucleus	GOCC	5187	0.0173315	1.01748	2.95929e-20	7.88159e-18	up	79026, 71, 351, 60, 3320, 4627, 26509, 334, 2597, 3312, 3939, 231, 3326, 6277, 23524, 7296, 81, 226, 1718, 754, 302, 6124, 3162, 3091, 3691, 3181, 8878, 10521, 23224, 6520, 5209, 7849, 4582, 824, 7184, 3856, 3309, 3710, 1026, 4478, 2355, 57142, 4869, 9518, 4502, 667, 4904, 307, 2539, 57674, 10625, 1655, 498, 5052, 4691, 51473, 811, 203068, 113146, 677, 6721, 595, 8661, 3313, 3187, 8826, 4735, 619…
GO:0005654	nucleoplasm	GOCC	2188	0.0196672	1.01986	2.04932e-19	4.09352e-17	up	60, 3320, 3312, 231, 3326, 23524, 3091, 3181, 8878, 10521, 23224, 5209, 7849, 3856, 3710, 1026, 2355, 4869, 4904, 10625, 1655, 4691, 6721, 595, 3187, 6191, 8566, 4000, 47, 6223, 805, 3192, 6651, 6224, 6229, 55748, 7345, 5430, 6625, 4641, 9320, 23367, 23352, 23451, 10594, 2122, 3921, 5784, 5725, 8473, 3021, 7520, 3609, 2034, 208, 5708, 6421, 9620, 2547, 1642, 4170, 23020, 9987, 3376, 1107, 4841, 2…
GO:0005730	nucleolus	GOCC	552	0.0255294	1.02586	1.75305e-16	2.80138e-14	up	3312, 6124, 3162, 10521, 3710, 1026, 4869, 57674, 1655, 4691, 8661, 3313, 4735, 6129, 6223, 4641, 22822, 5725, 7520, 3609, 2547, 1107, 7267, 4841, 5500, 7514, 1665, 2130, 23607, 1660, 1106, 8553, 55573, 10565, 11176, 4670, 1153, 9643, 25, 1508, 2872, 9564, 9188, 29997, 22948, 10927, 3843, 822, 22992, 8087, 2975, 7150, 3337, 23064, 8467, 64393, 92140, 9555, 8540, 6144, 7126, 23214, 8615, 10892, 41…
GO:0031974	membrane-enclosed lumen	GOCC	3336	0.0150809	1.0152	1.57577e-14	1.5738e-12	up	351, 375790, 5660, 60, 3320, 3312, 231, 3326, 23524, 81, 226, 821, 1284, 6124, 3162, 3339, 7114, 3091, 3181, 567, 80781, 1282, 8878, 10521, 23224, 5209, 7849, 4582, 967, 7184, 3856, 3309, 3710, 1026, 2355, 4869, 4904, 57674, 10625, 1655, 498, 4691, 811, 203068, 6648, 6721, 595, 8661, 3313, 3187, 4735, 6191, 8566, 4000, 47, 3329, 6129, 6223, 805, 3192, 6651, 6224, 6229, 55748, 7345, 5430, 6625, 46…
GO:0043233	organelle lumen	GOCC	3336	0.0150809	1.0152	1.57577e-14	1.5738e-12	up	351, 375790, 5660, 60, 3320, 3312, 231, 3326, 23524, 81, 226, 821, 1284, 6124, 3162, 3339, 7114, 3091, 3181, 567, 80781, 1282, 8878, 10521, 23224, 5209, 7849, 4582, 967, 7184, 3856, 3309, 3710, 1026, 2355, 4869, 4904, 57674, 10625, 1655, 498, 4691, 811, 203068, 6648, 6721, 595, 8661, 3313, 3187, 4735, 6191, 8566, 4000, 47, 3329, 6129, 6223, 805, 3192, 6651, 6224, 6229, 55748, 7345, 5430, 6625, 46…
GO:0070013	intracellular organelle lumen	GOCC	3336	0.0150809	1.0152	1.57577e-14	1.5738e-12	up	351, 375790, 5660, 60, 3320, 3312, 231, 3326, 23524, 81, 226, 821, 1284, 6124, 3162, 3339, 7114, 3091, 3181, 567, 80781, 1282, 8878, 10521, 23224, 5209, 7849, 4582, 967, 7184, 3856, 3309, 3710, 1026, 2355, 4869, 4904, 57674, 10625, 1655, 498, 4691, 811, 203068, 6648, 6721, 595, 8661, 3313, 3187, 4735, 6191, 8566, 4000, 47, 3329, 6129, 6223, 805, 3192, 6651, 6224, 6229, 55748, 7345, 5430, 6625, 46…
GO:0044451	nucleoplasm part	GOCC	472	0.023217	1.02349	2.06387e-12	1.83226e-10	up	60, 23524, 3091, 8878, 4000, 6651, 5430, 6625, 23451, 10594, 2122, 8473, 2034, 6421, 1107, 4841, 27125, 5500, 7514, 81669, 6829, 11176, 8085, 4670, 9643, 4646, 6431, 2872, 25957, 10482, 9611, 51747, 2033, 11338, 55660, 9736, 29894, 3065, 8467, 92140, 9555, 57680, 3054, 9969, 65123, 546, 5431, 7874, 23198, 51322, 4193, 1387, 27332, 328, 10783, 6426, 10114, 91748, 91746, 10284, 81603, 5371, 29855, …
GO:0031982	vesicle	GOCC	2104	-0.0148816	0.985229	1.59567e-11	1.27494e-09	down	6696, 2512, 79026, 71, 351, 375790, 5660, 60, 3320, 4627, 26509, 476, 334, 2597, 3312, 9445, 3939, 231, 3326, 6277, 7296, 81, 226, 821, 754, 1284, 302, 6124, 8140, 3339, 1728, 7114, 3691, 3181, 567, 80781, 8878, 3688, 2194, 23224, 2778, 6520, 3880, 4582, 824, 2317, 5328, 967, 7184, 3856, 3309, 3710, 4478, 7837, 57142, 9289, 8754, 2017, 214, 9518, 64787, 667, 4904, 1803, 307, 2539, 308, 960, 81539…
GO:0044425	membrane part	GOCC	3641	-0.0129176	0.987165	3.71958e-11	2.70177e-09	down	79026, 351, 375790, 5660, 3320, 4627, 26509, 476, 334, 3312, 9445, 3326, 6277, 821, 1718, 754, 302, 3162, 8140, 3897, 2180, 3691, 567, 3688, 23224, 6520, 3880, 4582, 824, 2317, 23499, 967, 7184, 3856, 3309, 3710, 4478, 57142, 9289, 8754, 2017, 214, 2222, 64787, 131566, 667, 1803, 2539, 308, 960, 81539, 498, 9415, 23250, 811, 55243, 113146, 55353, 6721, 23471, 7168, 8826, 4735, 23657, 10457, 3949,…
GO:0031988	membrane-bounded vesicle	GOCC	2010	-0.0145112	0.985594	7.72517e-11	5.14368e-09	down	6696, 2512, 79026, 71, 351, 375790, 5660, 60, 3320, 4627, 26509, 476, 334, 2597, 3312, 9445, 3939, 231, 3326, 6277, 7296, 81, 226, 821, 754, 1284, 302, 6124, 8140, 3339, 1728, 7114, 3691, 3181, 567, 80781, 8878, 3688, 2194, 23224, 2778, 6520, 3880, 4582, 824, 2317, 5328, 967, 7184, 3856, 3309, 3710, 4478, 7837, 57142, 9289, 8754, 2017, 214, 9518, 64787, 667, 4904, 1803, 307, 2539, 308, 960, 81539…
GO:0016020	membrane	GOCC	6537	-0.0114538	0.988612	3.07467e-10	1.88974e-08	down	2512, 79026, 71, 351, 375790, 5660, 60, 3320, 4627, 26509, 476, 334, 2597, 3312, 9445, 3939, 3326, 6277, 226, 821, 1718, 754, 302, 6124, 3162, 8140, 1982, 3339, 3897, 2180, 3691, 3181, 567, 3688, 10521, 2194, 23224, 2778, 6520, 3880, 4582, 824, 2317, 23499, 5328, 967, 7184, 3856, 3309, 3710, 4478, 57142, 9289, 8754, 3636, 1981, 2017, 214, 4869, 2222, 64787, 131566, 667, 4904, 1803, 307, 2539, 576…
GO:0030529	intracellular ribonucleoprotein complex	GOCC	515	0.0212007	1.02143	3.68686e-10	1.96387e-08	up	60, 2597, 3312, 23524, 81, 821, 6124, 3181, 8878, 4869, 4904, 10625, 1655, 4691, 811, 203068, 677, 8661, 3187, 8826, 6191, 6128, 6129, 6223, 3192, 6651, 9961, 6224, 6229, 6168, 6625, 23451, 10594, 3921, 1975, 3609, 23020, 6238, 6157, 6167, 220988, 7514, 1665, 6232, 1660, 3185, 143, 3184, 7536, 10728, 7311, 10565, 5879, 4670, 1153, 3958, 57532, 6209, 10146, 127933, 11100, 51747, 8662, 11338, 55660…
GO:1990904	ribonucleoprotein complex	GOCC	515	0.0212007	1.02143	3.68686e-10	1.96387e-08	up	60, 2597, 3312, 23524, 81, 821, 6124, 3181, 8878, 4869, 4904, 10625, 1655, 4691, 811, 203068, 677, 8661, 3187, 8826, 6191, 6128, 6129, 6223, 3192, 6651, 9961, 6224, 6229, 6168, 6625, 23451, 10594, 3921, 1975, 3609, 23020, 6238, 6157, 6167, 220988, 7514, 1665, 6232, 1660, 3185, 143, 3184, 7536, 10728, 7311, 10565, 5879, 4670, 1153, 3958, 57532, 6209, 10146, 127933, 11100, 51747, 8662, 11338, 55660…
GO:0044421	extracellular region part	GOCC	1938	-0.0138215	0.986274	5.54241e-10	2.76774e-08	down	6696, 2512, 79026, 71, 351, 375790, 5660, 60, 3320, 4627, 26509, 476, 334, 2597, 3312, 9445, 3939, 231, 3326, 6277, 7296, 81, 226, 821, 754, 1284, 302, 6124, 3162, 8140, 3339, 1728, 3691, 3181, 567, 80781, 1282, 8878, 3688, 2194, 23224, 2778, 6520, 3880, 4582, 824, 2317, 5328, 967, 7184, 3856, 3309, 4478, 7837, 57142, 9289, 8754, 2017, 214, 9518, 64787, 667, 4904, 1803, 307, 2539, 308, 960, 81539…
GO:0030054	cell junction	GOCC	759	-0.0195278	0.980662	1.29018e-09	6.06385e-08	down	79026, 71, 351, 375790, 60, 4627, 476, 3312, 3939, 231, 3326, 81, 226, 302, 6124, 1982, 3339, 3897, 3691, 567, 3688, 2194, 23224, 6520, 824, 2317, 23499, 5328, 7184, 3856, 3309, 4478, 57142, 8754, 1981, 2017, 214, 4869, 64787, 667, 1803, 308, 960, 5052, 811, 55243, 595, 3313, 8826, 4735, 6709, 6191, 6128, 6129, 2810, 6223, 388, 966, 3728, 3694, 7414, 5797, 6168, 83543, 1832, 5817, 4179, 7317, 233…
GO:0071944	cell periphery	GOCC	2961	-0.0127311	0.98735	1.70584e-09	7.57203e-08	down	79026, 71, 351, 375790, 60, 3320, 4627, 26509, 476, 334, 2597, 3312, 9445, 3326, 6277, 81, 302, 3162, 8140, 3339, 3897, 2180, 3691, 567, 3688, 2194, 23224, 2778, 6520, 3880, 4582, 824, 2317, 23499, 5328, 967, 7184, 3856, 3309, 3710, 4478, 57142, 9289, 8754, 3636, 2017, 214, 64787, 131566, 667, 1803, 307, 2539, 308, 960, 81539, 498, 9415, 23250, 4691, 811, 55243, 113146, 7168, 8826, 4735, 23657, 6…
GO:1990234	transferase complex	GOCC	472	0.0198881	1.02009	3.29469e-09	1.3855e-07	up	60, 3312, 1026, 595, 4144, 3329, 5430, 8473, 1642, 5500, 3301, 896, 81669, 10935, 8085, 10238, 55832, 9643, 7048, 4646, 80218, 5211, 2033, 25897, 55753, 55031, 9736, 1743, 9555, 9903, 57680, 90293, 3054, 26133, 65123, 6400, 5431, 7126, 1387, 3304, 8451, 26994, 5257, 1738, 54737, 23085, 9517, 8452, 1912, 2962, 55827, 5928, 25885, 9810, 58508, 9821, 5562, 54973, 84061, 51433, 54467, 22827, 51755, 1…
GO:0005576	extracellular region	GOCC	2382	-0.0126168	0.987462	4.17704e-09	1.66873e-07	down	6696, 2512, 79026, 71, 351, 375790, 5660, 60, 3320, 4627, 26509, 476, 334, 2597, 3312, 9445, 3939, 231, 3326, 6277, 7296, 81, 226, 821, 754, 1284, 302, 6124, 3162, 8140, 3339, 1728, 7114, 3691, 3181, 567, 80781, 1282, 8878, 3688, 2194, 23224, 2778, 6520, 3880, 4582, 824, 2317, 5328, 967, 7184, 3856, 3309, 4478, 7837, 57142, 9289, 8754, 2017, 214, 9518, 64787, 667, 4904, 1803, 307, 2539, 308, 960,…
GO:0015629	actin cytoskeleton	GOCC	301	-0.0283607	0.972038	4.52818e-09	1.72286e-07	down	79026, 71, 4627, 81, 226, 7114, 3880, 824, 2317, 2017, 10625, 4638, 9168, 7168, 8826, 4735, 6709, 3728, 7414, 83543, 4641, 87, 4637, 6513, 25932, 10096, 103910, 9578, 4643, 1266, 2934, 1535, 4628, 7171, 55970, 23607, 2274, 399687, 2909, 5358, 9123, 118, 5879, 3993, 10627, 1627, 999, 274, 4646, 25, 55752, 830, 2319, 9564, 7791, 10163, 1265, 27, 6624, 7402, 8476, 822, 5747, 4836, 10092, 2039, 27147…
GO:1902494	catalytic complex	GOCC	766	0.0170733	1.01722	8.13311e-09	2.9538e-07	up	60, 476, 3312, 1026, 595, 4144, 3329, 5430, 2122, 8473, 5708, 1642, 1107, 5500, 1535, 79660, 55970, 6389, 3301, 896, 2729, 81669, 10935, 8085, 10238, 55832, 9643, 7048, 4646, 2771, 23392, 9611, 80218, 7384, 2730, 5211, 3315, 2033, 7385, 25897, 29979, 55753, 55031, 5524, 9736, 8837, 5887, 4719, 23645, 4723, 1743, 5516, 3065, 9555, 9903, 57680, 90293, 3054, 5714, 5688, 26133, 65123, 6400, 5431, 712…
GO:0005886	plasma membrane	GOCC	2856	-0.0119885	0.988083	1.74171e-08	6.05054e-07	down	79026, 71, 351, 375790, 60, 3320, 4627, 26509, 476, 334, 2597, 3312, 9445, 3326, 6277, 302, 3162, 8140, 3339, 3897, 2180, 3691, 567, 3688, 2194, 23224, 2778, 6520, 3880, 4582, 824, 2317, 23499, 5328, 967, 7184, 3856, 3309, 3710, 4478, 57142, 9289, 8754, 3636, 2017, 214, 64787, 131566, 667, 1803, 307, 2539, 308, 960, 81539, 498, 9415, 23250, 811, 55243, 113146, 7168, 8826, 4735, 23657, 10457, 47, …
GO:0016023	cytoplasmic, membrane-bounded vesicle	GOCC	721	-0.0194241	0.980763	1.97124e-08	6.56259e-07	down	351, 3320, 26509, 476, 334, 3312, 9445, 3326, 81, 226, 821, 302, 7114, 567, 3688, 2194, 6520, 967, 7184, 3309, 3710, 667, 1803, 5052, 811, 113146, 6721, 10457, 3949, 3329, 2810, 966, 55754, 4673, 4179, 4641, 928, 5066, 55890, 102, 87, 163, 22822, 6513, 25932, 7529, 3685, 4643, 1075, 1535, 7416, 10808, 1314, 3959, 7422, 23710, 8301, 6836, 23607, 3920, 9588, 54843, 1956, 4012, 3801, 6950, 10890, 31…
GO:0031252	cell leading edge	GOCC	215	-0.0298262	0.970614	2.23042e-08	7.12843e-07	down	351, 3320, 4627, 6277, 302, 3691, 3688, 23224, 23499, 3636, 2017, 64787, 667, 1803, 4638, 7168, 8826, 5797, 83543, 4641, 87, 1500, 7431, 10787, 208, 23286, 10096, 3685, 6282, 1729, 9578, 4628, 2059, 23710, 23607, 59338, 1969, 5879, 8729, 999, 4646, 25, 2319, 9564, 23513, 10163, 5796, 6624, 378, 8476, 5747, 998, 5048, 11252, 5783, 6809, 51429, 9260, 4771, 490, 5335, 6642, 5872, 29959, 10094, 57175…
GO:0016604	nuclear body	GOCC	218	0.0236075	1.02389	2.70787e-08	8.03365e-07	up	23524, 3091, 8878, 4000, 6651, 6625, 23451, 10594, 2122, 2034, 6421, 4841, 7514, 81669, 4670, 6431, 2872, 25957, 10482, 51747, 11338, 55660, 92140, 546, 7874, 23198, 51322, 4193, 1387, 27332, 328, 10783, 6426, 10114, 91746, 10284, 81603, 5371, 29855, 9343, 23091, 6429, 1452, 10346, 9221, 84271, 204851, 8394, 6049, 51755, 9360, 54815, 10421, 6613, 6239, 11052, 11051, 8227, 6497, 4152, 57178, 9646,…
GO:0030055	cell-substrate junction	GOCC	225	-0.0284899	0.971912	2.71475e-08	8.03365e-07	down	79026, 71, 60, 4627, 3312, 81, 6124, 3339, 3897, 3691, 567, 3688, 23224, 824, 2317, 5328, 7184, 3309, 4478, 8754, 2017, 214, 4869, 667, 1803, 308, 960, 811, 3313, 8826, 6191, 6128, 6129, 6223, 388, 966, 3728, 3694, 7414, 6168, 83543, 5817, 4179, 928, 102, 87, 7431, 64759, 10787, 7529, 10096, 3685, 3716, 5500, 1266, 3371, 2934, 1535, 975, 7171, 977, 823, 896, 2274, 1956, 1969, 10890, 2665, 6522, 3…
GO:0097708	intracellular vesicle	GOCC	788	-0.0185285	0.981642	3.07308e-08	8.76926e-07	down	351, 3320, 26509, 476, 334, 3312, 9445, 3326, 81, 226, 821, 302, 7114, 567, 8878, 3688, 2194, 6520, 967, 7184, 3309, 3710, 667, 1803, 5052, 811, 113146, 6721, 10457, 9510, 3949, 3329, 2810, 966, 55754, 4673, 4179, 4641, 928, 5066, 55890, 102, 87, 163, 22822, 6513, 25932, 7529, 3685, 4643, 1075, 1535, 7416, 10808, 1314, 3959, 7422, 23710, 8301, 6836, 25824, 23607, 3920, 9588, 54843, 1956, 4012, 38…
GO:0031410	cytoplasmic vesicle	GOCC	786	-0.0185132	0.981657	3.22493e-08	8.88525e-07	down	351, 3320, 26509, 476, 334, 3312, 9445, 3326, 81, 226, 821, 302, 7114, 567, 8878, 3688, 2194, 6520, 967, 7184, 3309, 3710, 667, 1803, 5052, 811, 113146, 6721, 10457, 9510, 3949, 3329, 2810, 966, 55754, 4673, 4179, 4641, 928, 5066, 55890, 102, 87, 163, 22822, 6513, 25932, 7529, 3685, 4643, 1075, 1535, 7416, 10808, 1314, 3959, 7422, 23710, 8301, 6836, 25824, 23607, 3920, 9588, 54843, 1956, 4012, 38…
GO:0032991	macromolecular complex	GOCC	3064	0.010589	1.01065	4.41487e-08	1.17583e-06	up	2512, 71, 351, 60, 3320, 4627, 476, 2597, 3312, 3326, 23524, 81, 821, 1284, 302, 6124, 1982, 7114, 3091, 3691, 3181, 567, 80781, 1282, 8878, 3688, 23224, 3880, 4582, 824, 7184, 3856, 3309, 3710, 1026, 1981, 2017, 214, 4869, 64787, 4904, 10625, 960, 1655, 498, 4691, 811, 203068, 9168, 677, 6721, 595, 8661, 7168, 3187, 8826, 4735, 6191, 4144, 47, 6128, 3949, 2950, 3329, 3773, 3696, 6129, 3918, 6223…
GO:0031941	filamentous actin	GOCC	18	-0.0625533	0.939363	4.71046e-08	1.21408e-06	down	71, 7114, 9168, 7168, 4641, 7171, 23607, 4646, 6624, 5311, 1809, 5058, 5590, 5881, 9087, 286527, 25794
GO:0031224	intrinsic component of membrane	GOCC	2310	-0.0112914	0.988772	4.93695e-08	1.23269e-06	down	351, 375790, 5660, 4627, 26509, 476, 334, 9445, 821, 1718, 754, 8140, 3897, 2180, 3691, 3688, 23224, 6520, 4582, 2317, 967, 3309, 3710, 57142, 9289, 8754, 2017, 214, 2222, 131566, 667, 1803, 960, 81539, 9415, 23250, 811, 55243, 55353, 6721, 23471, 23657, 10457, 3949, 2182, 1362, 4233, 3329, 6307, 3773, 3696, 444, 5364, 805, 4779, 10653, 966, 55754, 290, 3694, 6713, 558, 5797, 4118, 124976, 9741, …
GO:0005924	cell-substrate adherens junction	GOCC	220	-0.0278182	0.972565	7.65019e-08	1.85227e-06	down	79026, 71, 60, 4627, 3312, 81, 6124, 3339, 3897, 567, 3688, 23224, 824, 2317, 5328, 7184, 3309, 4478, 8754, 2017, 214, 4869, 667, 1803, 308, 960, 811, 3313, 8826, 6191, 6128, 6129, 6223, 388, 966, 3728, 3694, 7414, 6168, 83543, 5817, 4179, 928, 102, 87, 7431, 64759, 10787, 7529, 10096, 3685, 3716, 5500, 1266, 3371, 2934, 1535, 975, 7171, 977, 823, 896, 2274, 1956, 1969, 10890, 2665, 6522, 3693, 1…
GO:0016021	integral component of membrane	GOCC	2233	-0.0110499	0.989011	1.09396e-07	2.5708e-06	down	351, 375790, 5660, 4627, 26509, 476, 334, 9445, 821, 1718, 754, 8140, 3897, 2180, 3691, 3688, 23224, 6520, 4582, 2317, 967, 3309, 3710, 57142, 9289, 8754, 2017, 214, 2222, 131566, 667, 1803, 960, 81539, 9415, 23250, 811, 55243, 55353, 6721, 23471, 23657, 10457, 3949, 2182, 1362, 4233, 3329, 6307, 3773, 3696, 444, 5364, 805, 4779, 10653, 55754, 290, 3694, 6713, 558, 5797, 4118, 124976, 9741, 5817,…
GO:0015030	Cajal body	GOCC	35	0.0350956	1.03572	2.82477e-07	6.44855e-06	up	23524, 7514, 9343, 10346, 9221, 23379, 9733, 79664, 9092, 51602, 51808, 1736, 8882, 55341, 9128, 9129, 90806, 26121, 96764, 10285, 85403, 84967, 55651, 10208, 8178, 54433, 8161, 25888, 79607, 55135, 84524, 114034, 3669, 6607, 6606
GO:0030684	preribosome	GOCC	60	0.0315135	1.03202	3.57928e-07	7.94402e-06	up	3921, 26156, 14, 26155, 117246, 10528, 22984, 23481, 9790, 55127, 65083, 10412, 55720, 51602, 23076, 25879, 22884, 9277, 9724, 54881, 134430, 27340, 55813, 51077, 10969, 55759, 90441, 51096, 10885, 8602, 28987, 8568, 51388, 80135, 11103, 27042, 51154, 10199, 5822, 10813, 51118, 10436, 54663, 51018, 27341, 9136, 84946, 79050, 84549, 25983, 23212, 79080, 84294, 91695, 56342
GO:0005578	proteinaceous extracellular matrix	GOCC	169	-0.0299192	0.970524	3.69216e-07	7.97307e-06	down	375790, 1284, 302, 3339, 80781, 1282, 7837, 667, 811, 9510, 3491, 3918, 3913, 6422, 59277, 7077, 3371, 22795, 977, 3959, 7422, 1286, 85301, 55914, 10491, 3898, 1294, 1285, 7476, 79875, 80144, 5265, 6695, 4017, 4316, 1308, 2817, 1739, 3956, 1955, 57188, 1490, 255743, 10855, 649, 1946, 23767, 1287, 9126, 51144, 4053, 10893, 8573, 4236, 8076, 89797, 25890, 24144, 51129, 80326, 27283, 1303, 84947, 15…
GO:1903561	extracellular vesicle	GOCC	1359	-0.0122983	0.987777	3.85213e-07	8.09961e-06	down	6696, 2512, 79026, 71, 351, 375790, 5660, 60, 3320, 4627, 26509, 476, 334, 2597, 3312, 9445, 3939, 231, 3326, 6277, 7296, 81, 226, 821, 754, 1284, 302, 6124, 8140, 3339, 1728, 3691, 3181, 567, 80781, 8878, 3688, 2194, 23224, 2778, 6520, 3880, 4582, 824, 2317, 5328, 967, 7184, 3856, 3309, 4478, 7837, 57142, 9289, 8754, 2017, 214, 9518, 64787, 667, 4904, 1803, 307, 2539, 308, 960, 81539, 1655, 4638…
GO:0043230	extracellular organelle	GOCC	1360	-0.0122739	0.987801	4.02536e-07	8.24682e-06	down	6696, 2512, 79026, 71, 351, 375790, 5660, 60, 3320, 4627, 26509, 476, 334, 2597, 3312, 9445, 3939, 231, 3326, 6277, 7296, 81, 226, 821, 754, 1284, 302, 6124, 8140, 3339, 1728, 3691, 3181, 567, 80781, 8878, 3688, 2194, 23224, 2778, 6520, 3880, 4582, 824, 2317, 5328, 967, 7184, 3856, 3309, 4478, 7837, 57142, 9289, 8754, 2017, 214, 9518, 64787, 667, 4904, 1803, 307, 2539, 308, 960, 81539, 1655, 4638…
GO:0070062	extracellular exosome	GOCC	1353	-0.0122142	0.98786	4.80717e-07	9.60232e-06	down	6696, 2512, 79026, 71, 351, 375790, 5660, 60, 3320, 4627, 26509, 476, 334, 2597, 3312, 9445, 3939, 231, 3326, 6277, 7296, 81, 226, 821, 754, 1284, 302, 6124, 8140, 3339, 1728, 3691, 3181, 567, 80781, 8878, 3688, 2194, 23224, 2778, 6520, 3880, 4582, 824, 2317, 5328, 967, 7184, 3856, 3309, 4478, 7837, 57142, 9289, 8754, 2017, 214, 9518, 64787, 667, 4904, 1803, 307, 2539, 308, 960, 81539, 1655, 4638…
GO:0005925	focal adhesion	GOCC	218	-0.0261528	0.974186	5.77925e-07	1.12625e-05	down	79026, 71, 60, 4627, 3312, 81, 6124, 3339, 3897, 567, 3688, 23224, 824, 2317, 5328, 7184, 3309, 4478, 8754, 2017, 214, 4869, 667, 1803, 308, 960, 811, 3313, 8826, 6191, 6128, 6129, 6223, 388, 966, 3728, 3694, 7414, 6168, 83543, 5817, 4179, 928, 102, 87, 7431, 64759, 10787, 7529, 10096, 3685, 3716, 5500, 1266, 3371, 2934, 1535, 975, 7171, 977, 823, 896, 2274, 1956, 1969, 10890, 2665, 6522, 3693, 1…
GO:0031012	extracellular matrix	GOCC	299	-0.0249185	0.975389	1.00985e-06	1.92112e-05	down	71, 375790, 3320, 4627, 2597, 3312, 821, 1284, 302, 3339, 80781, 1282, 2317, 7184, 3309, 7837, 667, 1655, 498, 5052, 811, 203068, 3313, 3490, 6191, 4000, 9510, 3329, 3491, 3918, 6223, 3913, 3192, 3728, 6224, 1832, 4637, 6422, 7431, 59277, 7077, 6421, 3371, 22795, 977, 3030, 3959, 7422, 10383, 1286, 292, 5270, 5879, 85301, 4670, 3958, 6647, 9804, 10576, 55914, 4323, 10491, 3315, 378, 3898, 1294, 1…
GO:0030426	growth cone	GOCC	87	-0.0359537	0.964685	1.21469e-06	2.25706e-05	down	351, 3897, 2017, 8826, 805, 1500, 7077, 4628, 2059, 3799, 1627, 2288, 25, 6624, 10236, 8829, 7402, 808, 5048, 23064, 6809, 56288, 5663, 23265, 10094, 10540, 1808, 57698, 57679, 55607, 867, 23022, 60412, 23767, 85440, 1525, 9266, 1861, 323, 80228, 23307, 22902, 22941, 50861, 8882, 23242, 22933, 1809, 3831, 51393, 3508, 90060, 7786, 1741, 2185, 58155, 1268, 10409, 10300, 84062, 114787, 22859, 11344…
GO:0030427	site of polarized growth	GOCC	89	-0.0353371	0.96528	1.63131e-06	2.9269e-05	down	351, 3897, 2017, 8826, 805, 1500, 7077, 4628, 2059, 3799, 1627, 2288, 25, 6624, 10236, 8829, 7402, 808, 5048, 23064, 6809, 56288, 5663, 23265, 10094, 10540, 1808, 57698, 57679, 55607, 867, 23022, 60412, 23767, 85440, 1525, 9266, 1861, 323, 80228, 23307, 22902, 22941, 50861, 8882, 23242, 55361, 22933, 1809, 3831, 51393, 3508, 90060, 7786, 1741, 2185, 58155, 1268, 10409, 10300, 84062, 114787, 22859…
GO:0005938	cell cortex	GOCC	132	-0.0311189	0.96936	1.64844e-06	2.9269e-05	down	60, 4627, 81, 302, 3880, 824, 2317, 2017, 667, 4691, 4735, 6709, 444, 3918, 6513, 208, 2934, 4628, 7171, 2059, 4926, 10890, 85477, 3993, 1627, 999, 4646, 830, 2319, 7402, 5747, 5048, 10755, 2039, 22919, 1397, 56288, 4771, 9590, 5357, 23265, 120, 54874, 29959, 23187, 6786, 2037, 10296, 23332, 800, 10395, 857, 28988, 4289, 1490, 10211, 54751, 10640, 8976, 55607, 5311, 11336, 9322, 90102, 10539, 126…
GO:0070161	anchoring junction	GOCC	423	-0.0192585	0.980926	1.99048e-06	3.45737e-05	down	79026, 71, 60, 4627, 3312, 3939, 3326, 81, 226, 302, 6124, 1982, 3339, 3897, 567, 3688, 2194, 23224, 6520, 824, 2317, 23499, 5328, 7184, 3309, 4478, 57142, 8754, 1981, 2017, 214, 4869, 64787, 667, 1803, 308, 960, 5052, 811, 3313, 8826, 4735, 6709, 6191, 6128, 6129, 2810, 6223, 388, 966, 3728, 3694, 7414, 5797, 6168, 83543, 1832, 5817, 4179, 7317, 23367, 928, 102, 87, 1500, 7431, 64759, 10787, 752…
GO:0044424	intracellular part	GOCC	12859	0.0116932	1.01176	2.12804e-06	3.61767e-05	up	6696, 2512, 79026, 71, 351, 375790, 5660, 60, 3320, 4627, 26509, 476, 334, 2597, 3312, 9445, 3939, 231, 3326, 6277, 23524, 7296, 81, 226, 821, 1718, 754, 1284, 302, 6124, 3162, 8140, 1982, 3339, 1728, 2180, 7114, 3091, 3691, 3181, 567, 80781, 1282, 8878, 3688, 10521, 2194, 23224, 2778, 6520, 5209, 3880, 7849, 4582, 824, 2317, 23499, 967, 7184, 3856, 3309, 3710, 1026, 4478, 7837, 2355, 57142, 3636…
5590, 1643, 54518, 284391, 51668, 2634, 11232, 79753, 10307, 8446, 55789, 11015, 7597, 7553, 55299, 29843, 29078, 9409, 84135, 23177, 6919, 4968, 55009, 9797, 83479, 90592, 23658, 7486, 112752, 55856, 29105, 51397, 58500, 10556, 10773, 140467, 27090, 10329, 23151, 81570, 54536, 10714, 284004, 79005, 26061, 9166, 5433, 84464, 57531, 10038, 55346, 726, 79582, 26048, 27106, 409, 84153, 9014, 11022, …
GO:0005912	adherens junction	GOCC	416	-0.0192202	0.980963	2.26143e-06	3.76433e-05	down	79026, 71, 60, 4627, 3312, 3939, 3326, 81, 226, 302, 6124, 1982, 3339, 3897, 567, 3688, 2194, 23224, 6520, 824, 2317, 23499, 5328, 7184, 3309, 4478, 57142, 8754, 1981, 2017, 214, 4869, 64787, 667, 1803, 308, 960, 5052, 811, 3313, 8826, 4735, 6709, 6191, 6128, 6129, 2810, 6223, 388, 966, 3728, 3694, 7414, 5797, 6168, 83543, 1832, 5817, 4179, 23367, 928, 102, 87, 1500, 7431, 64759, 10787, 7529, 100…
GO:0044452	nucleolar part	GOCC	47	0.0321841	1.03271	2.67314e-06	4.28662e-05	up	25885, 10528, 79101, 23481, 5441, 5437, 51082, 55127, 23160, 65083, 51602, 51547, 22884, 84916, 1736, 55813, 25926, 55759, 6838, 51096, 10885, 221830, 84172, 10199, 5822, 10775, 27341, 9136, 55651, 54433, 84135, 10556, 9014, 64425, 5435, 9533, 10557, 9015, 91695, 10799, 30834
GO:0005884	actin filament	GOCC	50	-0.0422521	0.958628	2.68249e-06	4.28662e-05	down	71, 7114, 2017, 9168, 7168, 8826, 83543, 4641, 87, 7171, 55970, 23607, 5358, 5879, 4646, 6624, 2039, 5357, 57175, 147179, 9817, 5311, 1613, 9093, 23022, 2011, 23307, 154796, 23242, 23433, 1809, 342184, 5058, 7456, 395, 5590, 5881, 5880, 9087, 286527, 25794, 1238, 2620, 11151, 7111, 58, 25802, 54857, 7010
GO:0005615	extracellular space	GOCC	529	-0.0168791	0.983263	4.54466e-06	7.11997e-05	down	6696, 71, 351, 5660, 60, 3312, 9445, 231, 81, 226, 302, 3162, 3339, 567, 80781, 4582, 5328, 967, 4478, 7837, 8754, 9518, 308, 5052, 2896, 811, 3490, 7167, 3949, 2950, 1362, 3329, 2810, 3918, 966, 290, 558, 5817, 928, 5066, 87, 6422, 6513, 780, 7077, 1642, 6282, 1075, 3371, 2934, 1314, 1514, 3959, 7422, 51280, 25824, 3920, 9588, 6692, 1956, 427, 8842, 5270, 7311, 3486, 10509, 3958, 6647, 8542, 150…
GO:0044433	cytoplasmic vesicle part	GOCC	330	-0.0209944	0.979224	6.1307e-06	9.42005e-05	down	351, 3320, 26509, 334, 3312, 9445, 81, 226, 7114, 567, 967, 7184, 3710, 811, 113146, 6721, 3949, 2810, 966, 55754, 4179, 928, 5066, 55890, 87, 163, 25932, 7529, 1535, 10808, 1314, 3959, 7422, 23710, 8301, 3920, 1956, 4012, 3801, 10890, 7311, 4646, 2319, 164, 2697, 10257, 80223, 10525, 3064, 2348, 9276, 161, 7314, 8766, 23353, 372, 306, 9026, 7476, 81502, 9632, 2621, 3998, 26056, 11252, 9114, 6809…
GO:0043231	intracellular membrane-bounded organelle	GOCC	9014	0.00870455	1.00874	7.70634e-06	0.000116177	up	2512, 79026, 71, 351, 375790, 5660, 60, 3320, 4627, 26509, 476, 334, 2597, 3312, 9445, 3939, 231, 3326, 6277, 23524, 7296, 81, 226, 821, 1718, 754, 1284, 302, 6124, 3162, 8140, 3339, 2180, 7114, 3091, 3691, 3181, 567, 80781, 1282, 8878, 3688, 10521, 2194, 23224, 6520, 5209, 7849, 4582, 824, 23499, 967, 7184, 3856, 3309, 3710, 1026, 4478, 7837, 2355, 57142, 3636, 2017, 4869, 9518, 2222, 4502, 667,…
3, 10402, 2526, 56605, 125893, 246269, 375757, 84002, 7579, 1723, 11096, 83468, 29995, 55154, 51134, 64852, 318, 25837, 55012, 57697, 828, 7584, 26232, 56981, 163227, 148266, 51106, 284307, 114034, 28960, 140733, 54997, 22888, 83850, 79365, 26297, 993, 30832, 7771, 137872, 2533, 8798, 197320, 79810, 284349, 6804, 221786, 653121, 4051, 6275, 147007, 4913, 5880, 11033, 114821, 54956, 145282, 51177,…
GO:0055037	recycling endosome	GOCC	84	-0.0347991	0.965799	1.43427e-05	0.000212219	down	3688, 23250, 55041, 10890, 164, 80223, 30846, 6653, 10564, 11188, 51421, 8766, 7846, 10397, 26056, 11252, 8417, 10079, 26994, 10133, 5872, 79065, 9341, 9230, 22853, 23200, 51201, 55275, 738, 8673, 4645, 8934, 9135, 9727, 9522, 4891, 85377, 8411, 64284, 22841, 5912, 30844, 55630, 10807, 10490, 5867, 201627, 286410, 7283, 53354, 9873, 414918, 84440, 4218, 117584, 23432, 149466, 79628, 23426, 84679,…
GO:0061695	transferase complex, transferring phosphorus-containing groups	GOCC	156	0.0220221	1.02227	1.55743e-05	0.000226252	up	1026, 595, 3329, 5430, 896, 81669, 10935, 7048, 4646, 5211, 65123, 5431, 5257, 23085, 2962, 25885, 9821, 5562, 54973, 22827, 51755, 5927, 5576, 9282, 9646, 54623, 3551, 3667, 55197, 5441, 892, 5567, 8621, 1601, 5437, 5293, 51082, 90, 9776, 2071, 6885, 5563, 79577, 64210, 905, 83667, 10474, 2965, 8812, 7157, 1025, 5566, 6879, 5432, 7979, 5289, 904, 10891, 5571, 167153, 55718, 22938, 6873, 2957, 56…
GO:0005622	intracellular	GOCC	13047	0.0110457	1.01111	1.65539e-05	0.000236189	up	6696, 2512, 79026, 71, 351, 375790, 5660, 60, 3320, 4627, 26509, 476, 334, 2597, 3312, 9445, 3939, 231, 3326, 6277, 23524, 7296, 81, 226, 821, 1718, 754, 1284, 302, 6124, 3162, 8140, 1982, 3339, 1728, 2180, 7114, 3091, 3691, 3181, 567, 80781, 1282, 8878, 3688, 10521, 2194, 23224, 2778, 6520, 5209, 3880, 7849, 4582, 824, 2317, 23499, 967, 7184, 3856, 3309, 3710, 1026, 4478, 7837, 2355, 57142, 9289…
24411, 7517, 134637, 55589, 163732, 395, 7915, 63908, 23378, 54811, 56975, 91869, 54952, 4665, 29777, 27235, 254251, 5229, 3664, 1408, 5724, 51530, 54516, 79867, 11340, 5498, 253980, 65977, 494470, 643641, 10063, 83746, 65982, 7041, 4232, 57128, 56052, 1301, 51643, 5271, 84460, 1528, 57462, 6715, 79003, 2135, 57149, 4634, 84124, 84844, 10435, 117145, 10352, 113510, 4337, 126068, 54433, 7965, 5481…
GO:0030659	cytoplasmic vesicle membrane	GOCC	277	-0.0214784	0.978751	2.09826e-05	0.000294124	down	26509, 334, 3312, 567, 967, 3710, 113146, 6721, 3949, 2810, 966, 55754, 4179, 928, 5066, 55890, 163, 25932, 7529, 1535, 1314, 23710, 8301, 3920, 1956, 4012, 3801, 10890, 7311, 4646, 2319, 164, 10257, 80223, 3064, 2348, 9276, 161, 7314, 8766, 23353, 372, 306, 9026, 7476, 9632, 3998, 26056, 11252, 9114, 6809, 51429, 10483, 858, 90411, 8615, 1182, 4193, 533, 55667, 310, 535, 22818, 10652, 5872, 817,…
GO:0016607	nuclear speck	GOCC	117	0.0229305	1.0232	2.17823e-05	0.000300069	up	23524, 3091, 4000, 6651, 6625, 23451, 10594, 2122, 2034, 4841, 81669, 6431, 25957, 10482, 51747, 11338, 55660, 23198, 51322, 27332, 328, 10783, 6426, 91746, 10284, 9343, 23091, 6429, 1452, 10346, 84271, 204851, 8394, 51755, 9360, 54815, 10421, 6239, 8227, 4152, 57178, 9646, 23067, 9775, 92609, 51729, 8621, 8106, 10946, 79882, 5356, 9589, 10921, 25962, 9733, 1859, 5566, 10569, 26097, 84081, 988, 1…
GO:0005794	Golgi apparatus	GOCC	984	-0.0129596	0.987124	2.81534e-05	0.000381263	down	351, 375790, 476, 9445, 1718, 3339, 567, 2194, 4582, 824, 23499, 3636, 2017, 960, 811, 6721, 3949, 1362, 3329, 966, 55754, 9741, 2181, 11282, 5066, 102, 2122, 163, 27032, 6513, 10749, 1075, 7357, 1535, 4864, 1314, 50488, 23710, 8301, 6836, 79888, 51280, 6397, 57222, 64114, 8553, 4926, 10317, 1956, 10963, 23363, 7779, 399687, 4853, 3801, 6950, 10890, 2665, 10565, 5879, 8729, 55832, 999, 9919, 1084…
GO:0044420	extracellular matrix component	GOCC	75	-0.0347401	0.965856	3.15699e-05	0.000420405	down	375790, 1284, 302, 3339, 80781, 1282, 667, 9510, 3918, 3913, 59277, 3371, 22795, 977, 1286, 85301, 55914, 3898, 1294, 1285, 79875, 80144, 4017, 1308, 1739, 1955, 255743, 1946, 1287, 9126, 8573, 4236, 8076, 27283, 1303, 1301, 341640, 1277, 339366, 83872, 304, 4016, 4147, 2254, 7373, 340267, 1288, 64856, 1290, 6507, 1296, 284217, 4237, 64094, 10516, 22798, 7060, 7148, 79812, 25975, 1634, 333, 7399,…
GO:0005856	cytoskeleton	GOCC	1273	-0.0111479	0.988914	4.55448e-05	0.000591195	down	79026, 71, 351, 60, 4627, 2597, 81, 226, 1718, 7114, 23224, 3880, 824, 2317, 23499, 3856, 4478, 3636, 2017, 4869, 667, 2539, 10625, 4638, 51473, 203068, 9168, 8661, 7168, 8826, 4735, 23657, 6709, 4000, 3855, 805, 3728, 7803, 9961, 7414, 83543, 1832, 4641, 23352, 87, 4637, 5784, 7431, 6513, 25932, 4134, 10096, 103910, 1107, 1729, 9208, 10749, 3716, 9578, 4643, 1266, 2934, 1535, 10808, 4628, 7171, …
GO:0005916	fascia adherens	GOCC	6	-0.068572	0.933726	4.5875e-05	0.000591195	down	3728, 7414, 1832, 87, 2697, 4892
GO:0098588	bounding membrane of organelle	GOCC	1171	-0.0116144	0.988453	5.13303e-05	0.000650999	down	79026, 351, 5660, 334, 3312, 9445, 3326, 1718, 302, 2180, 567, 23224, 967, 3710, 1803, 23250, 6721, 4735, 3949, 2182, 444, 388, 966, 55754, 290, 124976, 4179, 7317, 2181, 11282, 928, 5066, 10103, 163, 27032, 55041, 6513, 8763, 4170, 9375, 10410, 488, 10493, 1075, 7357, 1535, 7416, 4864, 1314, 23710, 8301, 523, 6836, 79888, 3920, 57222, 7323, 57153, 64114, 4926, 10317, 1956, 4012, 399687, 4853, 10…
GO:0000428	DNA-directed RNA polymerase complex	GOCC	84	0.02482	1.02513	6.94572e-05	0.000853789	up	5430, 4646, 65123, 5431, 2962, 25885, 54973, 9282, 9646, 54623, 55197, 5441, 5437, 51082, 2071, 79577, 64210, 10474, 2965, 7157, 6879, 5432, 7979, 10891, 55718, 6873, 2957, 6884, 11128, 5436, 27297, 79871, 79724, 661, 221830, 26512, 5828, 84172, 1022, 2958, 58490, 84246, 2067, 10623, 171568, 2961, 80789, 57508, 25896, 123169, 6883, 54797, 5433, 2073, 6908, 83860, 64425, 5435, 9533, 2072, 55756, 9…
GO:0055029	nuclear DNA-directed RNA polymerase complex	GOCC	84	0.02482	1.02513	6.94572e-05	0.000853789	up	5430, 4646, 65123, 5431, 2962, 25885, 54973, 9282, 9646, 54623, 55197, 5441, 5437, 51082, 2071, 79577, 64210, 10474, 2965, 7157, 6879, 5432, 7979, 10891, 55718, 6873, 2957, 6884, 11128, 5436, 27297, 79871, 79724, 661, 221830, 26512, 5828, 84172, 1022, 2958, 58490, 84246, 2067, 10623, 171568, 2961, 80789, 57508, 25896, 123169, 6883, 54797, 5433, 2073, 6908, 83860, 64425, 5435, 9533, 2072, 55756, 9…
GO:0098590	plasma membrane region	GOCC	447	-0.0163308	0.983802	7.37008e-05	0.000880628	down	3320, 26509, 476, 3326, 302, 3162, 8140, 3688, 23224, 6520, 4582, 23499, 4478, 8754, 64787, 667, 1803, 55243, 7168, 4735, 3949, 4233, 3773, 3728, 55754, 4118, 83543, 1832, 4641, 114569, 928, 6513, 10787, 208, 23286, 3685, 1364, 1729, 4072, 1535, 1014, 50488, 2059, 23710, 8301, 523, 59338, 1956, 1969, 27020, 6522, 8842, 5879, 10568, 999, 7082, 7048, 4646, 2319, 2697, 10257, 23513, 55914, 30846, 23…
GO:0001725	stress fiber	GOCC	31	-0.043426	0.957503	7.49471e-05	0.000880628	down	4627, 81, 2317, 4638, 7168, 87, 103910, 1535, 4628, 7171, 55752, 7791, 1265, 6624, 5747, 23094, 9260, 57175, 51474, 54751, 4486, 23002, 11346, 29109, 10529, 10580, 5239, 3611, 10398, 58, 7010
GO:0097517	contractile actin filament bundle	GOCC	31	-0.043426	0.957503	7.49471e-05	0.000880628	down	4627, 81, 2317, 4638, 7168, 87, 103910, 1535, 4628, 7171, 55752, 7791, 1265, 6624, 5747, 23094, 9260, 57175, 51474, 54751, 4486, 23002, 11346, 29109, 10529, 10580, 5239, 3611, 10398, 58, 7010
GO:0012506	vesicle membrane	GOCC	290	-0.0196881	0.980504	8.24131e-05	0.00094529	down	26509, 334, 3312, 567, 967, 3710, 307, 113146, 6721, 3949, 2810, 966, 55754, 4179, 928, 5066, 55890, 163, 25932, 7529, 488, 1535, 1314, 23710, 8301, 3920, 1956, 4012, 3801, 10890, 7311, 4646, 2319, 164, 10257, 80223, 3064, 2348, 9276, 161, 7314, 8766, 23353, 372, 306, 9026, 7476, 9632, 3998, 10755, 26056, 11252, 9114, 6809, 51429, 10483, 858, 90411, 8615, 22862, 1182, 4193, 533, 55667, 310, 535, …
GO:0099503	secretory vesicle	GOCC	223	-0.0222972	0.97795	8.28164e-05	0.00094529	down	351, 334, 81, 226, 7114, 967, 3710, 811, 3329, 4179, 928, 5066, 87, 1535, 7416, 3959, 7422, 3920, 54843, 6950, 10890, 311, 5270, 2319, 6647, 10257, 5125, 23353, 306, 998, 2621, 10755, 26056, 8417, 23230, 9114, 6809, 3074, 858, 22862, 1182, 5265, 55667, 310, 5870, 10272, 1738, 5872, 9144, 11057, 4311, 10970, 9341, 23413, 9321, 857, 9230, 54495, 5768, 4851, 8898, 1512, 11336, 21, 1525, 8673, 6498, …
GO:0032040	small-subunit processome	GOCC	28	0.0324106	1.03294	8.48731e-05	0.000955122	up	10528, 22984, 55127, 65083, 51602, 25879, 9277, 9724, 134430, 27340, 55813, 51077, 51096, 10885, 8602, 11103, 27042, 10199, 5822, 10813, 51118, 10436, 9136, 79050, 25983, 84294
GO:0042641	actomyosin	GOCC	39	-0.0401546	0.960641	8.71499e-05	0.000967121	down	4627, 81, 2317, 4638, 7168, 87, 103910, 9578, 1535, 4628, 7171, 399687, 1627, 55752, 7791, 1265, 6624, 8476, 5747, 23094, 9260, 57175, 51474, 54751, 4486, 9759, 23002, 8850, 11346, 29109, 10529, 10580, 6804, 541468, 5239, 3611, 10398, 58, 7010
GO:0043234	protein complex	GOCC	2461	0.00789374	1.00792	9.5651e-05	0.00104692	up	2512, 71, 351, 60, 3320, 4627, 476, 2597, 3312, 3326, 81, 821, 1284, 302, 1982, 7114, 3091, 3691, 567, 80781, 1282, 3688, 23224, 3880, 7184, 3856, 3309, 3710, 1026, 1981, 2017, 214, 64787, 4904, 10625, 960, 498, 811, 203068, 9168, 6721, 595, 8661, 7168, 8826, 4735, 4144, 47, 3949, 2950, 3329, 3773, 3696, 3918, 5364, 3913, 805, 3192, 3728, 9961, 3694, 7414, 83543, 5430, 4641, 23367, 55890, 2122, 4…
GO:0044444	cytoplasmic part	GOCC	6714	-0.00694524	0.993079	9.85849e-05	0.00106445	down	6696, 2512, 79026, 71, 351, 375790, 5660, 60, 3320, 4627, 26509, 476, 334, 2597, 3312, 9445, 3939, 231, 3326, 6277, 7296, 81, 226, 821, 1718, 1284, 302, 6124, 3162, 8140, 1982, 3339, 1728, 2180, 7114, 3091, 567, 80781, 1282, 8878, 3688, 2194, 23224, 2778, 6520, 5209, 3880, 4582, 824, 2317, 23499, 967, 7184, 3856, 3309, 3710, 1026, 4478, 7837, 57142, 3636, 1981, 2017, 4869, 2222, 4502, 667, 4904, …
GO:0012505	endomembrane system	GOCC	2843	-0.00822016	0.991814	0.00010621	0.00113149	down	351, 375790, 26509, 476, 334, 2597, 3312, 9445, 6277, 81, 226, 821, 1718, 1284, 302, 3162, 3339, 2180, 7114, 567, 80781, 1282, 8878, 3688, 2194, 23224, 4582, 824, 23499, 967, 7184, 3309, 3710, 7837, 57142, 3636, 2017, 2222, 667, 4904, 307, 960, 9415, 23250, 811, 203068, 55353, 6721, 23471, 23657, 4000, 3949, 2182, 1362, 3329, 6307, 444, 388, 4779, 966, 55754, 7803, 9961, 6713, 7345, 4118, 9741, 4…
GO:0098805	whole membrane	GOCC	891	-0.0123335	0.987742	0.000133968	0.00140842	down	79026, 351, 5660, 26509, 476, 334, 3312, 9445, 3326, 302, 3162, 2180, 567, 3688, 23224, 824, 967, 3710, 9289, 2017, 1803, 23250, 55243, 6721, 8826, 3949, 2182, 3329, 388, 966, 55754, 290, 4118, 124976, 4179, 7317, 2181, 4641, 114569, 928, 5066, 10103, 163, 55041, 6513, 8763, 4170, 9375, 10410, 10493, 1535, 7416, 4864, 1314, 6778, 7514, 23710, 8301, 523, 3920, 7323, 57153, 64114, 1956, 4012, 10890…
GO:0097458	neuron part	GOCC	676	-0.0133019	0.986786	0.000150654	0.00156328	down	351, 3320, 3312, 81, 821, 3897, 1728, 3091, 3688, 2778, 824, 3710, 2017, 214, 667, 51473, 55243, 8826, 2182, 805, 7345, 4641, 5066, 102, 1500, 7431, 4134, 7077, 5332, 1266, 1535, 7416, 4628, 50488, 2059, 220988, 23710, 8301, 8502, 10160, 5792, 4926, 27020, 8842, 3799, 1627, 2288, 274, 25, 55752, 2771, 6647, 79191, 23513, 4897, 6272, 3064, 127933, 10564, 7314, 8766, 5796, 6624, 378, 10236, 8829, 7…
GO:0030880	RNA polymerase complex	GOCC	85	0.0238934	1.02418	0.000158756	0.00162623	up	5430, 4646, 65123, 5431, 2962, 25885, 54973, 9282, 9646, 54623, 55197, 5441, 5437, 51082, 2071, 79577, 64210, 10474, 2965, 7157, 6879, 5432, 7979, 10891, 167153, 55718, 6873, 2957, 6884, 11128, 5436, 27297, 79871, 79724, 661, 221830, 26512, 5828, 84172, 1022, 2958, 58490, 84246, 2067, 10623, 171568, 2961, 80789, 57508, 25896, 123169, 6883, 54797, 5433, 2073, 6908, 83860, 64425, 5435, 9533, 2072, …
GO:0098862	cluster of actin-based cell projections	GOCC	59	-0.0343105	0.966271	0.000186492	0.00188617	down	3320, 4627, 3326, 81, 2317, 3710, 51473, 4641, 87, 4637, 10096, 103910, 4643, 4628, 2059, 85477, 10568, 830, 2348, 10755, 10672, 5357, 120, 4311, 6519, 51474, 5174, 4891, 4642, 22941, 286262, 583, 9368, 8884, 4648, 5205, 5900, 51181, 9455, 79901, 9732, 11344, 6564, 11133, 79955, 6550, 8029, 25794, 64072, 53841, 5172, 51168, 4647, 7399, 53405, 257629
GO:0005911	cell-cell junction	GOCC	403	-0.0158519	0.984273	0.000230973	0.00230684	down	79026, 351, 4627, 476, 3312, 3939, 231, 3326, 81, 226, 302, 1982, 3688, 2194, 6520, 2317, 23499, 3856, 3309, 57142, 1981, 2017, 64787, 1803, 5052, 55243, 595, 8826, 4735, 6709, 6128, 2810, 3728, 7414, 5797, 1832, 5817, 7317, 23367, 87, 1500, 6513, 25932, 7529, 10096, 6282, 1001, 1364, 1983, 9208, 9578, 4643, 1266, 4072, 831, 8301, 8502, 23607, 9588, 1956, 23363, 1969, 3801, 114793, 10890, 118, 85…
GO:0032432	actin filament bundle	GOCC	35	-0.0397553	0.961025	0.000237322	0.00234099	down	4627, 81, 2317, 4638, 7168, 87, 103910, 1535, 4628, 7171, 5358, 55752, 7791, 1265, 6624, 5747, 23094, 9260, 5357, 57175, 51474, 54751, 4486, 23002, 11346, 1410, 29109, 10529, 359845, 10580, 5239, 3611, 10398, 58, 7010
GO:0045239	tricarboxylic acid cycle enzyme complex	GOCC	7	-0.062238	0.939659	0.000252162	0.00245704	down	55753, 1743, 1738, 8801, 594, 1629, 55526
GO:0005604	basement membrane	GOCC	55	-0.0348643	0.965737	0.000259514	0.00248714	down	375790, 1284, 302, 3339, 80781, 1282, 667, 9510, 3918, 3913, 59277, 3371, 22795, 977, 1286, 55914, 3898, 1294, 1285, 80144, 4017, 1308, 1739, 1955, 255743, 1946, 1287, 9126, 8573, 27283, 341640, 83872, 304, 4016, 4147, 2254, 340267, 1288, 64856, 1296, 284217, 64094, 22798, 7060, 79812, 25975, 333, 7399, 9423, 43, 283
GO:0030027	lamellipodium	GOCC	101	-0.0274317	0.972941	0.000261477	0.00248714	down	351, 3688, 23224, 3636, 2017, 1803, 4638, 5797, 1500, 10787, 10096, 3685, 4628, 1969, 5879, 999, 2319, 9564, 23513, 10163, 6624, 5747, 5783, 6809, 4771, 5335, 6642, 5872, 29959, 10094, 57175, 6093, 8394, 65979, 4254, 55740, 28988, 23516, 57698, 154810, 10211, 57679, 8976, 55607, 5311, 55704, 23022, 4810, 6548, 117177, 54434, 8470, 324, 9270, 323, 221178, 55785, 8291, 22902, 2241, 121512, 11275, 1…
GO:0044431	Golgi apparatus part	GOCC	599	-0.0137698	0.986325	0.000310318	0.00291699	down	351, 375790, 9445, 1718, 3339, 567, 4582, 6721, 1362, 966, 11282, 5066, 102, 163, 27032, 6513, 1075, 7357, 1314, 6836, 79888, 57222, 4926, 10317, 1956, 399687, 4853, 10890, 10565, 5879, 8729, 999, 9919, 164, 2697, 9600, 6272, 4323, 2348, 6653, 10564, 9276, 5125, 23062, 6892, 8766, 8720, 372, 1294, 5045, 2131, 377, 998, 2589, 7476, 81502, 9867, 27072, 3340, 9632, 2621, 3998, 91252, 26056, 5862, 51…
GO:0044459	plasma membrane part	GOCC	1332	-0.00964354	0.990403	0.000361332	0.00335703	down	79026, 351, 3320, 4627, 26509, 476, 3326, 6277, 302, 3162, 8140, 3691, 567, 3688, 23224, 6520, 3880, 4582, 23499, 967, 3856, 3710, 4478, 9289, 8754, 2017, 214, 64787, 131566, 667, 1803, 2539, 308, 960, 81539, 9415, 811, 55243, 113146, 7168, 8826, 4735, 23657, 10457, 3949, 4233, 3773, 3696, 5364, 805, 966, 3728, 55754, 7803, 290, 3694, 558, 5797, 4118, 83543, 1832, 5817, 4179, 4641, 4059, 114569, …
GO:0030667	secretory granule membrane	GOCC	50	-0.035669	0.96496	0.00038385	0.00352525	down	334, 967, 3710, 4179, 928, 5066, 3920, 2319, 10257, 23353, 6809, 858, 310, 9321, 857, 54495, 11336, 21, 8673, 10396, 9749, 9522, 202915, 64924, 6813, 3709, 6844, 6717, 51706, 5874, 3382, 54760, 6843, 25837, 148229, 5099, 51365, 1755, 27074, 50624, 7784, 8153, 5104, 3674, 6556
GO:0000974	Prp19 complex	GOCC	11	0.0370141	1.03771	0.000444794	0.00403853	up	3312, 5430, 11338, 5356, 988, 25949, 56949, 55696, 10286, 51340, 56259
GO:0044448	cell cortex part	GOCC	62	-0.0322955	0.96822	0.000504148	0.00452152	down	60, 4627, 81, 3880, 824, 2017, 4735, 6709, 444, 6513, 2934, 7171, 10890, 3993, 999, 830, 2319, 7402, 2039, 22919, 4771, 5357, 23265, 23187, 6786, 2037, 10296, 23332, 800, 10395, 10211, 10640, 8976, 55607, 5311, 11336, 90102, 60412, 4645, 2035, 91663, 55770, 3996, 27445, 23233, 130271, 23157, 2760, 357, 5590, 54536, 2995, 2038, 283849, 2998, 11151, 7111
GO:0044430	cytoskeletal part	GOCC	897	-0.0110132	0.989047	0.000509308	0.00452152	down	71, 351, 4627, 81, 7114, 3880, 824, 2317, 23499, 3856, 2017, 4869, 667, 2539, 4638, 51473, 203068, 9168, 8661, 7168, 8826, 4735, 6709, 4000, 3855, 805, 3728, 7803, 83543, 1832, 4641, 23352, 87, 4637, 7431, 6513, 25932, 4134, 10096, 103910, 1107, 1729, 10749, 9578, 4643, 2934, 1535, 10808, 4628, 7171, 23710, 55970, 8502, 7203, 113220, 23607, 1660, 10383, 4926, 23363, 399687, 143, 10574, 2909, 3801…
GO:0098857	membrane microdomain	GOCC	150	-0.0224425	0.977808	0.000531821	0.00466951	down	79026, 351, 26509, 476, 302, 3162, 3688, 824, 9289, 1803, 55243, 8826, 3329, 4118, 4641, 114569, 6513, 7416, 4864, 6778, 3920, 1956, 999, 7048, 2319, 2771, 2697, 30846, 5045, 8837, 11252, 858, 2149, 490, 5663, 200576, 11160, 7132, 659, 4842, 2817, 483, 1739, 1604, 5621, 10395, 857, 10211, 5576, 5519, 55004, 493, 329, 10855, 5174, 867, 5359, 3551, 868, 1613, 3667, 8871, 1946, 10013, 6548, 1525, 10…
GO:0045121	membrane raft	GOCC	149	-0.0223286	0.977919	0.000597264	0.00518711	down	79026, 351, 26509, 476, 302, 3162, 3688, 824, 9289, 1803, 55243, 8826, 3329, 4118, 4641, 114569, 6513, 7416, 4864, 6778, 1956, 999, 7048, 2319, 2771, 2697, 30846, 5045, 8837, 11252, 858, 2149, 490, 5663, 200576, 11160, 7132, 659, 4842, 2817, 483, 1739, 1604, 5621, 10395, 857, 10211, 5576, 5519, 55004, 493, 329, 10855, 5174, 867, 5359, 3551, 868, 1613, 3667, 8871, 1946, 10013, 6548, 1525, 1012, 55…
GO:0099568	cytoplasmic region	GOCC	161	-0.0216566	0.978576	0.000609695	0.00523813	down	60, 4627, 231, 81, 821, 302, 3091, 3880, 824, 2317, 2017, 667, 4691, 4735, 6709, 444, 3918, 7345, 6513, 208, 2934, 4628, 7171, 2059, 23710, 4926, 10890, 85477, 3993, 1627, 999, 4646, 830, 2319, 6647, 127933, 7402, 5747, 5048, 10755, 2039, 22919, 1397, 56288, 4771, 9371, 9590, 5357, 23265, 120, 54874, 29959, 23187, 6786, 2037, 10296, 23332, 800, 10395, 6687, 857, 28988, 23011, 4289, 1490, 10211, 5…
GO:0005581	collagen trimer	GOCC	33	-0.0389176	0.96183	0.000636875	0.00541344	down	1284, 80781, 1282, 1286, 85301, 1294, 1285, 1308, 55339, 1287, 1303, 1301, 1277, 51435, 147372, 4015, 7373, 340267, 1288, 389941, 1290, 114899, 255631, 1296, 84034, 115908, 81578, 7148, 338761, 1634, 1292, 136227
GO:0030141	secretory granule	GOCC	160	-0.0217347	0.9785	0.000708238	0.00595666	down	351, 334, 81, 226, 7114, 967, 3710, 811, 3329, 4179, 928, 5066, 87, 1535, 3959, 7422, 3920, 6950, 10890, 311, 5270, 2319, 6647, 10257, 5125, 23353, 306, 998, 2621, 26056, 8417, 23230, 6809, 3074, 858, 22862, 1182, 5265, 55667, 310, 10272, 1738, 5872, 11057, 10970, 9341, 23413, 9321, 857, 54495, 5768, 4851, 1512, 11336, 21, 1525, 8673, 6498, 10396, 9749, 6812, 9522, 89781, 202915, 1861, 6609, 1198…
GO:0005623	cell	GOCC	15033	0.0116457	1.01171	0.000718175	0.00597731	up	6696, 2512, 79026, 71, 351, 375790, 5660, 60, 3320, 4627, 26509, 476, 334, 2597, 3312, 9445, 3939, 231, 3326, 6277, 23524, 7296, 81, 226, 821, 1718, 754, 1284, 302, 6124, 3162, 8140, 1982, 3339, 3897, 1728, 2180, 7114, 3091, 3691, 3181, 567, 80781, 1282, 8878, 3688, 10521, 2194, 23224, 2778, 6520, 5209, 3880, 7849, 4582, 824, 2317, 23499, 5328, 967, 7184, 3856, 3309, 3710, 1026, 4478, 7837, 2355,…
81892, 23354, 113675, 8834, 4116, 254394, 129450, 57505, 57546, 65260, 5287, 399664, 51654, 28981, 81572, 1181, 54834, 7138, 65005, 285203, 51005, 55651, 9587, 83475, 115708, 55151, 8726, 3749, 5393, 376267, 83940, 3665, 10529, 84304, 58497, 54465, 3858, 27130, 1390, 51157, 27291, 54566, 5891, 4801, 3073, 345778, 10572, 81894, 64061, 5533, 10409, 55036, 10208, 79979, 29087, 330, 23155, 7270, 5117…
GO:0098589	membrane region	GOCC	191	-0.0199541	0.980244	0.000733017	0.00603795	down	79026, 351, 26509, 476, 302, 3162, 3688, 824, 9289, 2017, 1803, 55243, 8826, 3949, 3329, 4118, 4179, 4641, 114569, 163, 6513, 7416, 4864, 6778, 7514, 8301, 3920, 1956, 999, 7048, 4646, 2319, 2771, 2697, 6272, 30846, 161, 5045, 9026, 8837, 11252, 23677, 858, 2149, 490, 5663, 200576, 11160, 7132, 659, 4842, 2817, 483, 1739, 1604, 5621, 9321, 10395, 857, 10211, 5576, 7436, 5519, 55004, 493, 329, 108…
GO:0044464	cell part	GOCC	15025	0.0115521	1.01162	0.00074963	0.00611178	up	6696, 2512, 79026, 71, 351, 375790, 5660, 60, 3320, 4627, 26509, 476, 334, 2597, 3312, 9445, 3939, 231, 3326, 6277, 23524, 7296, 81, 226, 821, 1718, 754, 1284, 302, 6124, 3162, 8140, 1982, 3339, 3897, 1728, 2180, 7114, 3091, 3691, 3181, 567, 80781, 1282, 8878, 3688, 10521, 2194, 23224, 2778, 6520, 5209, 3880, 7849, 4582, 824, 2317, 23499, 5328, 967, 7184, 3856, 3309, 3710, 1026, 4478, 7837, 2355,…
8834, 4116, 254394, 129450, 57505, 57546, 65260, 5287, 399664, 51654, 28981, 81572, 1181, 54834, 7138, 65005, 285203, 51005, 55651, 9587, 83475, 115708, 55151, 8726, 3749, 5393, 376267, 83940, 3665, 10529, 84304, 58497, 54465, 3858, 27130, 1390, 51157, 27291, 54566, 5891, 4801, 3073, 345778, 10572, 81894, 64061, 5533, 10409, 55036, 10208, 79979, 29087, 330, 23155, 7270, 51172, 64215, 7059, 134, 2…
GO:0030687	preribosome, large subunit precursor	GOCC	21	0.0312044	1.0317	0.00086733	0.00699997	up	14, 26155, 117246, 23481, 10412, 23076, 22884, 54881, 10969, 55759, 90441, 8568, 51388, 80135, 51154, 54663, 51018, 84549, 23212, 79080, 56342
GO:0030139	endocytic vesicle	GOCC	137	-0.0226001	0.977653	0.000889875	0.0071101	down	3320, 567, 7184, 1803, 811, 3949, 928, 163, 3685, 4643, 1535, 10808, 8301, 23607, 3920, 1956, 10890, 311, 3693, 7311, 3799, 4646, 2319, 164, 23392, 80223, 10525, 161, 7314, 8766, 306, 7476, 10755, 8417, 9114, 1182, 4193, 533, 535, 5872, 817, 162, 857, 9230, 1856, 83871, 8976, 153090, 55788, 9135, 2060, 9693, 11021, 4952, 5289, 81622, 100506658, 5898, 64284, 8291, 7855, 30011, 55626, 154796, 5869,…
GO:0098791	Golgi subcompartment	GOCC	181	-0.0206116	0.979599	0.000915822	0.00724497	down	351, 1362, 5066, 163, 27032, 399687, 10890, 10565, 5879, 8729, 999, 164, 9600, 6272, 6653, 10564, 23062, 8766, 8720, 5045, 2589, 51429, 8615, 10079, 5870, 2802, 10133, 5872, 54874, 162, 4074, 51107, 79065, 63971, 54480, 9341, 55858, 8675, 9648, 83871, 23011, 55968, 22836, 9334, 400, 23258, 64083, 9322, 124583, 55275, 738, 10040, 25839, 8934, 23048, 440270, 10396, 55627, 23268, 9522, 9527, 6311, 2…
GO:0005802	trans-Golgi network	GOCC	120	-0.0245694	0.97573	0.000925766	0.00725183	down	351, 1362, 5066, 163, 27032, 399687, 10890, 10565, 5879, 8729, 999, 164, 6653, 10564, 23062, 8766, 5045, 51429, 10079, 5870, 10133, 5872, 54874, 162, 4074, 79065, 63971, 9341, 55858, 8675, 9648, 23011, 22836, 400, 23258, 64083, 9322, 55275, 738, 25839, 8934, 23048, 10396, 55627, 9522, 6311, 4952, 2650, 9827, 27236, 163882, 23621, 10893, 6844, 51542, 3996, 5587, 8440, 10981, 93643, 636, 11031, 836…
GO:0016591	DNA-directed RNA polymerase II, holoenzyme	GOCC	61	0.023682	1.02396	0.00093529	0.00725531	up	5430, 4646, 65123, 5431, 2962, 54973, 9282, 9646, 54623, 55197, 5441, 5437, 2071, 79577, 64210, 10474, 2965, 7157, 6879, 5432, 7979, 10891, 6873, 2957, 6884, 5436, 79871, 79724, 26512, 5828, 1022, 2958, 58490, 84246, 2067, 2961, 80789, 57508, 25896, 123169, 6883, 54797, 5433, 2073, 6908, 83860, 5435, 2072, 55756, 9519, 6882, 57117, 5439, 10001, 8464, 2966, 6877, 6875, 54457
GO:0044291	cell-cell contact zone	GOCC	37	-0.0383519	0.962374	0.000989314	0.0076006	down	79026, 476, 3688, 3728, 7414, 1832, 87, 8502, 23363, 7082, 2319, 2697, 817, 53834, 1739, 7533, 10211, 6548, 80115, 5912, 157378, 5318, 5058, 2258, 7074, 3759, 9472, 5239, 4892, 287, 10791
GO:0008023	transcription elongation factor complex	GOCC	36	0.0276832	1.02807	0.00101799	0.00774643	up	27125, 6829, 55250, 9646, 54623, 23379, 79577, 905, 8518, 1025, 79664, 6924, 6879, 904, 7936, 22938, 6921, 55140, 4298, 84337, 5828, 85403, 4796, 22936, 6827, 123169, 8178, 6919, 2074, 26610, 84524, 26747, 55840
GO:0031984	organelle subcompartment	GOCC	192	-0.0198271	0.980368	0.00110633	0.00833921	down	351, 1362, 444, 5066, 163, 27032, 7905, 399687, 10890, 10565, 5879, 8729, 999, 164, 9600, 6272, 6653, 10564, 23062, 8766, 8720, 5045, 2589, 51429, 8615, 10079, 5870, 2802, 10133, 5872, 54874, 162, 4074, 51107, 79065, 63971, 54480, 6786, 9341, 55858, 8675, 25923, 9648, 83871, 23011, 55968, 22836, 9334, 400, 23258, 64083, 9322, 124583, 55275, 738, 10040, 25839, 8934, 23048, 440270, 10396, 55627, 23…
GO:0044304	main axon	GOCC	27	-0.0397801	0.961001	0.00114329	0.00853726	down	351, 274, 4897, 23303, 56288, 4155, 6695, 817, 1739, 3084, 4642, 22933, 1759, 3756, 134, 747, 8506, 10382, 885, 3786, 7074, 286, 400746, 6326, 6092, 1740, 57471
GO:0005903	brush border	GOCC	44	-0.033531	0.967025	0.0015831	0.011712	down	3320, 4627, 3326, 81, 2317, 3710, 4641, 87, 4637, 10096, 103910, 4643, 4628, 2059, 85477, 10568, 830, 2348, 10755, 10672, 5357, 120, 4311, 6519, 51474, 5174, 4891, 4642, 22941, 9368, 8884, 4648, 5205, 5900, 51181, 79901, 6564, 6550, 8029, 53841, 5172, 257629
GO:0034364	high-density lipoprotein particle	GOCC	7	-0.0574009	0.944215	0.00162162	0.0118869	down	8542, 19, 348, 6288, 6289, 341, 6291
GO:0045177	apical part of cell	GOCC	162	-0.0195306	0.980659	0.00189572	0.0137698	down	351, 3320, 476, 3326, 8140, 6520, 4582, 3710, 4478, 1803, 3949, 55754, 4118, 114569, 928, 6513, 25932, 103910, 1364, 4072, 1535, 523, 4926, 1956, 6522, 8842, 10568, 7082, 4646, 2697, 2348, 51421, 6557, 5747, 998, 528, 23255, 92140, 9114, 6809, 23094, 4771, 490, 5314, 4257, 5641, 659, 5562, 8650, 8323, 9341, 1856, 154810, 4851, 55966, 182, 10347, 5174, 4810, 6548, 10327, 4645, 90, 2060, 4891, 8470…
GO:0000151	ubiquitin ligase complex	GOCC	184	0.0160908	1.01622	0.00193074	0.0138978	up	3312, 1642, 3301, 10238, 55832, 25897, 55031, 9903, 90293, 26133, 6400, 7126, 3304, 8451, 26994, 54737, 8452, 1912, 55827, 9810, 51433, 54467, 25820, 23032, 9817, 143384, 3303, 23304, 8454, 9862, 550, 4008, 83892, 119504, 26268, 54476, 55643, 8450, 54800, 5469, 11059, 255488, 5356, 50717, 84447, 197131, 8065, 8445, 84893, 23142, 10910, 23014, 9920, 55958, 57542, 571, 79269, 7428, 80344, 25841, 93…
GO:0034708	methyltransferase complex	GOCC	51	0.0243848	1.02468	0.00197565	0.0140942	up	60, 8473, 5500, 8085, 9555, 57680, 3054, 5928, 58508, 23054, 11329, 23067, 11108, 10856, 9589, 5252, 25962, 27043, 6628, 23512, 6879, 9739, 10445, 4591, 54881, 4221, 11091, 22976, 63925, 5929, 26121, 23411, 4149, 57721, 10419, 7403, 51605, 3720, 115708, 8726, 26168, 55506, 10785, 1876, 125476, 4234
GO:0005681	spliceosomal complex	GOCC	139	0.0183024	1.01847	0.00199696	0.0141201	up	3312, 23524, 3181, 4904, 10625, 1655, 3187, 3192, 6651, 6625, 23451, 10594, 23020, 220988, 1665, 3185, 7536, 4670, 3958, 51747, 11338, 55660, 10236, 10492, 5976, 27316, 51322, 6426, 9343, 10181, 8539, 8899, 9416, 9785, 8227, 22913, 9775, 84991, 51729, 10946, 5356, 51428, 10262, 5546, 8449, 1659, 9716, 10569, 6628, 9092, 10212, 988, 25949, 56949, 22938, 55692, 22828, 84950, 10713, 55696, 55760, 55…
GO:0001726	ruffle	GOCC	98	-0.0243113	0.975982	0.00203696	0.0142766	down	3320, 4627, 6277, 302, 3688, 23499, 2017, 64787, 7168, 8826, 83543, 4641, 87, 208, 23286, 3685, 6282, 1729, 2059, 23607, 59338, 1969, 5879, 4646, 25, 9564, 10163, 6624, 378, 11252, 51429, 9260, 4771, 5335, 6093, 27131, 8394, 10395, 28988, 4289, 9181, 57679, 10347, 23022, 5795, 9265, 54869, 3678, 324, 9270, 5921, 221178, 26751, 81848, 55785, 91663, 9847, 121512, 11275, 154796, 23242, 9368, 9788, 5…
GO:0032994	protein-lipid complex	GOCC	14	-0.0477181	0.953403	0.002253	0.0156534	down	3949, 274, 8542, 6653, 51599, 7436, 19, 348, 8504, 6288, 6289, 341, 6291
GO:0044422	organelle part	GOCC	6753	0.00541871	1.00543	0.00235539	0.0162031	up	79026, 71, 351, 375790, 5660, 60, 3320, 4627, 26509, 334, 2597, 3312, 9445, 231, 3326, 6277, 23524, 81, 226, 821, 1718, 1284, 302, 6124, 3162, 3339, 2180, 7114, 3091, 3181, 567, 80781, 1282, 8878, 10521, 23224, 5209, 3880, 7849, 4582, 824, 2317, 23499, 967, 7184, 3856, 3309, 3710, 1026, 2355, 57142, 2017, 4869, 2222, 667, 4904, 1803, 307, 2539, 57674, 10625, 1655, 4638, 498, 9415, 23250, 4691, 51…
GO:0061702	inflammasome complex	GOCC	3	-0.0694771	0.932881	0.00238556	0.0162031	down	79792, 837, 29108
GO:0030686	90S preribosome	GOCC	22	0.0300648	1.03052	0.00239295	0.0162031	up	3921, 26156, 26155, 23481, 9790, 55127, 65083, 22884, 9277, 27340, 55813, 55759, 51096, 10885, 8602, 10199, 5822, 27341, 79050, 91695
GO:0045240	dihydrolipoyl dehydrogenase complex	GOCC	6	-0.0583265	0.943342	0.00253853	0.016838	down	55753, 1743, 1738, 594, 1629, 55526
GO:0043296	apical junction complex	GOCC	88	-0.0248908	0.975416	0.00254637	0.016838	down	595, 3728, 1500, 1364, 4072, 3801, 999, 7082, 9414, 51421, 10686, 92140, 56288, 9618, 9218, 5872, 55870, 29855, 8189, 1739, 5819, 154810, 9181, 6904, 64398, 1894, 57530, 4810, 1525, 50848, 122786, 324, 8777, 9069, 9693, 84952, 100506658, 7855, 5912, 154796, 57619, 93643, 9223, 1019, 144100, 9071, 55327, 7046, 84612, 1741, 357, 55691, 5376, 92359, 11346, 117583, 54566, 260425, 9075, 5590, 79827, 1…
GO:0099080	supramolecular complex	GOCC	291	-0.0146956	0.985412	0.00261315	0.016838	down	71, 7114, 3880, 23499, 3856, 2017, 667, 203068, 9168, 8661, 7168, 8826, 4000, 3855, 805, 3728, 83543, 1832, 4641, 87, 7431, 4134, 10749, 10808, 7171, 23710, 55970, 7203, 113220, 23607, 10383, 4926, 143, 10574, 3801, 6950, 5358, 5879, 3799, 10694, 2288, 4646, 10576, 9611, 2697, 10564, 8766, 22948, 6624, 8829, 23303, 7846, 10575, 10397, 808, 5048, 81631, 9903, 2039, 22919, 286077, 9371, 10783, 2723…
GO:0099081	supramolecular polymer	GOCC	291	-0.0146956	0.985412	0.00261315	0.016838	down	71, 7114, 3880, 23499, 3856, 2017, 667, 203068, 9168, 8661, 7168, 8826, 4000, 3855, 805, 3728, 83543, 1832, 4641, 87, 7431, 4134, 10749, 10808, 7171, 23710, 55970, 7203, 113220, 23607, 10383, 4926, 143, 10574, 3801, 6950, 5358, 5879, 3799, 10694, 2288, 4646, 10576, 9611, 2697, 10564, 8766, 22948, 6624, 8829, 23303, 7846, 10575, 10397, 808, 5048, 81631, 9903, 2039, 22919, 286077, 9371, 10783, 2723…
GO:0099512	supramolecular fiber	GOCC	291	-0.0146956	0.985412	0.00261315	0.016838	down	71, 7114, 3880, 23499, 3856, 2017, 667, 203068, 9168, 8661, 7168, 8826, 4000, 3855, 805, 3728, 83543, 1832, 4641, 87, 7431, 4134, 10749, 10808, 7171, 23710, 55970, 7203, 113220, 23607, 10383, 4926, 143, 10574, 3801, 6950, 5358, 5879, 3799, 10694, 2288, 4646, 10576, 9611, 2697, 10564, 8766, 22948, 6624, 8829, 23303, 7846, 10575, 10397, 808, 5048, 81631, 9903, 2039, 22919, 286077, 9371, 10783, 2723…
GO:0099513	polymeric cytoskeletal fiber	GOCC	291	-0.0146956	0.985412	0.00261315	0.016838	down	71, 7114, 3880, 23499, 3856, 2017, 667, 203068, 9168, 8661, 7168, 8826, 4000, 3855, 805, 3728, 83543, 1832, 4641, 87, 7431, 4134, 10749, 10808, 7171, 23710, 55970, 7203, 113220, 23607, 10383, 4926, 143, 10574, 3801, 6950, 5358, 5879, 3799, 10694, 2288, 4646, 10576, 9611, 2697, 10564, 8766, 22948, 6624, 8829, 23303, 7846, 10575, 10397, 808, 5048, 81631, 9903, 2039, 22919, 286077, 9371, 10783, 2723…
GO:0005643	nuclear pore	GOCC	53	0.0246069	1.02491	0.00290375	0.0185608	up	9961, 4641, 5903, 10482, 11260, 3843, 4928, 3840, 23633, 9818, 10762, 9972, 8888, 23165, 6396, 55161, 10204, 25909, 3839, 9883, 23279, 64328, 9688, 3836, 59343, 348995, 81929, 30849, 8086, 2733, 9631, 8480, 11097, 79902, 8379, 56648, 129401, 11269, 64901, 54830, 91181
GO:0034358	plasma lipoprotein particle	GOCC	12	-0.0492057	0.951985	0.00297242	0.0187005	down	3949, 8542, 6653, 51599, 7436, 19, 348, 6288, 6289, 341, 6291
GO:1990777	lipoprotein particle	GOCC	12	-0.0492057	0.951985	0.00297242	0.0187005	down	3949, 8542, 6653, 51599, 7436, 19, 348, 6288, 6289, 341, 6291
GO:0031463	Cul3-RING ubiquitin ligase complex	GOCC	43	0.0244713	1.02477	0.00316441	0.0197529	up	9903, 90293, 7126, 8452, 9817, 83892, 54800, 9920, 55958, 57542, 571, 9616, 11275, 25948, 59349, 54442, 8405, 127707, 23276, 51088, 8507, 339745, 339451, 151230, 27252, 253980, 54813, 80311, 8139, 3652, 11146, 55295, 26249, 9978, 143879, 64410, 401265, 377007, 84541, 79734, 166348
GO:0005768	endosome	GOCC	527	-0.0119516	0.988119	0.00334747	0.0207336	down	351, 476, 3312, 9445, 302, 567, 8878, 3688, 967, 23250, 3949, 3329, 388, 7803, 4118, 7317, 163, 55041, 8763, 208, 9375, 10410, 1535, 4864, 1514, 3920, 7323, 64114, 1956, 4012, 10890, 7311, 10935, 5879, 999, 2319, 3654, 2150, 1508, 164, 23392, 55737, 2697, 10163, 80223, 6272, 3064, 30846, 4323, 2348, 6653, 10564, 23062, 4077, 161, 11188, 25825, 51421, 7314, 8766, 8829, 57561, 7846, 9388, 27072, 10…
GO:0009986	cell surface	GOCC	319	-0.013919	0.986177	0.0034103	0.0209602	down	351, 3320, 4627, 3326, 302, 3897, 3691, 567, 3688, 6520, 5328, 967, 3309, 8754, 214, 131566, 1803, 307, 308, 960, 4638, 811, 4735, 23657, 3949, 4233, 3329, 3696, 388, 3192, 966, 290, 3694, 558, 5817, 4179, 4059, 928, 5066, 102, 6422, 25932, 114908, 7077, 8795, 3685, 4072, 2936, 4628, 7422, 4907, 81619, 1956, 1969, 27020, 4853, 8842, 3693, 5270, 7048, 1209, 9600, 4897, 6272, 4898, 2348, 25825, 876…
GO:0030864	cortical actin cytoskeleton	GOCC	27	-0.0373881	0.963302	0.00352424	0.0213882	down	4627, 3880, 824, 6709, 6513, 2934, 3993, 999, 2319, 7402, 4771, 5357, 2037, 10296, 800, 10395, 10211, 8976, 55607, 2035, 91663, 3996, 130271, 357, 2998, 11151
GO:0098687	chromosomal region	GOCC	183	0.0159475	1.01608	0.00353347	0.0213882	up	4735, 3021, 7520, 2547, 1642, 5500, 7514, 64859, 10728, 85456, 23244, 5048, 5516, 23064, 9555, 5976, 546, 5431, 80351, 328, 11335, 5314, 5663, 10735, 5371, 4928, 1452, 8243, 10540, 5515, 10111, 23332, 23063, 55183, 6741, 5514, 170506, 23028, 4659, 9184, 1786, 23347, 119504, 23293, 84516, 9878, 6396, 9126, 10951, 23219, 79577, 25909, 23160, 10910, 324, 10664, 55226, 1616, 5111, 124997, 84444, 2327…
GO:0005773	vacuole	GOCC	821	-0.00982845	0.99022	0.00399617	0.0236717	down	2512, 79026, 351, 375790, 5660, 3320, 476, 3312, 9445, 231, 3326, 302, 3339, 567, 8878, 3688, 824, 967, 1803, 23250, 3949, 3329, 388, 7803, 290, 4118, 124976, 7317, 10103, 163, 55041, 8763, 208, 2799, 9375, 10410, 1075, 1535, 4864, 1514, 23710, 523, 823, 3920, 7323, 57153, 64114, 9588, 1956, 427, 4012, 10890, 311, 7311, 10935, 5879, 999, 4758, 4646, 5476, 2319, 6647, 3654, 2150, 1508, 164, 23392,…
GO:0000502	proteasome complex	GOCC	109	0.0225858	1.02284	0.0039996	0.0236717	up	5708, 23392, 3315, 29979, 5887, 5714, 5688, 23198, 5692, 10197, 5695, 5709, 9097, 5685, 7337, 5886, 5690, 5720, 10213, 5710, 5705, 9491, 5702, 5717, 9861, 5684, 5701, 51035, 5704, 5718, 3416, 5706, 9352, 5721, 5694, 197131, 5693, 7979, 11047, 56893, 5711, 5696, 5716, 5700, 90637, 80227, 5682, 5699, 5687, 5715, 5698
GO:1905369	endopeptidase complex	GOCC	109	0.0225858	1.02284	0.0039996	0.0236717	up	5708, 23392, 3315, 29979, 5887, 5714, 5688, 23198, 5692, 10197, 5695, 5709, 9097, 5685, 7337, 5886, 5690, 5720, 10213, 5710, 5705, 9491, 5702, 5717, 9861, 5684, 5701, 51035, 5704, 5718, 3416, 5706, 9352, 5721, 5694, 197131, 5693, 7979, 11047, 56893, 5711, 5696, 5716, 5700, 90637, 80227, 5682, 5699, 5687, 5715, 5698
GO:0016327	apicolateral plasma membrane	GOCC	14	-0.0458964	0.955141	0.00418191	0.0245541	down	3728, 1364, 7082, 23255, 8323, 1525, 8777, 100506658, 4734, 1365, 5064, 9074, 1366
GO:0005694	chromosome	GOCC	539	0.0104113	1.01047	0.00421015	0.0245541	up	60, 4582, 824, 4735, 7317, 3021, 7520, 6421, 2547, 1642, 27125, 5500, 6778, 7514, 64859, 4926, 6950, 10728, 11176, 85456, 9611, 26057, 3159, 259282, 23244, 50809, 253461, 10769, 11198, 64324, 5048, 7150, 5516, 6601, 8289, 3065, 8202, 23064, 8467, 9555, 9500, 23476, 6599, 5976, 546, 5431, 27316, 51663, 80351, 6667, 1387, 57659, 29072, 328, 3005, 7528, 83637, 7468, 11335, 9652, 5932, 5314, 3146, 56…
GO:0042101	T cell receptor complex	GOCC	6	-0.0565088	0.945058	0.00442468	0.0255596	down	214, 84433, 54518, 6850, 8631, 634
GO:0005767	secondary lysosome	GOCC	5	0.0396082	1.0404	0.00444653	0.0255596	up	2512, 8878, 3920, 5289, 84557
GO:0045095	keratin filament	GOCC	13	-0.0456559	0.955371	0.0045175	0.025782	down	3856, 3855, 286077, 1452, 3875, 144501, 85302, 2852, 730755, 3887, 85349, 387264, 3892
GO:0042995	cell projection	GOCC	1027	-0.00839743	0.991638	0.00457406	0.0259197	down	6696, 351, 3320, 4627, 231, 3326, 6277, 81, 821, 302, 3897, 3091, 8878, 3688, 23224, 2778, 824, 23499, 4478, 57142, 9289, 3636, 2017, 214, 64787, 667, 1803, 4638, 51473, 55243, 7168, 8826, 4735, 805, 7345, 5797, 83543, 4641, 5066, 87, 1500, 7431, 10787, 25932, 4134, 208, 23286, 10096, 7077, 3685, 6282, 5332, 1729, 1266, 1535, 4628, 50488, 10123, 2059, 220988, 23710, 523, 10160, 23607, 5792, 59338…
GO:0097504	Gemini of coiled bodies	GOCC	8	0.0357973	1.03645	0.00466395	0.026243	up	8882, 50628, 25929, 11218, 54960, 79833, 6607, 6606
GO:0043229	intracellular organelle	GOCC	10162	0.00574812	1.00576	0.00490397	0.0274005	up	2512, 79026, 71, 351, 375790, 5660, 60, 3320, 4627, 26509, 476, 334, 2597, 3312, 9445, 3939, 231, 3326, 6277, 23524, 7296, 81, 226, 821, 1718, 754, 1284, 302, 6124, 3162, 8140, 3339, 2180, 7114, 3091, 3691, 3181, 567, 80781, 1282, 8878, 3688, 10521, 2194, 23224, 6520, 5209, 3880, 7849, 4582, 824, 2317, 23499, 967, 7184, 3856, 3309, 3710, 1026, 4478, 7837, 2355, 57142, 3636, 2017, 4869, 9518, 2222…
10308, 9572, 342357, 11019, 80224, 28992, 7280, 55135, 5966, 3621, 54785, 26511, 79041, 203523, 284184, 7699, 3110, 84265, 51642, 9610, 4150, 11178, 117143, 80298, 4482, 57117, 9454, 440138, 2643, 79818, 51121, 64863, 115509, 27429, 2176, 2954, 8859, 9220, 162972, 4501, 54059, 84765, 55168, 57402, 284114, 2257, 162993, 440603, 64282, 91801, 23245, 5439, 54828, 377677, 153642, 51303, 5682, 94039, …
GO:0044427	chromosomal part	GOCC	459	0.0108354	1.01089	0.00535576	0.029717	up	60, 4582, 824, 4735, 7317, 3021, 7520, 6421, 2547, 1642, 27125, 5500, 6778, 7514, 64859, 6950, 10728, 11176, 85456, 9611, 26057, 3159, 23244, 50809, 10769, 5048, 7150, 5516, 6601, 8289, 3065, 8202, 23064, 8467, 9555, 9500, 6599, 5976, 546, 5431, 27316, 80351, 6667, 1387, 328, 3005, 7528, 83637, 11335, 9652, 5314, 5663, 6772, 10735, 4780, 5371, 25836, 54737, 4928, 1912, 1452, 8243, 5928, 10540, 98…
GO:0031253	cell projection membrane	GOCC	135	-0.019255	0.980929	0.00578094	0.031855	down	3320, 3326, 3688, 23224, 23499, 4478, 64787, 1803, 55243, 7168, 4735, 83543, 4641, 10787, 208, 23286, 3685, 1729, 2059, 23710, 59338, 1969, 8842, 5879, 10568, 4646, 2348, 6624, 378, 7402, 11252, 2039, 22919, 4771, 10672, 490, 1739, 6519, 8394, 10395, 9181, 10347, 5311, 5174, 8910, 5795, 54869, 3678, 2060, 4891, 324, 26123, 3084, 4642, 11021, 221178, 26751, 2121, 81848, 9847, 8573, 22941, 583, 936…
GO:0032797	SMN complex	GOCC	9	0.0343916	1.03499	0.00606081	0.0331684	up	11171, 8882, 50628, 25929, 11218, 54960, 79833, 6607, 6606
GO:1905368	peptidase complex	GOCC	118	0.0206907	1.02091	0.00645546	0.0350879	up	5708, 23392, 3315, 29979, 9736, 5887, 5714, 5688, 23198, 5692, 10197, 5695, 5709, 9097, 5685, 7337, 5886, 5690, 5720, 6687, 60559, 10213, 5710, 5705, 56970, 9491, 5702, 5717, 9861, 5684, 5701, 51035, 5704, 5718, 3416, 5706, 9352, 5721, 5694, 197131, 10474, 5693, 2152, 7979, 11047, 56893, 5711, 5696, 5716, 5700, 84128, 90637, 80227, 5682, 8464, 5699, 5687, 5715, 5698, 158880
GO:0005838	proteasome regulatory particle	GOCC	23	0.0290869	1.02951	0.00655283	0.0353764	up	5708, 5714, 5709, 10213, 5710, 5705, 5702, 5717, 9861, 5701, 5704, 5718, 5706, 7979, 5711, 5716, 5700, 5715
GO:0005669	transcription factor TFIID complex	GOCC	14	0.0313739	1.03187	0.00691251	0.0368644	up	7157, 6879, 6873, 6884, 2067, 6883, 6908, 83860, 2072, 6882, 6877, 6875, 54457
GO:0043228	non-membrane-bounded organelle	GOCC	2570	0.00546067	1.00548	0.00696687	0.0368644	up	79026, 71, 351, 60, 4627, 2597, 3312, 81, 226, 821, 1718, 302, 6124, 3162, 7114, 8878, 10521, 23224, 3880, 4582, 824, 2317, 23499, 3856, 3710, 1026, 4478, 3636, 2017, 4869, 667, 4904, 2539, 57674, 10625, 1655, 4638, 4691, 51473, 203068, 9168, 113146, 677, 8661, 3313, 7168, 8826, 4735, 23657, 6709, 6191, 4000, 3855, 6128, 2182, 6129, 6223, 805, 3192, 3728, 7803, 9961, 6224, 6229, 7414, 6168, 83543…
GO:0043232	intracellular non-membrane-bounded organelle	GOCC	2570	0.00546067	1.00548	0.00696687	0.0368644	up	79026, 71, 351, 60, 4627, 2597, 3312, 81, 226, 821, 1718, 302, 6124, 3162, 7114, 8878, 10521, 23224, 3880, 4582, 824, 2317, 23499, 3856, 3710, 1026, 4478, 3636, 2017, 4869, 667, 4904, 2539, 57674, 10625, 1655, 4638, 4691, 51473, 203068, 9168, 113146, 677, 8661, 3313, 7168, 8826, 4735, 23657, 6709, 6191, 4000, 3855, 6128, 2182, 6129, 6223, 805, 3192, 3728, 7803, 9961, 6224, 6229, 7414, 6168, 83543…
GO:0005788	endoplasmic reticulum lumen	GOCC	107	-0.0206756	0.979537	0.00702354	0.0369198	down	821, 1284, 567, 80781, 1282, 7184, 3309, 811, 1075, 1286, 54431, 8729, 85301, 10525, 10491, 8720, 9601, 1294, 1285, 7476, 2621, 10961, 56886, 25870, 5611, 8824, 5265, 1522, 1308, 23241, 64167, 9563, 51726, 1287, 56005, 285362, 56034, 80267, 27248, 412, 1861, 23071, 414, 23621, 10695, 493869, 55741, 5033, 9562, 55757, 410, 4189, 51148, 64374, 27348, 1303, 60681, 79070, 143888, 285203, 411, 1301, 1…
GO:0014704	intercalated disc	GOCC	29	-0.0367503	0.963917	0.00730208	0.0381331	down	476, 3688, 3728, 7414, 1832, 87, 23363, 7082, 2697, 817, 1739, 7533, 6548, 157378, 5318, 5058, 2258, 3759, 9472, 5239, 4892, 287, 10791
GO:0000139	Golgi membrane	GOCC	431	-0.0112428	0.98882	0.00754391	0.0388684	down	351, 9445, 1718, 567, 6721, 966, 11282, 27032, 6513, 1075, 7357, 1314, 6836, 79888, 57222, 4926, 10317, 1956, 399687, 4853, 10890, 10565, 5879, 8729, 9919, 164, 2697, 9600, 6272, 2348, 10564, 9276, 6892, 8720, 372, 1294, 5045, 2131, 377, 998, 2589, 9867, 3340, 9632, 3998, 91252, 26056, 5862, 10483, 858, 90411, 8615, 51100, 80351, 22862, 1182, 22870, 5265, 1522, 5870, 22818, 2802, 5663, 10133, 200…
GO:0005765	lysosomal membrane	GOCC	159	-0.0173187	0.98283	0.00761811	0.0388684	down	79026, 5660, 3312, 3326, 302, 967, 1803, 23250, 290, 124976, 7317, 10103, 163, 8763, 10410, 4864, 523, 3920, 57153, 64114, 4012, 7311, 4758, 4646, 5476, 164, 55737, 6272, 161, 81502, 528, 27072, 8417, 5862, 23385, 9114, 54664, 138050, 5663, 51606, 23339, 9725, 162, 4074, 55717, 9842, 55858, 80208, 2776, 55207, 55652, 23274, 10670, 10211, 55332, 55004, 8546, 20, 10855, 2548, 2629, 57231, 5826, 557…
GO:0098852	lytic vacuole membrane	GOCC	159	-0.0173187	0.98283	0.00761811	0.0388684	down	79026, 5660, 3312, 3326, 302, 967, 1803, 23250, 290, 124976, 7317, 10103, 163, 8763, 10410, 4864, 523, 3920, 57153, 64114, 4012, 7311, 4758, 4646, 5476, 164, 55737, 6272, 161, 81502, 528, 27072, 8417, 5862, 23385, 9114, 54664, 138050, 5663, 51606, 23339, 9725, 162, 4074, 55717, 9842, 55858, 80208, 2776, 55207, 55652, 23274, 10670, 10211, 55332, 55004, 8546, 20, 10855, 2548, 2629, 57231, 5826, 557…
GO:0005923	bicellular tight junction	GOCC	78	-0.0236234	0.976653	0.00763746	0.0388684	down	595, 1364, 4072, 7082, 9414, 51421, 10686, 92140, 56288, 9618, 9218, 5872, 55870, 29855, 8189, 1739, 154810, 9181, 6904, 64398, 1894, 57530, 4810, 1525, 50848, 324, 8777, 9069, 9693, 84952, 100506658, 7855, 5912, 154796, 93643, 9223, 1019, 9071, 55327, 7046, 84612, 1741, 357, 55691, 5376, 92359, 11346, 117583, 54566, 260425, 9075, 5590, 79827, 1365, 24146, 4867, 27134, 84552, 50855, 23562, 65267,…
GO:0048786	presynaptic active zone	GOCC	15	-0.0419839	0.958885	0.00778746	0.0393809	down	23085, 8500, 27445, 7976, 134, 22999, 2571, 26747, 9783, 23208, 26059, 8541, 2852, 9900, 140730
GO:0031090	organelle membrane	GOCC	1703	-0.00642368	0.993597	0.00800928	0.0401917	down	79026, 351, 5660, 26509, 334, 2597, 3312, 9445, 3326, 1718, 302, 2180, 567, 23224, 967, 3710, 4904, 1803, 307, 498, 23250, 113146, 6721, 4735, 4000, 3949, 2182, 3329, 444, 2810, 388, 966, 55754, 290, 6713, 124976, 4179, 7317, 2181, 11282, 928, 5066, 55890, 10103, 163, 27032, 55041, 6513, 27069, 25932, 8763, 7529, 4170, 9375, 10410, 488, 10493, 1075, 7357, 1535, 7416, 4864, 1314, 3030, 7514, 23710…
GO:0070160	occluding junction	GOCC	80	-0.0232244	0.977043	0.00804839	0.0401917	down	595, 1364, 4072, 7082, 9414, 51421, 10686, 92140, 56288, 23094, 9618, 9218, 5872, 55870, 29855, 8189, 1739, 51599, 154810, 9181, 6904, 64398, 1894, 57530, 4810, 1525, 50848, 324, 8777, 9069, 9693, 84952, 100506658, 7855, 5912, 154796, 93643, 9223, 1019, 9071, 55327, 7046, 84612, 1741, 357, 55691, 5376, 92359, 11346, 117583, 54566, 260425, 9075, 5590, 79827, 1365, 24146, 4867, 27134, 84552, 50855,…
GO:0016459	myosin complex	GOCC	36	-0.0319792	0.968527	0.00831728	0.0412765	down	4627, 4641, 4637, 103910, 4643, 4628, 399687, 10627, 4646, 140735, 4649, 55930, 57530, 4645, 4642, 84952, 4648, 22954, 4634, 92922, 90427, 134549, 23026, 4621, 57644, 9172, 8736, 140469, 10398, 51168, 4647, 22989, 72
GO:0044463	cell projection part	GOCC	502	-0.0104077	0.989646	0.00895559	0.0441699	down	351, 3320, 231, 3326, 821, 3897, 3091, 8878, 3688, 23224, 23499, 4478, 2017, 64787, 1803, 51473, 55243, 7168, 8826, 4735, 805, 7345, 83543, 4641, 1500, 10787, 4134, 208, 23286, 7077, 3685, 1729, 1266, 4628, 2059, 23710, 10160, 59338, 1969, 2909, 8842, 5879, 3799, 1627, 10568, 2288, 274, 4646, 25, 55752, 6647, 4897, 127933, 2348, 10564, 6624, 378, 10236, 8829, 7402, 23303, 8087, 808, 5048, 81631, …
GO:0044446	intracellular organelle part	GOCC	6558	0.00462731	1.00464	0.00914188	0.044812	up	79026, 71, 351, 375790, 5660, 60, 3320, 4627, 26509, 334, 2597, 3312, 9445, 231, 3326, 6277, 23524, 81, 226, 821, 1718, 1284, 302, 6124, 3162, 3339, 2180, 7114, 3091, 3181, 567, 80781, 1282, 8878, 10521, 23224, 5209, 3880, 7849, 4582, 824, 2317, 23499, 967, 7184, 3856, 3309, 3710, 1026, 2355, 57142, 2017, 4869, 2222, 667, 4904, 1803, 307, 2539, 57674, 10625, 1655, 4638, 498, 9415, 23250, 4691, 51…
GO:0043005	neuron projection	GOCC	474	-0.0103778	0.989676	0.00946275	0.0460005	down	351, 3320, 81, 821, 3897, 3091, 3688, 2778, 824, 2017, 214, 667, 55243, 8826, 805, 7345, 5066, 1500, 7431, 4134, 7077, 5332, 1266, 1535, 4628, 50488, 2059, 220988, 23710, 10160, 5792, 4926, 27020, 3799, 1627, 2288, 274, 25, 55752, 2771, 6647, 79191, 4897, 6272, 3064, 127933, 10564, 7314, 8766, 5796, 6624, 378, 10236, 8829, 7402, 306, 10769, 23303, 25921, 8087, 998, 808, 5048, 10092, 10755, 3065, …
GO:0030315	T-tubule	GOCC	22	-0.0364375	0.964218	0.00949948	0.0460005	down	79026, 476, 113146, 7779, 274, 817, 4842, 493, 6548, 8291, 6717, 5532, 784, 6769, 6253, 3759, 9472, 7043, 825, 287, 776, 6261
GO:0005666	DNA-directed RNA polymerase III complex	GOCC	14	0.0306883	1.03116	0.00970142	0.0466954	up	5441, 5437, 51082, 55718, 11128, 27297, 661, 10623, 171568, 5435, 9533, 10621, 84265
GO:0022624	proteasome accessory complex	GOCC	41	0.0271521	1.02752	0.00994117	0.0475629	up	5708, 5714, 10197, 5709, 5720, 10213, 5710, 5705, 5702, 5717, 9861, 5701, 5704, 5718, 5706, 5721, 7979, 5711, 5716, 5700, 5715
GO:0030136	clathrin-coated vesicle	GOCC	78	-0.0236082	0.976668	0.0100143	0.0476274	down	3312, 3949, 928, 163, 4643, 8301, 1956, 4646, 164, 6272, 2348, 23062, 161, 9685, 5045, 9026, 27072, 51429, 23677, 162, 8650, 9341, 28988, 1856, 55681, 8546, 54812, 55788, 1601, 2060, 9522, 55707, 8906, 11021, 4952, 7855, 6844, 261729, 22905, 10228, 79958, 163486, 25977, 5874, 8322, 85439, 22848, 83988, 1839, 4218, 84251, 8218, 2535, 55062, 2571, 23245, 65082, 1906, 972, 150368, 9182, 201294, 1005…
GO:0002102	podosome	GOCC	13	-0.0438687	0.95708	0.0104503	0.049407	down	2017, 2934, 7171, 6624, 6840, 28988, 6455, 23022, 134265, 285590, 58480, 83706
GO:0000307	cyclin-dependent protein kinase holoenzyme complex	GOCC	22	0.0273416	1.02772	0.0107442	0.0500503	up	1026, 595, 3329, 896, 81669, 22827, 51755, 5927, 892, 8621, 905, 8812, 1025, 6879, 904, 22938, 56647, 1019, 898, 894
GO:0046540	U4/U6 x U5 tri-snRNP complex	GOCC	12	0.0310425	1.03153	0.0108451	0.0500503	up	153527, 6628, 9092, 9128, 9129, 27258, 26121, 51691, 23658, 57819, 54957, 8559
GO:0097526	spliceosomal tri-snRNP complex	GOCC	12	0.0310425	1.03153	0.0108451	0.0500503	up	153527, 6628, 9092, 9128, 9129, 27258, 26121, 51691, 23658, 57819, 54957, 8559
GO:0043227	membrane-bounded organelle	GOCC	9892	0.00526098	1.00527	0.0108517	0.0500503	up	6696, 2512, 79026, 71, 351, 375790, 5660, 60, 3320, 4627, 26509, 476, 334, 2597, 3312, 9445, 3939, 231, 3326, 6277, 23524, 7296, 81, 226, 821, 1718, 754, 1284, 302, 6124, 3162, 8140, 3339, 1728, 2180, 7114, 3091, 3691, 3181, 567, 80781, 1282, 8878, 3688, 10521, 2194, 23224, 2778, 6520, 5209, 3880, 7849, 4582, 824, 2317, 23499, 5328, 967, 7184, 3856, 3309, 3710, 1026, 4478, 7837, 2355, 57142, 9289…
74, 79622, 57409, 406, 54475, 91942, 55771, 29800, 100131187, 1365, 23417, 9837, 51491, 7541, 3622, 79091, 126526, 80221, 51655, 27293, 3214, 170958, 91368, 646, 10005, 347344, 5889, 9833, 166336, 196513, 200894, 10308, 9572, 342357, 11019, 80224, 28992, 5050, 7280, 55135, 5966, 3621, 54785, 26511, 79041, 203523, 284184, 119391, 7699, 3110, 84265, 51642, 4150, 255252, 117143, 80298, 4482, 57117, …
GO:0031256	leading edge membrane	GOCC	70	-0.0235215	0.976753	0.0108996	0.0500503	down	3320, 3688, 23224, 23499, 64787, 1803, 7168, 83543, 4641, 10787, 208, 23286, 3685, 1729, 2059, 23710, 59338, 1969, 5879, 4646, 5796, 378, 998, 11252, 4771, 490, 8394, 10395, 9181, 10347, 8910, 5795, 54869, 3678, 324, 3084, 4642, 221178, 26751, 81848, 9847, 90249, 50649, 24138, 5058, 84168, 3756, 134, 117145, 5152, 4830, 54997, 51177, 5141, 26499, 114609, 79971, 6792, 255189, 7074, 5064, 286, 2852…
GO:0016324	apical plasma membrane	GOCC	120	-0.0182911	0.981875	0.0114605	0.0523254	down	3320, 476, 3326, 8140, 6520, 4582, 4478, 1803, 55754, 4118, 114569, 928, 6513, 1364, 4072, 1535, 523, 1956, 6522, 8842, 10568, 7082, 2697, 2348, 51421, 6557, 5747, 23255, 92140, 9114, 6809, 23094, 490, 5314, 659, 5562, 8323, 9341, 154810, 4851, 55966, 182, 10347, 5174, 4810, 6548, 10327, 2060, 4891, 8470, 6505, 8777, 9693, 2065, 64924, 100506658, 64284, 6813, 6558, 22941, 57619, 3570, 55630, 5144…
GO:0031248	protein acetyltransferase complex	GOCC	64	0.0197811	1.01998	0.0119948	0.0541458	up	60, 8473, 9643, 80218, 2033, 9736, 3054, 1387, 55250, 56970, 23338, 27154, 10856, 10902, 80155, 6885, 8518, 10474, 51126, 1810, 6879, 23774, 9913, 122830, 10445, 93624, 6314, 6873, 55140, 64769, 80018, 55689, 11091, 60560, 84128, 11143, 86, 7862, 23522, 79612, 8850, 54107, 26122, 55167, 80314, 51147, 54934, 6883, 10629, 9767, 26610, 117143, 54556, 8089, 8464, 112869, 6877, 158880
GO:1902493	acetyltransferase complex	GOCC	64	0.0197811	1.01998	0.0119948	0.0541458	up	60, 8473, 9643, 80218, 2033, 9736, 3054, 1387, 55250, 56970, 23338, 27154, 10856, 10902, 80155, 6885, 8518, 10474, 51126, 1810, 6879, 23774, 9913, 122830, 10445, 93624, 6314, 6873, 55140, 64769, 80018, 55689, 11091, 60560, 84128, 11143, 86, 7862, 23522, 79612, 8850, 54107, 26122, 55167, 80314, 51147, 54934, 6883, 10629, 9767, 26610, 117143, 54556, 8089, 8464, 112869, 6877, 158880
GO:0030175	filopodium	GOCC	41	-0.0283217	0.972076	0.0121529	0.054263	down	351, 3688, 23224, 4478, 3636, 3685, 10123, 10160, 6624, 7402, 998, 4771, 3093, 4254, 55740, 57698, 26031, 55607, 1525, 55585, 221178, 22902, 121512, 9368, 7976, 84168, 4534, 25983, 7802, 11344, 65059, 22871, 5420, 59, 26230, 2258, 5064, 57348, 58, 57471, 72
GO:0044437	vacuolar part	GOCC	449	-0.0109099	0.989149	0.0121565	0.054263	down	79026, 351, 375790, 5660, 3320, 3312, 9445, 3326, 302, 3339, 567, 967, 1803, 23250, 3949, 388, 290, 124976, 7317, 10103, 163, 55041, 8763, 2799, 9375, 10410, 4864, 1514, 23710, 523, 3920, 7323, 57153, 64114, 1956, 427, 4012, 10890, 7311, 5879, 4758, 4646, 5476, 3654, 1508, 164, 55737, 6272, 30846, 23062, 161, 7314, 8766, 81502, 528, 27072, 10397, 81631, 26056, 11252, 8417, 5862, 23385, 9114, 3074…
GO:0071013	catalytic step 2 spliceosome	GOCC	62	0.0194128	1.0196	0.0122472	0.0543639	up	23524, 3181, 1655, 3187, 3192, 23451, 10594, 23020, 220988, 3185, 4670, 10236, 10492, 27316, 6426, 9343, 8899, 9416, 9785, 22913, 9775, 10946, 5356, 51428, 1659, 9716, 10569, 6628, 9092, 988, 25949, 56949, 22938, 55696, 6629, 55596, 27258, 24144, 10286, 10450, 6627, 51362, 51340, 23398, 9410, 10283, 57703, 10189, 58509, 51645, 4116, 55051, 53938, 84844, 51634, 8220, 57819, 55094, 60625, 55110, 84…
GO:0048471	perinuclear region of cytoplasm	GOCC	328	-0.0113702	0.988694	0.0124157	0.0548075	down	6696, 351, 3320, 2597, 231, 6277, 81, 302, 3162, 3688, 824, 7184, 1026, 4478, 4502, 307, 811, 55243, 4735, 3918, 9961, 5797, 2181, 114569, 5066, 102, 10103, 25932, 7529, 23286, 488, 1535, 4864, 8301, 8502, 25824, 1822, 3301, 23607, 64423, 1956, 23363, 4012, 10565, 3799, 4493, 2288, 999, 10847, 4646, 25, 2319, 1508, 5903, 6272, 30846, 10564, 8766, 29979, 9685, 9026, 377, 8087, 2589, 10397, 9632, 5…
GO:0005766	primary lysosome	GOCC	8	-0.0483187	0.95283	0.0135007	0.0589457	down	311, 8417, 6809, 3074, 8673, 6813, 8773, 3073
GO:0042582	azurophil granule	GOCC	8	-0.0483187	0.95283	0.0135007	0.0589457	down	311, 8417, 6809, 3074, 8673, 6813, 8773, 3073
GO:0042383	sarcolemma	GOCC	54	-0.0257745	0.974555	0.0138873	0.0602579	down	79026, 476, 302, 3688, 3880, 3856, 113146, 966, 7779, 274, 7402, 817, 7871, 4842, 6641, 1739, 10211, 493, 8910, 6548, 8291, 80024, 6717, 5532, 5530, 784, 79147, 81493, 84062, 5152, 23336, 6769, 782, 6640, 239, 6253, 3759, 9472, 7043, 825, 286, 8082, 5239, 2318, 287, 6518, 776, 1837, 6261, 1292
GO:0048188	Set1C/COMPASS complex	GOCC	5	0.0371222	1.03782	0.0139521	0.0602579	up	3054, 23067, 9739, 11091, 5929
GO:0005737	cytoplasm	GOCC	8725	-0.00451833	0.995492	0.0149439	0.0641945	down	6696, 2512, 79026, 71, 351, 375790, 5660, 60, 3320, 4627, 26509, 476, 334, 2597, 3312, 9445, 3939, 231, 3326, 6277, 7296, 81, 226, 821, 1718, 754, 1284, 302, 6124, 3162, 8140, 1982, 3339, 1728, 2180, 7114, 3091, 3181, 567, 80781, 1282, 8878, 3688, 2194, 23224, 2778, 6520, 5209, 3880, 4582, 824, 2317, 23499, 967, 7184, 3856, 3309, 3710, 1026, 4478, 7837, 57142, 3636, 1981, 2017, 4869, 9518, 2222, …
3965, 28986, 148229, 84986, 80063, 91683, 2946, 3017, 150368, 7301, 22901, 5892, 26272, 400961, 340719, 80823, 5087, 92312, 26256, 7107, 374920, 51805, 8800, 662, 10279, 51166, 51259, 57514, 59, 64757, 23208, 2633, 90423, 5608, 51373, 240, 221322, 6616, 9087, 59342, 11092, 64410, 54332, 26267, 84250, 23098, 25805, 163786, 23412, 6173, 5272, 8349, 11173, 256691, 166793, 163087, 8742, 196403, 3643,…
GO:0030863	cortical cytoskeleton	GOCC	40	-0.0283272	0.97207	0.0156504	0.06687	down	60, 4627, 81, 3880, 824, 2017, 6709, 6513, 2934, 7171, 3993, 999, 830, 2319, 7402, 2039, 22919, 4771, 5357, 2037, 10296, 23332, 800, 10395, 10211, 8976, 55607, 2035, 91663, 3996, 27445, 130271, 357, 2995, 2038, 2998, 11151, 7111
GO:0005665	DNA-directed RNA polymerase II, core complex	GOCC	11	0.0306582	1.03113	0.017043	0.0723264	up	5430, 5431, 5441, 5437, 5432, 10891, 5436, 79724, 5433, 5435, 5439
GO:0016328	lateral plasma membrane	GOCC	29	-0.0318923	0.968611	0.0171085	0.0723264	down	8826, 3728, 4641, 1364, 4072, 999, 2697, 23255, 4070, 5872, 1739, 6904, 2011, 324, 9069, 2065, 81839, 7976, 402, 1365, 24146, 525, 6640, 634, 375611, 1813, 1366
GO:0005865	striated muscle thin filament	GOCC	11	-0.0442311	0.956733	0.0175502	0.0738032	down	7168, 7171, 7138, 7135, 29767, 7111, 7137, 58, 25802, 7125
GO:0098858	actin-based cell projection	GOCC	84	-0.0205566	0.979653	0.0180027	0.0748149	down	351, 231, 3688, 23224, 4478, 3636, 4641, 25932, 3685, 10123, 2059, 523, 10160, 8842, 4646, 6624, 7402, 23303, 998, 4771, 3093, 4254, 55740, 57698, 26031, 55607, 5174, 60412, 1525, 55585, 221178, 22902, 121512, 286262, 583, 9368, 4648, 5205, 51181, 9455, 8692, 7976, 84168, 4534, 9732, 25983, 3169, 7802, 11344, 51741, 65059, 22871, 525, 10809, 11133, 5420, 59, 26230, 2258, 5021, 5064, 57348, 25794,…
GO:0045202	synapse	GOCC	359	-0.0112817	0.988782	0.0180565	0.0748149	down	351, 375790, 4627, 3312, 821, 3688, 2017, 4735, 3913, 102, 1500, 5332, 488, 1266, 7416, 4628, 50488, 2059, 8301, 8502, 10160, 1956, 27020, 5270, 25, 55752, 23513, 4897, 10564, 378, 7402, 8087, 7476, 9867, 10755, 9114, 6809, 55738, 790, 1182, 4193, 2149, 207, 490, 10611, 57586, 6695, 5663, 817, 23085, 9144, 9097, 4842, 26999, 6641, 4311, 29888, 23111, 1739, 9341, 80208, 23413, 9230, 55740, 1808, 2…
GO:0001772	immunological synapse	GOCC	19	-0.0365683	0.964092	0.0180717	0.0748149	down	4627, 214, 975, 3958, 1845, 8417, 1739, 5795, 81609, 9306, 84433, 3383, 5588, 951, 3932, 11151, 84868, 963
GO:0005697	telomerase holoenzyme complex	GOCC	16	0.0298333	1.03028	0.0184071	0.0758108	up	3192, 10728, 23381, 9887, 23293, 6628, 55226, 1736, 4931, 55651, 54433, 55135
GO:0035097	histone methyltransferase complex	GOCC	43	0.021663	1.0219	0.0186809	0.0765438	up	60, 8473, 5500, 8085, 9555, 57680, 3054, 5928, 58508, 23054, 11329, 23067, 11108, 10856, 5252, 27043, 23512, 6879, 9739, 10445, 4591, 54881, 4221, 11091, 22976, 63925, 5929, 26121, 23411, 4149, 10419, 7403, 3720, 8726, 26168, 55506, 1876, 125476
GO:0030532	small nuclear ribonucleoprotein complex	GOCC	38	0.022175	1.02242	0.0207566	0.084615	up	6625, 23451, 10594, 23020, 10565, 51747, 55660, 9416, 10421, 153527, 9733, 10569, 6628, 9092, 55692, 6629, 90324, 9128, 9129, 27258, 26121, 6627, 96764, 50628, 9410, 51691, 84967, 25766, 84844, 23658, 51634, 57819, 54957, 8559
GO:0032154	cleavage furrow	GOCC	27	-0.030709	0.969758	0.0233211	0.0941089	down	4627, 3688, 4638, 4735, 388, 4628, 9600, 8766, 113026, 4771, 6840, 23011, 5585, 51474, 1894, 54434, 56907, 9727, 10617, 5898, 4221, 23157, 11258, 84440, 84930, 55200, 57026
GO:0097610	cell surface furrow	GOCC	27	-0.030709	0.969758	0.0233211	0.0941089	down	4627, 3688, 4638, 4735, 388, 4628, 9600, 8766, 113026, 4771, 6840, 23011, 5585, 51474, 1894, 54434, 56907, 9727, 10617, 5898, 4221, 23157, 11258, 84440, 84930, 55200, 57026
GO:0001891	phagocytic cup	GOCC	8	-0.0456479	0.955378	0.0248472	0.0997636	down	5879, 27131, 10347, 9322, 23208, 7124, 11151, 375033
GO:0098793	presynapse	GOCC	134	-0.0167255	0.983414	0.025172	0.100562	down	351, 3312, 7416, 8301, 27020, 23513, 7476, 10755, 9114, 6809, 790, 1182, 57586, 5663, 23085, 9144, 4311, 9230, 1808, 8898, 8500, 6812, 9522, 26258, 1861, 5538, 57555, 8411, 8061, 4983, 6844, 10567, 8573, 26503, 10987, 9463, 55361, 5865, 27445, 5338, 10490, 10228, 51138, 8867, 8773, 55327, 54910, 116841, 23157, 2550, 83992, 85439, 2054, 3382, 22848, 57465, 1759, 23557, 7976, 51248, 3756, 134, 8406…
GO:0031528	microvillus membrane	GOCC	8	-0.045469	0.955549	0.0258035	0.102135	down	4478, 3685, 8842, 5174, 9368, 5420, 53841, 6286
GO:0000177	cytoplasmic exosome (RNase complex)	GOCC	11	0.0296083	1.03005	0.0258213	0.102135	up	22894, 115752, 6832, 129563, 23589, 23404, 5393, 11340, 118460, 51010, 54512
GO:0036126	sperm flagellum	GOCC	25	0.0245818	1.02489	0.0264854	0.103295	up	3320, 8878, 11057, 204, 493, 152006, 9368, 26160, 11020, 81892, 28981, 54558, 84223, 26256, 57828, 343521, 10566, 158067, 219670, 1813, 5414, 84203
GO:0005913	cell-cell adherens junction	GOCC	206	-0.0126675	0.987412	0.0264973	0.103295	down	79026, 4627, 3312, 3939, 3326, 226, 302, 1982, 3688, 2194, 6520, 2317, 23499, 3309, 57142, 1981, 2017, 64787, 5052, 8826, 4735, 6709, 6128, 2810, 3728, 7414, 5797, 1832, 5817, 23367, 87, 1500, 7529, 6282, 1001, 1983, 9208, 1266, 831, 8301, 23607, 9588, 1956, 1969, 3801, 114793, 10890, 118, 85456, 4301, 3799, 3417, 1627, 10694, 999, 7082, 4646, 2319, 5493, 9414, 2697, 7791, 23513, 10163, 1265, 574…
GO:0000781	chromosome, telomeric region	GOCC	82	0.0164408	1.01658	0.0265421	0.103295	up	3021, 7520, 2547, 1642, 5500, 64859, 10728, 85456, 23064, 9555, 5976, 546, 5431, 80351, 328, 11335, 5371, 10111, 55183, 6741, 5514, 170506, 23028, 23347, 23293, 9878, 10951, 79577, 55226, 5111, 84444, 80169, 4221, 54386, 7013, 3014, 22933, 5884, 4999, 24144, 25777, 8563, 2067, 5813, 7014, 51548, 79035, 6118, 10189, 9025, 55651, 222229, 7517, 54433, 7486, 84464, 79228, 79991, 2237, 55506, 3020, 54…
GO:0060077	inhibitory synapse	GOCC	4	-0.0548775	0.946601	0.0266317	0.103295	down	27020, 57555, 201134, 23208
GO:0019908	nuclear cyclin-dependent protein kinase holoenzyme complex	GOCC	11	0.029427	1.02986	0.0276217	0.106617	up	3329, 22827, 51755, 5927, 8621, 905, 1025, 6879, 904, 22938, 56647
GO:0031965	nuclear membrane	GOCC	160	0.0125379	1.01262	0.0279014	0.107179	up	26509, 2597, 23224, 3710, 4904, 307, 4000, 7514, 1956, 7779, 9805, 3842, 9123, 51495, 4646, 25, 5903, 6272, 55914, 327, 23353, 3843, 5048, 92140, 30000, 11335, 5108, 5663, 9218, 5371, 4928, 6434, 9821, 10269, 10016, 2776, 160851, 6049, 54884, 9818, 23534, 10762, 3930, 26031, 27346, 9972, 8888, 51155, 706, 23200, 84516, 23165, 23560, 10204, 596, 2000, 163590, 5356, 9589, 25909, 11322, 9670, 22929,…
GO:0046658	anchored component of plasma membrane	GOCC	18	-0.035359	0.965259	0.0284478	0.108755	down	966, 2348, 5314, 1946, 1942, 2686, 22854, 8692, 64063, 4241, 79465, 5652, 80329, 266727, 2811, 929, 2619
GO:0032153	cell division site	GOCC	30	-0.0286285	0.971777	0.0291247	0.110288	down	4627, 3688, 4638, 4735, 388, 4628, 9600, 8766, 113026, 4771, 6840, 10296, 85378, 23011, 5585, 51474, 1894, 54434, 56907, 9727, 10617, 5898, 4221, 23157, 10426, 11258, 84440, 84930, 55200, 57026
GO:0032155	cell division site part	GOCC	30	-0.0286285	0.971777	0.0291247	0.110288	down	4627, 3688, 4638, 4735, 388, 4628, 9600, 8766, 113026, 4771, 6840, 10296, 85378, 23011, 5585, 51474, 1894, 54434, 56907, 9727, 10617, 5898, 4221, 23157, 10426, 11258, 84440, 84930, 55200, 57026
GO:0034719	SMN-Sm protein complex	GOCC	9	0.0306653	1.03114	0.0300517	0.113023	up	11171, 6628, 50628, 25929, 11218, 54960, 79833, 6607, 6606
GO:0033270	paranode region of axon	GOCC	5	-0.0510855	0.950197	0.0301861	0.113023	down	23303, 22933, 8506, 400746, 57471
GO:0005775	vacuolar lumen	GOCC	59	-0.021567	0.978664	0.0303797	0.113023	down	351, 375790, 5660, 3320, 3312, 3339, 567, 967, 2799, 1514, 3920, 1956, 427, 4012, 4758, 5476, 1508, 3074, 2720, 5641, 2817, 6448, 9672, 1512, 10855, 2548, 2629, 4125, 6948, 2717, 5538, 6609, 196463, 4126, 2990, 53, 4669, 410, 23431, 2760, 1520, 2581, 3073, 3717, 411, 3373, 10717, 9179, 9374, 972, 1513, 8029, 10082, 10675, 9476, 2262, 1634, 221914, 2694
GO:0045178	basal part of cell	GOCC	25	-0.0304996	0.969961	0.030413	0.113023	down	667, 4233, 4641, 1364, 55914, 4070, 659, 23187, 23332, 5311, 90102, 3673, 85440, 2060, 4891, 9454, 1906, 9132, 10998, 634, 55811, 5010, 9635, 947, 7010
GO:0001741	XY body	GOCC	6	-0.0485143	0.952644	0.0305574	0.113034	down	6599, 23309, 329, 6598, 3014, 84944
GO:0000178	exosome (RNase complex)	GOCC	25	0.0278723	1.02826	0.0312941	0.114366	up	22894, 115752, 6832, 129563, 23589, 23404, 5393, 11340, 118460, 51013, 10200, 51010, 54512
GO:1905354	exoribonuclease complex	GOCC	25	0.0278723	1.02826	0.0312941	0.114366	up	22894, 115752, 6832, 129563, 23589, 23404, 5393, 11340, 118460, 51013, 10200, 51010, 54512
GO:0045335	phagocytic vesicle	GOCC	52	-0.0242895	0.976003	0.0313469	0.114366	down	567, 3685, 1535, 3920, 10890, 311, 3693, 80223, 8766, 306, 9114, 1182, 533, 535, 9230, 83871, 4952, 5289, 81622, 55626, 10981, 30849, 23545, 11031, 10228, 22863, 19, 7405, 4218, 23682, 7097, 6850, 155066, 752, 5880, 23208, 51209, 1755, 245972, 10333, 4057, 11151, 6556, 3135
GO:0043218	compact myelin	GOCC	10	-0.0415103	0.959339	0.0318762	0.115769	down	231, 302, 966, 4155, 64398, 8777, 22933, 5376, 51090, 400746
GO:0000123	histone acetyltransferase complex	GOCC	57	0.0183671	1.01854	0.0333056	0.120413	up	60, 8473, 9643, 2033, 9736, 3054, 1387, 55250, 56970, 23338, 27154, 10856, 10902, 6885, 8518, 10474, 1810, 6879, 23774, 9913, 10445, 93624, 6314, 6873, 55140, 64769, 55689, 11091, 84128, 11143, 86, 7862, 23522, 8850, 54107, 26122, 55167, 80314, 51147, 54934, 6883, 10629, 9767, 26610, 117143, 54556, 8089, 8464, 112869, 6877, 158880
GO:0035861	site of double-strand break	GOCC	18	0.0257682	1.0261	0.0334779	0.12049	up	10111, 5252, 55719, 3014, 50485, 6118, 10039, 51444, 9025, 165918, 254225, 3364, 6419, 84250, 92797, 55693, 135458
GO:0005769	early endosome	GOCC	173	-0.0137918	0.986303	0.0339475	0.121633	down	302, 567, 23250, 3949, 3329, 388, 7803, 208, 1956, 4012, 10935, 5879, 2150, 23392, 55737, 2697, 10163, 6272, 6653, 11188, 8829, 57561, 9388, 27072, 26056, 11252, 8417, 9114, 1182, 4771, 2149, 10079, 26994, 55654, 6642, 200576, 5371, 125058, 255738, 2889, 22906, 58533, 9100, 27131, 8650, 55858, 857, 57590, 28988, 22853, 23011, 10211, 57679, 8898, 6455, 10347, 9784, 5245, 23200, 51160, 9101, 8673, …
GO:0038201	TOR complex	GOCC	10	0.0294452	1.02988	0.0351228	0.125282	up	23367, 84335, 83667, 253260, 6147, 57521, 79899, 65018, 9675, 55615
GO:0005840	ribosome	GOCC	112	0.0149424	1.01505	0.0353383	0.125398	up	821, 6124, 6191, 6128, 6129, 6223, 6224, 6229, 6168, 3921, 6238, 6157, 6167, 6232, 7536, 7311, 57532, 6209, 6144, 328, 285855, 27230, 5935, 6231, 23, 6730, 51065, 51187, 6156, 60488, 7818, 1965, 11222, 51253, 23107, 134218, 6147, 51258, 10884, 64432, 9553, 9513, 10891, 64960, 51081, 64981, 29074, 64983, 90441, 6838, 387338, 28977, 64975, 55744, 26164, 122704, 57129, 10196, 6183, 90480, 6154, 7959…
GO:1902710	GABA receptor complex	GOCC	6	0.0385621	1.03932	0.0356263	0.125398	up	2562, 2564, 2570
GO:1902711	GABA-A receptor complex	GOCC	6	0.0385621	1.03932	0.0356263	0.125398	up	2562, 2564, 2570
GO:0098797	plasma membrane protein complex	GOCC	215	-0.012282	0.987793	0.0364501	0.127735	down	4627, 476, 3691, 567, 3688, 3880, 3856, 2017, 214, 3773, 3696, 805, 3728, 3694, 163, 3685, 1535, 2059, 8301, 55970, 1956, 3693, 999, 7048, 2319, 2771, 3654, 2697, 161, 7402, 8837, 808, 10657, 3572, 3758, 10672, 5663, 51107, 6464, 7205, 4842, 6641, 483, 1739, 22908, 255743, 10211, 10347, 20, 3597, 329, 867, 3551, 3667, 4041, 3673, 7187, 8910, 3480, 5826, 10061, 1601, 90, 3678, 2060, 324, 26090, 83…
GO:1990204	oxidoreductase complex	GOCC	60	-0.0251346	0.975179	0.0369216	0.128822	down	1535, 6389, 7384, 7385, 55753, 4719, 4723, 1743, 5160, 4705, 50484, 4720, 1738, 7381, 4728, 4698, 594, 9512, 4715, 1629, 4731, 55526, 4707, 5033, 4702, 617, 51103, 84869, 374291, 55572, 10811, 23171, 2766, 126328, 5163, 790955, 4729, 2819
GO:0070993	translation preinitiation complex	GOCC	5	0.0344353	1.03504	0.0372158	0.129285	up	8661, 8662, 8669, 1965, 54505
GO:0032421	stereocilium bundle	GOCC	18	-0.0334064	0.967145	0.0373867	0.129316	down	51473, 4641, 2059, 286262, 583, 9368, 5205, 9455, 9732, 11344, 11133, 79955, 25794, 64072, 51168, 4647, 7399, 53405
GO:0016469	proton-transporting two-sector ATPase complex	GOCC	31	0.024645	1.02495	0.0377525	0.129937	up	498, 523, 509, 528, 9114, 10105, 533, 535, 51606, 93974, 513, 23545, 27109, 155066, 525, 90423, 92270, 245972, 245973
GO:0005774	vacuolar membrane	GOCC	392	-0.00969568	0.990351	0.0378915	0.129937	down	79026, 5660, 3312, 9445, 3326, 302, 567, 967, 1803, 23250, 3949, 388, 290, 124976, 7317, 10103, 163, 55041, 8763, 9375, 10410, 4864, 23710, 523, 3920, 7323, 57153, 64114, 1956, 4012, 10890, 7311, 5879, 4758, 4646, 5476, 3654, 164, 55737, 6272, 30846, 23062, 161, 7314, 8766, 81502, 528, 27072, 10397, 81631, 26056, 11252, 8417, 5862, 23385, 9114, 51100, 1182, 54664, 533, 138050, 10079, 535, 6642, 5…
GO:0044456	synapse part	GOCC	276	-0.0110485	0.989012	0.0389151	0.132877	down	351, 3312, 821, 3688, 2017, 102, 1500, 5332, 1266, 7416, 4628, 50488, 2059, 8301, 8502, 10160, 27020, 55752, 23513, 10564, 378, 7402, 8087, 7476, 9867, 10755, 9114, 6809, 790, 1182, 2149, 207, 490, 10611, 57586, 6695, 5663, 23085, 9144, 4842, 4311, 29888, 1739, 23413, 9230, 1808, 28988, 84896, 1312, 57679, 8898, 8508, 6654, 55607, 9093, 23767, 8500, 80315, 55450, 6812, 9522, 9746, 23362, 26258, 8…
GO:0031080	nuclear pore outer ring	GOCC	13	0.0316974	1.03221	0.0397663	0.134787	up	4928, 6396, 25909, 23279, 348995, 81929, 79902
GO:0009295	nucleoid	GOCC	25	0.0228617	1.02313	0.0399806	0.134787	up	3313, 7416, 3030, 292, 9361, 26073, 22907, 10845, 6742, 1629, 7019, 22868, 6832, 60493, 116447, 54931, 64216, 56652, 11232, 4350, 80298, 79736, 51106, 9692
GO:0042645	mitochondrial nucleoid	GOCC	25	0.0228617	1.02313	0.0399806	0.134787	up	3313, 7416, 3030, 292, 9361, 26073, 22907, 10845, 6742, 1629, 7019, 22868, 6832, 60493, 116447, 54931, 64216, 56652, 11232, 4350, 80298, 79736, 51106, 9692
GO:0045334	clathrin-coated endocytic vesicle	GOCC	25	-0.0291595	0.971261	0.041127	0.138069	down	3949, 928, 163, 4643, 8301, 1956, 4646, 164, 161, 162, 1856, 55788, 2060, 11021, 7855, 22905, 8322, 1839, 84251, 2535, 972, 10053, 157807, 3115, 50489
GO:0030122	AP-2 adaptor complex	GOCC	6	-0.0466947	0.954379	0.0428396	0.143217	down	163, 8301, 1956, 161, 2060, 84251
GO:0019898	extrinsic component of membrane	GOCC	136	-0.0143109	0.985791	0.0434633	0.143877	down	6277, 302, 4478, 8826, 3728, 4118, 488, 3716, 11343, 55970, 10160, 54843, 5270, 5879, 999, 54832, 25, 2771, 27, 30846, 57488, 5747, 4836, 11252, 23230, 51429, 858, 6768, 4771, 23130, 10672, 6642, 2802, 23218, 5371, 255738, 55187, 58533, 9810, 27131, 8650, 2037, 4240, 2036, 5621, 7297, 55102, 26100, 401548, 9093, 9101, 9265, 5293, 65065, 54206, 324, 26258, 9855, 1861, 85377, 2035, 5289, 8411, 2573…
GO:0043209	myelin sheath	GOCC	96	-0.0162907	0.983841	0.0434936	0.143877	down	71, 60, 3320, 476, 3312, 231, 821, 302, 3688, 3309, 3710, 4478, 498, 5052, 3313, 4735, 3329, 966, 7345, 7416, 523, 7203, 6389, 10383, 10963, 6950, 292, 2665, 10935, 6647, 10576, 7384, 23513, 7385, 22948, 6624, 7846, 998, 4719, 509, 10397, 1743, 2752, 5160, 4155, 4705, 1152, 1738, 4190, 10121, 1739, 1808, 23176, 64398, 5245, 10376, 60412, 596, 6812, 5906, 8777, 4642, 5898, 2026, 291, 22933, 59345,…
GO:0032587	ruffle membrane	GOCC	47	-0.0225634	0.977689	0.0435772	0.143877	down	3320, 3688, 23499, 64787, 7168, 83543, 4641, 208, 23286, 3685, 1729, 2059, 59338, 1969, 5879, 4646, 378, 11252, 4771, 8394, 10395, 9181, 10347, 5795, 54869, 3678, 324, 221178, 26751, 81848, 9847, 50649, 24138, 5058, 117145, 5152, 4830, 54997, 51177, 5141, 114609, 6792, 255189, 7074, 57026, 660
GO:0031594	neuromuscular junction	GOCC	30	-0.026828	0.973529	0.044288	0.145622	down	351, 4627, 3688, 4628, 5270, 7402, 2149, 6695, 5663, 817, 9144, 1739, 55607, 9093, 1287, 5566, 3084, 9759, 51008, 9873, 57465, 81493, 3749, 6640, 8851, 9143, 5913, 4038, 9900, 43
GO:0031093	platelet alpha granule lumen	GOCC	23	-0.0296643	0.970771	0.0450682	0.14758	down	351, 81, 226, 7114, 87, 7422, 2621, 5265, 5768, 7423, 5627, 7042, 5155, 5054, 7043, 1950, 2157, 2277, 1, 3273, 2153, 213, 3481
GO:0005736	DNA-directed RNA polymerase I complex	GOCC	10	0.0286215	1.02904	0.0460058	0.150035	up	25885, 5441, 5437, 51082, 221830, 84172, 64425, 5435, 9533, 30834
GO:0043202	lysosomal lumen	GOCC	48	-0.0217406	0.978494	0.04832	0.156942	down	375790, 5660, 3320, 3312, 3339, 2799, 1514, 3920, 427, 4758, 5476, 1508, 3074, 2720, 5641, 2817, 6448, 9672, 10855, 2548, 2629, 4125, 6948, 2717, 5538, 6609, 196463, 4126, 2990, 53, 4669, 410, 2760, 1520, 2581, 3073, 411, 3373, 9374, 972, 1513, 8029, 10082, 10675, 2262, 1634, 221914, 2694
GO:0036477	somatodendritic compartment	GOCC	296	-0.00954347	0.990502	0.0497792	0.161027	down	351, 3320, 821, 1728, 3688, 2778, 824, 3710, 2017, 214, 55243, 2182, 7345, 5066, 1500, 7077, 5332, 1266, 1535, 4628, 50488, 23710, 8301, 10160, 5792, 4926, 27020, 1627, 2288, 25, 55752, 2771, 6647, 6272, 3064, 127933, 10564, 7314, 5796, 378, 10236, 8829, 306, 10769, 25921, 8087, 998, 5048, 7150, 10755, 3054, 6809, 2752, 790, 56288, 3572, 4155, 490, 5663, 6772, 10652, 25814, 817, 5935, 54795, 2339…
GO:0030128	clathrin coat of endocytic vesicle	GOCC	7	-0.0437215	0.957221	0.0502715	0.161964	down	163, 8301, 1956, 161, 2060, 22905, 84251
GO:0016592	mediator complex	GOCC	20	0.0244939	1.0248	0.0513175	0.164228	up	9969, 51586, 23389, 9862, 9282, 892, 5469, 55588, 6837, 10432, 84246, 54797, 133522, 10001, 9442, 9441, 400569
GO:0071437	invadopodium	GOCC	7	-0.0435848	0.957351	0.0514521	0.164228	down	3688, 1803, 6624, 6840, 22902, 134265, 5058
GO:0005791	rough endoplasmic reticulum	GOCC	33	0.0203865	1.0206	0.0516034	0.164228	up	351, 821, 23471, 23657, 3329, 7317, 29927, 7095, 81502, 2752, 5611, 5663, 6734, 255738, 5351, 51430, 6726, 27346, 5298, 8985, 10952, 58477, 79147, 411, 1906, 3759, 6347, 133022, 339983, 4359, 8626
GO:0031091	platelet alpha granule	GOCC	34	-0.0251138	0.975199	0.0517966	0.164228	down	351, 334, 81, 226, 7114, 928, 87, 7422, 5270, 2621, 5265, 54495, 5768, 9749, 6812, 51706, 7423, 5627, 7042, 5155, 5099, 5054, 7043, 1950, 2157, 2277, 5104, 3674, 1, 3273, 2153, 213, 3481
GO:0097525	spliceosomal snRNP complex	GOCC	32	0.0207494	1.02097	0.0529576	0.167043	up	6625, 23451, 10594, 23020, 51747, 55660, 9416, 10421, 153527, 9733, 6628, 9092, 55692, 6629, 90324, 9128, 9129, 27258, 26121, 6627, 9410, 51691, 25766, 84844, 23658, 51634, 57819, 54957, 8559
GO:0071564	npBAF complex	GOCC	9	-0.0416368	0.959218	0.0532703	0.167043	down	6601, 8289, 6599, 6602, 55274, 6605, 6598, 86
GO:0034707	chloride channel complex	GOCC	19	0.0239688	1.02426	0.0533891	0.167043	up	25932, 80727, 196527, 1181, 23155, 2562, 2564, 2743, 57101, 57348, 2568, 7439, 266675, 2570, 1193, 1187, 53405, 54831
GO:0030904	retromer complex	GOCC	18	-0.0387423	0.961999	0.0536224	0.167043	down	55737, 6642, 4074, 58533, 27131, 23258, 81609, 112936, 10807, 29886
GO:0016282	eukaryotic 43S preinitiation complex	GOCC	4	0.034919	1.03554	0.0537298	0.167043	up	8661, 8662, 8669, 54505
GO:0000323	lytic vacuole	GOCC	324	-0.00949154	0.990553	0.0547355	0.168856	down	2512, 79026, 375790, 5660, 3320, 3312, 231, 3326, 302, 3339, 8878, 824, 967, 1803, 23250, 3949, 290, 124976, 7317, 10103, 163, 8763, 2799, 10410, 1075, 4864, 1514, 523, 823, 3920, 57153, 64114, 9588, 427, 4012, 311, 7311, 4758, 4646, 5476, 6647, 1508, 164, 55737, 2697, 987, 6272, 4077, 161, 57561, 81502, 528, 27072, 8417, 5862, 23385, 9114, 6809, 3074, 54664, 138050, 1522, 5663, 2720, 51606, 2333…
GO:0005764	lysosome	GOCC	324	-0.00949154	0.990553	0.0547355	0.168856	down	2512, 79026, 375790, 5660, 3320, 3312, 231, 3326, 302, 3339, 8878, 824, 967, 1803, 23250, 3949, 290, 124976, 7317, 10103, 163, 8763, 2799, 10410, 1075, 4864, 1514, 523, 823, 3920, 57153, 64114, 9588, 427, 4012, 311, 7311, 4758, 4646, 5476, 6647, 1508, 164, 55737, 2697, 987, 6272, 4077, 161, 57561, 81502, 528, 27072, 8417, 5862, 23385, 9114, 6809, 3074, 54664, 138050, 1522, 5663, 2720, 51606, 2333…
GO:0044853	plasma membrane raft	GOCC	38	-0.0236144	0.976662	0.0558617	0.171024	down	26509, 476, 3162, 6513, 999, 7048, 2319, 30846, 11252, 858, 2149, 659, 4842, 483, 10395, 857, 10211, 5576, 493, 867, 3667, 1946, 10013, 1012, 5566, 4642, 161742, 5595, 7804, 657, 6608, 8436, 3717, 5727, 3643, 9472, 4038
GO:0034774	secretory granule lumen	GOCC	28	-0.0264682	0.973879	0.0558665	0.171024	down	351, 81, 226, 7114, 87, 3959, 7422, 2621, 5265, 5768, 7423, 5627, 7042, 55664, 5155, 1893, 5054, 7043, 1950, 2157, 5919, 2277, 1, 3273, 2153, 213, 1521, 3481
GO:0072546	ER membrane protein complex	GOCC	5	0.0329221	1.03347	0.0584847	0.177885	up	23065, 55831, 51234, 56851, 83460
GO:0008091	spectrin	GOCC	3	-0.054343	0.947107	0.058553	0.177885	down	6709, 2037, 2035
GO:0030665	clathrin-coated vesicle membrane	GOCC	38	-0.0233349	0.976935	0.0593573	0.179539	down	3312, 3949, 928, 163, 8301, 1956, 4646, 164, 161, 9026, 162, 9341, 28988, 8546, 54812, 1601, 2060, 55707, 8906, 7855, 6844, 22905, 25977, 8322, 83988, 1839, 84251, 8218, 2535, 2571, 972, 9182, 10053, 157807, 8120, 3115, 50489
GO:0005635	nuclear envelope	GOCC	288	0.00932275	1.00937	0.0595468	0.179539	up	351, 26509, 2597, 6277, 23224, 3710, 57142, 667, 4904, 307, 203068, 4000, 9961, 4641, 4864, 7514, 1956, 7779, 9805, 311, 23190, 3842, 9123, 51495, 274, 4646, 25, 5903, 4259, 10482, 6272, 55914, 327, 6653, 23353, 11260, 3843, 5048, 92140, 80351, 30000, 11335, 310, 10424, 5108, 9798, 5663, 9218, 5371, 4928, 3840, 55705, 6434, 23, 9821, 23633, 6720, 581, 10269, 1434, 10016, 2776, 160851, 6049, 54884…
GO:0031597	cytosolic proteasome complex	GOCC	10	0.0276917	1.02808	0.060776	0.182552	up	5708, 10213, 5705, 5702, 5701, 5704, 3416, 5706, 56893, 5700
GO:0016323	basolateral plasma membrane	GOCC	101	-0.0148712	0.985239	0.0614389	0.182552	down	3320, 476, 3326, 302, 4478, 8754, 667, 3949, 4233, 3773, 1832, 4641, 6513, 1364, 4072, 1014, 1956, 6522, 7082, 2319, 10257, 23513, 55914, 2348, 8671, 4070, 6768, 4363, 490, 659, 353189, 8650, 1739, 7039, 55966, 10211, 493, 5311, 3953, 6548, 1525, 83959, 2060, 9053, 4642, 2065, 3177, 64284, 8573, 3570, 23705, 254428, 9057, 55327, 408, 26504, 1741, 2054, 3248, 9990, 134, 6573, 409, 5155, 54805, 587…
GO:0031428	box C/D snoRNP complex	GOCC	5	0.0366504	1.03733	0.0614541	0.182552	up	10528, 51602, 9136
GO:0042734	presynaptic membrane	GOCC	24	-0.0281039	0.972287	0.0614601	0.182552	down	8301, 27020, 23513, 6809, 23085, 57555, 8061, 8573, 9463, 55361, 2550, 3756, 134, 200933, 22999, 22859, 115207, 23208, 6616, 26059, 2852, 5138, 2918
GO:0042599	lamellar body	GOCC	8	-0.0444409	0.956532	0.062302	0.184368	down	10970, 1512, 21, 6609, 27074, 9476
GO:0031527	filopodium membrane	GOCC	7	-0.0422159	0.958663	0.0643088	0.189604	down	23224, 3685, 7402, 4771, 84168, 5064, 57348
GO:0033176	proton-transporting V-type ATPase complex	GOCC	18	0.0261657	1.02651	0.0647425	0.190181	up	523, 528, 9114, 533, 535, 51606, 23545, 155066, 525, 92270, 245972, 245973
GO:0014701	junctional sarcoplasmic reticulum membrane	GOCC	3	-0.0536282	0.947784	0.0649904	0.19021	down	57158, 9472, 6261
GO:0072562	blood microparticle	GOCC	44	0.0174053	1.01756	0.0656835	0.191537	up	71, 60, 3312, 4478, 308, 6513, 2934, 3959, 8542, 253461, 3304, 54973, 5705, 3303, 83939, 718, 23549, 3310, 51129, 5627, 1356, 348, 259, 716, 3305, 55693, 51686, 116285, 720, 733, 3674, 3263, 3311, 3075, 1, 3273, 721, 629, 58, 213, 462, 590, 2147, 72
GO:0030688	preribosome, small subunit precursor	GOCC	10	0.0281562	1.02856	0.066011	0.191603	up	117246, 55720, 23076, 27340, 8602, 28987, 8568, 84946, 79050
GO:0031519	PcG protein complex	GOCC	28	0.0210217	1.02124	0.0661858	0.191603	up	9555, 7528, 84333, 1912, 5928, 8314, 1459, 10336, 5252, 23429, 23512, 4591, 6015, 8535, 84678, 23411, 648, 3720, 8726, 55506, 84759, 1911, 23492, 84108, 10389
GO:0070382	exocytic vesicle	GOCC	68	-0.0189988	0.981181	0.0671421	0.19367	down	7416, 54843, 10755, 9114, 6809, 1182, 5870, 9144, 4311, 9230, 8898, 9522, 1861, 5538, 6844, 10567, 26503, 10987, 55361, 5865, 1809, 10490, 51138, 54910, 23157, 83992, 85439, 2054, 3382, 1759, 23557, 84062, 4218, 94121, 94120, 6843, 6804, 9001, 51760, 91683, 23208, 6616, 255057, 201294, 9143, 341359, 192683, 112755, 7054, 27185, 1644, 5413, 9900, 1813, 246213, 388662
GO:0030135	coated vesicle	GOCC	142	-0.0135129	0.986578	0.0676032	0.194298	down	351, 3312, 567, 6721, 3949, 3329, 966, 928, 163, 4643, 1075, 1314, 8301, 1956, 4646, 164, 23392, 6272, 2348, 9276, 23062, 161, 372, 9685, 1294, 5045, 9026, 27072, 9632, 3998, 51429, 10483, 23677, 90411, 8615, 5265, 1522, 22818, 255738, 162, 8650, 6720, 55690, 9341, 7039, 10484, 22937, 28988, 1856, 55681, 57410, 8546, 54812, 6396, 55788, 1601, 10427, 10175, 9871, 2060, 9522, 55707, 8906, 11021, 49…
GO:0044440	endosomal part	GOCC	264	-0.00996376	0.990086	0.0679767	0.194672	down	351, 9445, 302, 567, 967, 3949, 388, 7317, 163, 55041, 8763, 9375, 10410, 4864, 1514, 3920, 7323, 64114, 1956, 4012, 10890, 7311, 5879, 3654, 1508, 55737, 6272, 30846, 23062, 161, 7314, 8766, 27072, 10397, 26056, 11252, 8417, 9114, 1182, 54664, 533, 10079, 535, 6642, 200576, 5371, 23339, 5872, 54602, 58533, 79065, 63971, 27131, 9842, 55858, 10226, 857, 9230, 23011, 55681, 55207, 55652, 23118, 232…
GO:0030496	midbody	GOCC	71	-0.0173439	0.982806	0.0682527	0.194764	down	302, 7184, 3309, 8826, 4735, 1500, 51097, 6513, 25932, 4628, 8502, 311, 2771, 9600, 822, 998, 23255, 90293, 51100, 9371, 9798, 6840, 63971, 221477, 23111, 84445, 5585, 55207, 9817, 54902, 6867, 9101, 1894, 54434, 9727, 10899, 55958, 5289, 5898, 127829, 27183, 10210, 115098, 10807, 22933, 23331, 1663, 23157, 11258, 129531, 23172, 84440, 7405, 9025, 2669, 10300, 11078, 129138, 11104, 5727, 22924, 5…
GO:0032838	cell projection cytoplasm	GOCC	29	0.0201028	1.02031	0.0695775	0.197838	up	231, 821, 3091, 7345, 23710, 6647, 127933, 5048, 9371, 6687, 23011, 8546, 26258, 6416, 124997, 10084, 282991, 339451, 10947, 23557, 10239, 84062, 55330, 9001, 79971, 6792, 8120, 84709
GO:0033391	chromatoid body	GOCC	5	0.0322577	1.03278	0.0699036	0.197906	up	54888, 9575, 406, 55124, 84944
GO:0035102	PRC1 complex	GOCC	7	0.0297603	1.03021	0.0700967	0.197906	up	1912, 6015, 8535, 648, 1911, 23492, 84108
GO:0097228	sperm principal piece	GOCC	8	0.0287109	1.02913	0.0715351	0.201256	up	493, 26160, 11020, 28981, 26256, 57828, 10566, 219670
GO:0002080	acrosomal membrane	GOCC	12	-0.0346695	0.965925	0.0725888	0.203503	down	4179, 2319, 23353, 858, 9321, 857, 54760, 148229, 51365, 7784, 8153, 5104
GO:0000784	nuclear chromosome, telomeric region	GOCC	68	0.0148626	1.01497	0.0751611	0.209978	up	3021, 7520, 2547, 1642, 5500, 64859, 85456, 9555, 5976, 546, 5431, 80351, 328, 11335, 5371, 10111, 6741, 5514, 23028, 23347, 9878, 10951, 79577, 55226, 5111, 80169, 4221, 54386, 7013, 4999, 24144, 25777, 8563, 2067, 5813, 7014, 51548, 79035, 6118, 10189, 55651, 7517, 54433, 7486, 84464, 79228, 79991, 2237, 55506, 3020, 5001, 9937, 2072, 55791, 675, 5892, 8365, 54984, 4998, 121504, 8351, 8364, 283…
GO:0009925	basal plasma membrane	GOCC	15	-0.0315395	0.968953	0.0784414	0.218379	down	667, 4233, 4641, 1364, 55914, 4070, 659, 5311, 2060, 9132, 10998, 634, 9635, 947, 7010
GO:0030131	clathrin adaptor complex	GOCC	16	-0.0307711	0.969698	0.0787361	0.218438	down	163, 8301, 1956, 164, 23062, 161, 162, 8546, 54812, 2060, 8906, 10947, 84251, 10717, 9179, 10053
GO:0000407	pre-autophagosomal structure	GOCC	21	0.0234017	1.02368	0.0794934	0.219776	up	8878, 4077, 64771, 23130, 79065, 9821, 55102, 26100, 9776, 22878, 81876, 55054, 22863, 9706, 60673, 55062
GO:0097060	synaptic membrane	GOCC	103	-0.0139379	0.986159	0.0805099	0.221819	down	3688, 50488, 8301, 27020, 23513, 7402, 9867, 6809, 2149, 490, 10611, 23085, 1739, 23413, 84896, 1312, 8898, 8508, 9093, 23767, 55450, 9746, 23362, 8777, 57555, 8061, 26037, 8573, 22941, 9463, 55361, 400745, 8867, 55327, 54910, 9762, 10636, 2550, 1140, 9455, 9743, 408, 339451, 1741, 374291, 11346, 1410, 3756, 2904, 134, 22829, 84062, 200933, 409, 22999, 2562, 2564, 2743, 22859, 11178, 9454, 23426,…
GO:0005639	integral component of nuclear inner membrane	GOCC	4	-0.0480561	0.95308	0.0811815	0.222137	down	23353, 3930, 25777, 5025
GO:0031229	intrinsic component of nuclear inner membrane	GOCC	4	-0.0480561	0.95308	0.0811815	0.222137	down	23353, 3930, 25777, 5025
GO:0005901	caveola	GOCC	35	-0.0223724	0.977876	0.0850983	0.23206	down	26509, 476, 3162, 6513, 999, 7048, 2319, 30846, 11252, 858, 2149, 659, 4842, 483, 10395, 857, 10211, 493, 867, 3667, 1946, 10013, 1012, 161742, 5595, 7804, 657, 6608, 8436, 3717, 5727, 3643, 9472, 4038
GO:0043205	fibril	GOCC	8	-0.0400784	0.960714	0.0882071	0.23894	down	79875, 4236, 8076, 339366, 6507, 4237, 4239
GO:0000145	exocyst	GOCC	11	-0.0356002	0.965026	0.0883812	0.23894	down	4735, 10890, 23265, 10640, 11336, 60412, 55770, 23233, 54536, 283849
GO:0031010	ISWI-type complex	GOCC	5	-0.0474087	0.953698	0.0885183	0.23894	down	8467, 5928, 6594, 10042
GO:1904115	axon cytoplasm	GOCC	19	0.0217817	1.02202	0.0893679	0.240421	up	3091, 7345, 6647, 5048, 9371, 6687, 23011, 8546, 26258, 124997, 282991, 10947, 23557, 10239, 84062, 55330, 9001, 8120, 84709
GO:0008540	proteasome regulatory particle, base subcomplex	GOCC	11	0.0255116	1.02584	0.0904686	0.242476	up	5708, 5710, 5705, 5702, 5701, 5704, 5706, 5711, 5716, 5700, 5715
GO:0000176	nuclear exosome (RNase complex)	GOCC	12	0.0254995	1.02583	0.0907388	0.242476	up	22894, 115752, 129563, 23404, 5393, 11340, 118460, 51013, 10200, 51010, 54512
GO:0098644	complex of collagen trimers	GOCC	14	-0.0319476	0.968557	0.0952537	0.253142	down	1284, 1282, 1286, 85301, 1294, 1285, 1287, 1301, 1277, 1288, 1290, 7148, 1634
GO:0044453	nuclear membrane part	GOCC	6	-0.0438642	0.957084	0.0953639	0.253142	down	23353, 3930, 25777, 5025, 163183
GO:0005844	polysome	GOCC	19	0.0214212	1.02165	0.0979182	0.259062	up	811, 6191, 1975, 57532, 8087, 124540, 1965, 6311, 9513, 122830, 10445, 26523, 60560, 55364, 129563, 27161, 5682, 5687, 55124
GO:0044665	MLL1/2 complex	GOCC	14	0.023382	1.02366	0.1008	0.264106	up	57680, 3054, 10856, 27043, 6879, 10445, 54881, 11091, 5929, 26121, 4149, 26168, 1876, 125476
GO:0071339	MLL1 complex	GOCC	14	0.023382	1.02366	0.1008	0.264106	up	57680, 3054, 10856, 27043, 6879, 10445, 54881, 11091, 5929, 26121, 4149, 26168, 1876, 125476
GO:0030425	dendrite	GOCC	205	-0.00942693	0.990617	0.100816	0.264106	down	351, 821, 3688, 2778, 824, 2017, 214, 55243, 1500, 5332, 1266, 1535, 4628, 50488, 23710, 10160, 4926, 27020, 1627, 55752, 2771, 6647, 6272, 3064, 127933, 10564, 5796, 378, 10236, 306, 10769, 25921, 8087, 10755, 3054, 6809, 3572, 5663, 6772, 10652, 25814, 5935, 23394, 659, 4842, 4311, 29888, 9344, 80208, 2776, 23413, 26278, 1808, 28988, 1312, 9181, 57679, 51035, 8898, 55607, 153090, 342371, 10539,…
GO:0070187	telosome	GOCC	5	0.032341	1.03287	0.102048	0.266286	up	54386, 7013, 7014, 283847
GO:0034663	endoplasmic reticulum chaperone complex	GOCC	6	0.0293302	1.02976	0.102457	0.266286	up	7184, 3309, 54431, 10525, 23753, 54658
GO:0043198	dendritic shaft	GOCC	16	-0.0290689	0.97135	0.102648	0.266286	down	351, 55243, 10755, 5663, 9181, 23613, 1902, 1741, 8831, 9419, 11178, 22871, 27124, 57580, 2852, 3611
GO:0016234	inclusion body	GOCC	42	0.0164354	1.01657	0.103862	0.268562	up	3326, 8878, 23224, 2122, 8301, 999, 7095, 5903, 10482, 29979, 3304, 22803, 5663, 4928, 23523, 9230, 9529, 5705, 28964, 3303, 5704, 9972, 23741, 10013, 2997, 8106, 3232, 2060, 6310, 4591, 65018, 93343, 55586, 4287, 9816, 9001, 84250, 51622, 5071, 4744
GO:0032809	neuronal cell body membrane	GOCC	6	-0.0407232	0.960095	0.105289	0.270501	down	490, 153090, 90249, 57463, 9498, 10008
GO:0044298	cell body membrane	GOCC	6	-0.0407232	0.960095	0.105289	0.270501	down	490, 153090, 90249, 57463, 9498, 10008
GO:0036020	endolysosome membrane	GOCC	3	-0.0498193	0.951401	0.106757	0.273395	down	163, 161, 23274
GO:0030133	transport vesicle	GOCC	189	-0.0101278	0.989923	0.108396	0.276705	down	351, 567, 6721, 966, 55754, 1075, 7416, 1314, 6836, 54843, 23392, 6272, 2348, 9276, 8766, 372, 1294, 5045, 9632, 3998, 10961, 10755, 26056, 9114, 6809, 10483, 858, 90411, 8615, 1182, 5265, 1522, 5870, 57586, 22818, 10652, 255738, 9144, 4074, 53834, 4311, 6720, 9341, 25844, 7039, 1604, 10484, 9321, 10226, 9230, 22937, 8898, 54812, 11161, 6396, 10427, 10175, 9871, 81876, 9522, 9527, 8906, 26258, 20…
GO:0016514	SWI/SNF complex	GOCC	8	-0.0366099	0.964052	0.112007	0.284882	down	6601, 8289, 6599, 6602, 6605, 6603, 6598, 86
GO:0009897	external side of plasma membrane	GOCC	68	-0.0154529	0.984666	0.112313	0.284882	down	567, 3688, 8754, 214, 308, 811, 3949, 966, 290, 3694, 4059, 928, 114908, 3685, 2936, 5270, 7048, 1209, 4897, 2348, 3572, 1182, 5314, 255738, 4240, 80381, 3673, 1946, 1012, 3678, 3084, 2152, 2686, 355, 154796, 657, 3569, 19, 8692, 118429, 3383, 10495, 22871, 4162, 29126, 972, 361, 9308, 79679, 8029, 79054, 7124, 2811, 5104, 3674, 2159, 3902, 1003, 929, 3595, 9173, 5788, 947, 1141, 973, 3575
GO:0097038	perinuclear endoplasmic reticulum	GOCC	6	-0.040091	0.960702	0.113945	0.288107	down	824, 102, 1535, 26031, 114881, 81544
GO:0035327	transcriptionally active chromatin	GOCC	15	0.0223673	1.02262	0.114364	0.288254	up	27125, 9652, 9646, 23379, 27043, 79664, 11168, 8178, 3006, 11240, 54828, 51010, 84524, 54512, 2099
GO:0044391	ribosomal subunit	GOCC	72	0.014026	1.01412	0.115065	0.28911	up	6124, 6191, 6128, 6129, 6223, 6224, 6229, 6168, 3921, 6157, 6167, 6232, 6209, 6144, 285855, 5935, 6231, 51065, 51187, 6156, 60488, 7818, 11222, 6147, 51258, 9553, 9513, 64960, 51081, 64983, 90441, 6838, 387338, 28977, 64975, 55744, 122704, 57129, 6183, 6154, 64949, 28998, 56945, 51116, 219927, 29093, 10240, 51121, 55168, 84769, 51023, 63899, 51373, 6173, 6204, 64951, 6123
GO:0031461	cullin-RING ubiquitin ligase complex	GOCC	104	0.0114405	1.01151	0.11578	0.2894	up	1642, 10238, 55832, 55031, 9903, 90293, 26133, 7126, 8451, 8452, 55827, 51433, 9817, 143384, 8454, 83892, 119504, 26268, 55643, 8450, 54800, 5356, 50717, 8065, 84893, 9920, 55958, 57542, 571, 79269, 80344, 25841, 9616, 79699, 25879, 25847, 11275, 8697, 25948, 59349, 54620, 54442, 80325, 29945, 8405, 64682, 127707, 23276, 93611, 51088, 8945, 8507, 54876, 26094, 339745, 55294, 115290, 339451, 26259…
GO:0000788	nuclear nucleosome	GOCC	9	0.0258517	1.02619	0.116055	0.2894	up	3021, 54737, 85236, 3020, 3017, 8349, 8347, 8970, 8351
GO:0022626	cytosolic ribosome	GOCC	38	0.016977	1.01712	0.116546	0.2894	up	6124, 6191, 6128, 6129, 6223, 6224, 6229, 6168, 3921, 6157, 6167, 6232, 6209, 6144, 285855, 6231, 51065, 51187, 6156, 6147, 9513, 10891, 90441, 6838, 55744, 6154, 51073, 51121, 55168, 51023, 26747, 6173, 6204, 6123
GO:0072686	mitotic spindle	GOCC	22	-0.024814	0.975491	0.116629	0.2894	down	2017, 4134, 1729, 8502, 4926, 822, 998, 51199, 5314, 5311, 1894, 10474, 79884, 55689, 114327, 22933, 8379, 2669, 81610, 126731, 8556, 54627
GO:0030132	clathrin coat of coated pit	GOCC	8	-0.0362183	0.96443	0.117703	0.291161	down	163, 8301, 1956, 161, 2060, 58513, 8867, 84251
GO:0005905	clathrin-coated pit	GOCC	37	-0.0203928	0.979814	0.121434	0.299463	down	351, 2017, 3949, 3329, 163, 8301, 1956, 4646, 6272, 161, 9026, 23677, 7436, 1601, 23048, 2060, 55707, 11021, 4952, 58513, 29967, 8867, 23431, 25977, 85021, 408, 22848, 409, 84251, 10717, 8218, 8029, 53841, 23149
GO:0030666	endocytic vesicle membrane	GOCC	67	-0.0148685	0.985241	0.124579	0.306272	down	567, 3949, 928, 163, 1535, 8301, 3920, 1956, 10890, 7311, 164, 80223, 161, 7314, 306, 7476, 9114, 4193, 533, 535, 817, 162, 857, 9230, 83871, 8976, 2060, 4952, 5289, 7855, 10981, 9463, 22905, 30849, 23545, 11031, 818, 8322, 6608, 1839, 4218, 84251, 2535, 23682, 23432, 7097, 155066, 5727, 5880, 972, 79971, 81029, 10053, 51209, 1755, 7475, 245972, 157807, 59283, 10333, 3115, 11151, 6556, 50489, 543…
GO:0005922	connexin complex	GOCC	6	-0.039314	0.961449	0.125099	0.306607	down	2697, 2707, 127534, 57165, 2709, 2703
GO:0033178	proton-transporting two-sector ATPase complex, catalytic domain	GOCC	11	0.02471	1.02502	0.12639	0.308825	up	498, 523, 509, 528, 51606, 513, 525, 90423, 92270, 245973
GO:0031414	N-terminal protein acetyltransferase complex	GOCC	7	0.0270748	1.02744	0.130618	0.315994	up	80218, 80155, 51126, 122830, 80018, 60560, 79612
GO:0030057	desmosome	GOCC	10	-0.0339284	0.966641	0.130845	0.315994	down	3728, 1832, 7317, 8502, 5493, 2125, 23254, 5318, 11187
GO:0030118	clathrin coat	GOCC	28	-0.0217077	0.978526	0.130867	0.315994	down	163, 8301, 1956, 164, 23062, 161, 27072, 162, 8546, 54812, 2060, 55707, 8906, 80115, 22905, 58513, 8867, 53354, 25977, 10947, 83988, 84251, 10717, 8218, 9179, 65082, 132320, 10053
GO:0005796	Golgi lumen	GOCC	30	-0.0210679	0.979153	0.130906	0.315994	down	375790, 3339, 4582, 4323, 5125, 5045, 7476, 2621, 2817, 9672, 8548, 27333, 9957, 5627, 83452, 81029, 94025, 10082, 7475, 10675, 5624, 2262, 2159, 4320, 1634, 221914, 54361, 4803, 2147, 4584
GO:0005783	endoplasmic reticulum	GOCC	1130	-0.00444031	0.99557	0.132304	0.318407	down	351, 476, 821, 1718, 1284, 3162, 2180, 567, 80781, 1282, 8878, 23224, 824, 7184, 3309, 3710, 7837, 57142, 2222, 667, 9415, 23250, 811, 6721, 23471, 23657, 2182, 3329, 6307, 444, 4779, 966, 55754, 7803, 6713, 7345, 4118, 7317, 2181, 102, 29927, 79956, 5332, 488, 10749, 6238, 1075, 11343, 1535, 4864, 831, 1314, 23710, 6836, 7905, 79888, 3301, 57222, 1286, 10317, 3992, 1956, 5447, 7779, 4853, 54431,…
GO:0034704	calcium channel complex	GOCC	32	-0.0223132	0.977934	0.132764	0.318555	down	805, 5524, 808, 817, 4842, 10367, 221154, 5566, 90550, 5144, 784, 91689, 55013, 55799, 782, 117155, 9472, 57828, 257044, 59283, 785, 776, 6261, 347732, 168507, 8913
GO:0043226	organelle	GOCC	11083	0.00332277	1.00333	0.133915	0.320354	up	6696, 2512, 79026, 71, 351, 375790, 5660, 60, 3320, 4627, 26509, 476, 334, 2597, 3312, 9445, 3939, 231, 3326, 6277, 23524, 7296, 81, 226, 821, 1718, 754, 1284, 302, 6124, 3162, 8140, 3339, 1728, 2180, 7114, 3091, 3691, 3181, 567, 80781, 1282, 8878, 3688, 10521, 2194, 23224, 2778, 6520, 5209, 3880, 7849, 4582, 824, 2317, 23499, 5328, 967, 7184, 3856, 3309, 3710, 1026, 4478, 7837, 2355, 57142, 9289…
5062, 84080, 3652, 64097, 137994, 5333, 65062, 89887, 201501, 9825, 120526, 131076, 5607, 5152, 8741, 55003, 57819, 79598, 3020, 112398, 206358, 29941, 94121, 7128, 79673, 5871, 51517, 10629, 54780, 2354, 54925, 125150, 80270, 115106, 64425, 9338, 10962, 23682, 56902, 5001, 92558, 10873, 201255, 25776, 118881, 79738, 9179, 374378, 64598, 51076, 81617, 10309, 84276, 5435, 10205, 22944, 9533, 57544…
GO:0008305	integrin complex	GOCC	23	-0.0270671	0.973296	0.135996	0.323267	down	4627, 3691, 3688, 3696, 3694, 3685, 3693, 255743, 3673, 3678, 4067, 3679, 8515, 3674, 10077, 3684
GO:0098636	protein complex involved in cell adhesion	GOCC	23	-0.0270671	0.973296	0.135996	0.323267	down	4627, 3691, 3688, 3696, 3694, 3685, 3693, 255743, 3673, 3678, 4067, 3679, 8515, 3674, 10077, 3684
GO:0036379	myofilament	GOCC	13	-0.0302297	0.970223	0.136347	0.323267	down	7168, 7171, 22954, 7138, 7135, 29767, 8736, 7111, 7137, 58, 25802, 7125
GO:0033276	transcription factor TFTC complex	GOCC	6	0.0279432	1.02834	0.13694	0.323713	up	10474, 6879, 6873, 6883, 8464, 6877
GO:0005814	centriole	GOCC	54	0.0136454	1.01374	0.138013	0.325287	up	3064, 8924, 10769, 822, 3304, 51199, 5108, 6093, 22873, 3303, 9731, 3310, 8481, 10210, 26005, 80212, 80184, 22897, 55125, 84461, 22933, 7283, 57519, 10426, 85459, 10039, 121441, 153241, 9738, 84902, 8100, 282809, 585, 9657, 10806, 4218, 29105, 22995, 9662, 54903, 57639, 55835, 132320, 134359, 126731, 51134, 9001, 284403, 199221, 85444, 163786, 85302, 115948, 10841
GO:0043220	Schmidt-Lanterman incisure	GOCC	6	-0.0384129	0.962316	0.138732	0.326021	down	231, 302, 64398, 8777, 22933, 400746
GO:0045211	postsynaptic membrane	GOCC	72	-0.0136955	0.986398	0.144275	0.338053	down	50488, 8301, 23513, 7402, 9867, 2149, 10611, 1739, 23413, 84896, 1312, 9093, 55450, 9746, 23362, 8777, 57555, 26037, 22941, 9463, 400745, 55327, 54910, 9762, 10636, 2550, 1140, 9455, 9743, 408, 339451, 1741, 11346, 2904, 134, 22829, 84062, 200933, 409, 2562, 2564, 2743, 11178, 9454, 23426, 22871, 1131, 115207, 85358, 23237, 64130, 286, 8082, 2568, 55906, 2906, 59283, 64101, 287, 5913, 8825, 9478,…
GO:0042613	MHC class II protein complex	GOCC	3	-0.0469603	0.954125	0.14603	0.341163	down	972, 3108, 3115
GO:0032982	myosin filament	GOCC	9	0.0246177	1.02492	0.149226	0.347615	up	4627, 4628, 22954, 4621, 57644, 9172, 8736, 22989, 72
GO:0005721	pericentric heterochromatin	GOCC	7	-0.0357477	0.964884	0.150758	0.349753	down	9555, 546, 11335, 1786, 10951, 222229, 84787
GO:0005732	small nucleolar ribonucleoprotein complex	GOCC	19	0.0231548	1.02342	0.151273	0.349753	up	10528, 51602, 1736, 10199, 9410, 10775, 9136, 55651, 54433, 92345, 100130932
GO:0031985	Golgi cisterna	GOCC	53	-0.0156845	0.984438	0.151555	0.349753	down	9600, 6272, 6653, 2589, 2802, 51107, 54480, 8675, 83871, 23011, 9334, 64083, 124583, 440270, 9527, 23015, 2650, 81555, 9950, 23256, 3996, 55454, 11070, 2530, 27333, 83548, 8703, 22856, 283987, 2591, 55204, 6482, 63941, 259230, 11285, 6484, 51172, 57531, 9179, 170384, 6487, 9331, 2526, 55851, 653519, 51062, 10690, 338707, 2528, 51617, 79690, 89792
GO:0033290	eukaryotic 48S preinitiation complex	GOCC	4	0.0303408	1.03081	0.151897	0.349753	up	8661, 8662, 8669, 1965
GO:0030125	clathrin vesicle coat	GOCC	13	-0.028432	0.971968	0.152333	0.349753	down	163, 8301, 1956, 161, 54812, 2060, 55707, 8906, 22905, 25977, 83988, 84251, 8218
GO:0005875	microtubule associated complex	GOCC	67	-0.0146219	0.985484	0.152992	0.35026	down	4134, 10749, 113220, 3801, 3799, 5903, 23303, 5048, 9371, 140735, 7461, 10540, 63971, 1781, 10121, 10513, 57698, 90990, 23637, 10013, 23160, 64837, 4281, 9053, 6993, 4133, 10120, 124997, 51143, 10048, 10210, 10018, 7804, 3831, 79659, 57519, 51626, 11258, 89953, 55083, 22920, 6990, 23354, 10300, 7802, 115106, 23046, 2342, 100130097, 147700, 57576, 1780, 3798, 6795, 4130, 221458, 27185, 201625, 261…
GO:1990752	microtubule end	GOCC	12	-0.029186	0.971236	0.154808	0.353403	down	667, 22919, 51199, 6840, 7461, 10121, 23332, 57606, 10120, 23172, 10982, 22924
GO:0031201	SNARE complex	GOCC	43	-0.0192675	0.980917	0.158433	0.36065	down	8417, 6809, 10652, 9341, 8675, 8673, 9527, 26258, 9117, 6813, 23256, 6844, 10490, 10228, 6811, 53407, 8773, 116841, 8677, 2054, 8674, 9570, 63908, 203062, 6843, 6804, 662, 6616, 192683, 112755, 10791, 10815
GO:0000803	sex chromosome	GOCC	15	-0.0272239	0.973143	0.159875	0.361909	down	3021, 9555, 6599, 23309, 329, 23347, 23512, 6598, 6015, 3014, 8726, 55506, 3020, 84944
GO:0044454	nuclear chromosome part	GOCC	239	0.00723485	1.00726	0.159892	0.361909	up	60, 4582, 3021, 7520, 2547, 1642, 5500, 6778, 64859, 6950, 85456, 9611, 7150, 6601, 8289, 3065, 8202, 8467, 9555, 6599, 5976, 546, 5431, 27316, 80351, 6667, 1387, 328, 3005, 7528, 83637, 11335, 6772, 5371, 54737, 5928, 23309, 9219, 10111, 23063, 4205, 6256, 57658, 5814, 5970, 6741, 8861, 5514, 23028, 23126, 6929, 8932, 4152, 23347, 7329, 9878, 10919, 9126, 10951, 10856, 3727, 1676, 10902, 5356, 7…
GO:0000776	kinetochore	GOCC	78	0.0130215	1.01311	0.161392	0.364271	up	4735, 7514, 5048, 5663, 4928, 1452, 8243, 10540, 23332, 4659, 9184, 119504, 84516, 6396, 23219, 25909, 23160, 10910, 324, 124997, 23279, 80152, 51143, 51112, 64769, 348235, 84295, 5253, 348995, 81929, 4999, 283489, 51490, 23157, 11258, 8850, 55320, 79902, 134492, 10428, 8379, 6990, 91272, 9183, 222229, 79003, 55055, 253635, 9985, 27085, 54984, 1780, 9770, 56155
GO:0044432	endoplasmic reticulum part	GOCC	731	-0.00474224	0.995269	0.164519	0.370284	down	821, 1718, 1284, 3162, 2180, 567, 80781, 1282, 23224, 824, 7184, 3309, 3710, 57142, 2222, 667, 9415, 811, 6721, 23471, 2182, 6307, 444, 4779, 966, 6713, 7345, 7317, 2181, 102, 29927, 79956, 488, 6238, 1075, 11343, 1535, 1314, 6836, 7905, 79888, 3301, 57222, 1286, 3992, 1956, 5447, 4853, 54431, 10890, 23190, 5879, 8729, 85301, 51495, 2288, 51669, 9919, 91304, 7095, 9761, 4259, 2697, 9600, 23344, 1…
GO:0005834	heterotrimeric G-protein complex	GOCC	11	0.0232781	1.02355	0.167109	0.374006	up	55970, 2771, 10672, 408, 54331, 2780, 2781, 2788, 2785, 9628
GO:1905360	GTPase complex	GOCC	11	0.0232781	1.02355	0.167109	0.374006	up	55970, 2771, 10672, 408, 54331, 2780, 2781, 2788, 2785, 9628
GO:0032039	integrator complex	GOCC	9	0.0239895	1.02428	0.167632	0.374129	up	65123, 54973, 7979, 26512, 80789, 57508, 25896, 55756, 57117
GO:0044449	contractile fiber part	GOCC	112	-0.0114519	0.988613	0.1684	0.374796	down	79026, 81, 226, 23224, 3880, 2317, 3856, 667, 113146, 7168, 805, 3728, 7414, 87, 103910, 7171, 2274, 23363, 274, 3315, 4077, 8087, 808, 3998, 9531, 6840, 4842, 10049, 255743, 4659, 493, 84033, 10539, 23022, 8470, 80206, 1073, 6717, 26263, 5532, 5530, 9759, 91624, 22927, 8850, 5058, 81493, 11346, 1410, 22954, 4534, 7138, 10529, 4634, 4660, 23336, 27063, 7135, 59, 5687, 26287, 57158, 6271, 29767, 6…
GO:0005675	holo TFIIH complex	GOCC	7	-0.0365531	0.964107	0.169115	0.375341	down	2071, 64210, 2965, 1022, 2073, 2966
GO:0042470	melanosome	GOCC	56	-0.0145039	0.985601	0.170866	0.377132	down	3320, 476, 3312, 3326, 821, 302, 3688, 2194, 6520, 967, 7184, 3309, 5052, 10457, 4673, 6513, 7529, 54843, 311, 5879, 1508, 6510, 4323, 9601, 822, 10575, 10961, 5862, 23385, 6809, 9905, 10672, 535, 483, 10211, 55161, 8934, 89781, 11021, 64284, 5869, 10981, 51393, 2644, 84079, 5874, 84062, 8836, 23682, 309, 4935, 304, 283652, 7054, 4647, 51151
GO:0048770	pigment granule	GOCC	56	-0.0145039	0.985601	0.170866	0.377132	down	3320, 476, 3312, 3326, 821, 302, 3688, 2194, 6520, 967, 7184, 3309, 5052, 10457, 4673, 6513, 7529, 54843, 311, 5879, 1508, 6510, 4323, 9601, 822, 10575, 10961, 5862, 23385, 6809, 9905, 10672, 535, 483, 10211, 55161, 8934, 89781, 11021, 64284, 5869, 10981, 51393, 2644, 84079, 5874, 84062, 8836, 23682, 309, 4935, 304, 283652, 7054, 4647, 51151
GO:0010008	endosome membrane	GOCC	243	-0.00775079	0.992279	0.173136	0.381089	down	9445, 302, 567, 967, 3949, 388, 7317, 163, 55041, 8763, 9375, 10410, 4864, 3920, 7323, 64114, 1956, 10890, 7311, 5879, 3654, 55737, 6272, 30846, 23062, 161, 7314, 8766, 27072, 10397, 26056, 11252, 8417, 9114, 1182, 54664, 533, 10079, 535, 6642, 200576, 5371, 23339, 5872, 54602, 58533, 79065, 63971, 27131, 9842, 55858, 10226, 857, 9230, 23011, 55681, 55207, 55652, 23118, 23274, 55004, 8898, 6455, …
GO:0035145	exon-exon junction complex	GOCC	16	0.0203232	1.02053	0.173896	0.381712	up	127933, 5976, 6426, 10284, 84271, 23293, 9775, 10921, 26019, 65110, 10189, 4116, 27291, 203069, 55110
GO:0098802	plasma membrane receptor complex	GOCC	80	-0.0129853	0.987099	0.17612	0.385104	down	4627, 3691, 567, 3688, 214, 3696, 3694, 3685, 2059, 3693, 7048, 3654, 3572, 7205, 1739, 22908, 255743, 3597, 329, 3551, 3667, 3673, 7187, 1601, 90, 3678, 26090, 7188, 22941, 3570, 657, 84433, 7046, 3569, 2550, 4067, 1140, 55072, 1741, 64840, 2185, 2904, 54518, 3588, 7097, 10580, 6850, 27429, 8631, 57406, 22871, 3643, 56616, 650, 3679, 8515, 634, 2906, 59283, 10333, 3674, 1740, 1136, 10077, 729956…
GO:0055038	recycling endosome membrane	GOCC	27	-0.0203374	0.979868	0.176405	0.385104	down	55041, 10890, 30846, 8766, 10397, 26056, 11252, 5872, 9230, 23200, 51201, 9727, 9522, 85377, 64284, 22841, 5912, 30844, 55630, 84440, 4218, 117584, 84679, 25999, 9744, 192683
GO:0071011	precatalytic spliceosome	GOCC	14	0.0206807	1.0209	0.177071	0.385504	up	6651, 6625, 5356, 84950, 27258, 10286, 26121, 51340, 9410, 84844, 51634, 11017, 11066, 57819
GO:0030672	synaptic vesicle membrane	GOCC	25	-0.0222176	0.978027	0.17845	0.386061	down	9144, 9230, 9522, 6844, 26503, 55361, 54910, 3382, 23557, 84062, 6843, 6804, 91683, 23208, 255057, 9143, 192683, 9900, 1813, 246213, 388662
GO:0099501	exocytic vesicle membrane	GOCC	25	-0.0222176	0.978027	0.17845	0.386061	down	9144, 9230, 9522, 6844, 26503, 55361, 54910, 3382, 23557, 84062, 6843, 6804, 91683, 23208, 255057, 9143, 192683, 9900, 1813, 246213, 388662
GO:0016010	dystrophin-associated glycoprotein complex	GOCC	11	-0.0311342	0.969345	0.17926	0.386061	down	3880, 3856, 7402, 6641, 8910, 79147, 6640, 8082, 5239
GO:0090665	glycoprotein complex	GOCC	11	-0.0311342	0.969345	0.17926	0.386061	down	3880, 3856, 7402, 6641, 8910, 79147, 6640, 8082, 5239
GO:0031616	spindle pole centrosome	GOCC	3	0.0313306	1.03183	0.183924	0.39504	up	4869, 23172, 6795
GO:0000785	chromatin	GOCC	241	0.0068923	1.00692	0.18605	0.398535	up	60, 4582, 824, 7317, 3021, 6421, 27125, 6778, 6950, 11176, 85456, 9611, 26057, 3159, 23244, 50809, 10769, 6601, 8289, 3065, 8202, 9555, 9500, 6599, 5976, 546, 27316, 6667, 1387, 3005, 7528, 11335, 9652, 6772, 10735, 4780, 25836, 54737, 1912, 5928, 9810, 23309, 9219, 221037, 10111, 23063, 4205, 3151, 6256, 57658, 5970, 8861, 5514, 23028, 23126, 1786, 23304, 6929, 8932, 4152, 9646, 23379, 3297, 987…
GO:0043292	contractile fiber	GOCC	124	-0.0104934	0.989561	0.18725	0.400034	down	79026, 71, 81, 226, 23224, 3880, 2317, 3856, 667, 113146, 7168, 805, 3728, 7414, 87, 103910, 7171, 2274, 23363, 274, 2697, 3315, 4077, 8087, 808, 3998, 7913, 9531, 6840, 4842, 10049, 800, 255743, 4659, 493, 84033, 10539, 23022, 8470, 80206, 1073, 6717, 26263, 5532, 5530, 6341, 9759, 91624, 22927, 8850, 5058, 81493, 11346, 1410, 22954, 4534, 7138, 10529, 4634, 4660, 11344, 23336, 27063, 7135, 59, …
GO:0000775	chromosome, centromeric region	GOCC	104	0.0106512	1.01071	0.191829	0.407559	up	4735, 7514, 23244, 5048, 5516, 9555, 546, 11335, 5314, 5663, 10735, 4928, 1452, 8243, 10540, 5515, 23332, 23063, 4659, 9184, 1786, 119504, 84516, 6396, 9126, 10951, 23219, 25909, 23160, 10910, 324, 10664, 1616, 124997, 23279, 80152, 51143, 51112, 64769, 348235, 84295, 5253, 348995, 81929, 1051, 4999, 283489, 51490, 23157, 11258, 8850, 55320, 79902, 134492, 10428, 8379, 6990, 91272, 7405, 9183, 22…
GO:1902554	serine/threonine protein kinase complex	GOCC	53	0.0127764	1.01286	0.191974	0.407559	up	1026, 595, 3329, 896, 81669, 10935, 7048, 5257, 23085, 9821, 22827, 51755, 5927, 5576, 3551, 892, 5567, 8621, 1601, 90, 9776, 2071, 6885, 64210, 905, 83667, 2965, 8812, 1025, 5566, 6879, 904, 22938, 56647, 1019, 5575, 1022, 7046, 2081, 5261, 9175, 5256, 2073, 5255, 2966, 898, 5260, 29108, 894
GO:0005795	Golgi stack	GOCC	70	-0.012518	0.98756	0.192733	0.407559	down	8729, 9600, 6272, 6653, 8720, 2589, 8615, 2802, 51107, 54480, 8675, 83871, 23011, 55968, 9334, 64083, 124583, 10040, 440270, 23268, 9527, 23015, 4952, 2650, 80124, 81555, 9950, 23256, 3996, 55454, 11070, 1263, 2530, 27333, 83548, 8703, 22856, 22796, 283987, 2591, 55204, 5874, 6482, 63941, 259230, 11285, 6484, 92979, 51172, 51643, 57531, 9179, 54947, 170384, 6487, 9331, 2526, 55851, 653519, 25999,…
GO:0008021	synaptic vesicle	GOCC	59	-0.0148664	0.985244	0.192813	0.407559	down	7416, 10755, 9114, 6809, 1182, 9144, 4311, 9230, 8898, 9522, 1861, 5538, 6844, 10567, 26503, 10987, 55361, 5865, 10490, 51138, 54910, 23157, 83992, 85439, 2054, 3382, 1759, 23557, 84062, 4218, 6843, 6804, 9001, 91683, 23208, 6616, 255057, 9143, 192683, 112755, 7054, 27185, 1644, 5413, 9900, 1813, 246213, 388662
GO:0030670	phagocytic vesicle membrane	GOCC	29	-0.0187127	0.981461	0.193479	0.407888	down	567, 1535, 3920, 10890, 80223, 306, 9114, 533, 535, 9230, 83871, 4952, 5289, 10981, 30849, 23545, 11031, 4218, 23682, 7097, 155066, 5880, 51209, 1755, 245972, 10333, 11151, 6556, 3135
GO:0022625	cytosolic large ribosomal subunit	GOCC	22	0.0181484	1.01831	0.195603	0.411282	up	6124, 6128, 6129, 6168, 6157, 6167, 6144, 285855, 51187, 6156, 6147, 9513, 90441, 6838, 55744, 6154, 51121, 6173, 6123
GO:0015934	large ribosomal subunit	GOCC	38	0.0148141	1.01492	0.196319	0.411702	up	6124, 6128, 6129, 6168, 6157, 6167, 6144, 285855, 5935, 51187, 6156, 11222, 6147, 51258, 9553, 9513, 64983, 90441, 6838, 387338, 64975, 55744, 122704, 57129, 6154, 28998, 219927, 29093, 51121, 84769, 63899, 6173, 6123
GO:0061700	GATOR2 complex	GOCC	5	0.0271753	1.02755	0.196916	0.411873	up	6396, 83667, 81929, 27244, 84219
GO:0005852	eukaryotic translation initiation factor 3 complex	GOCC	7	0.0271318	1.0275	0.198256	0.412327	up	8661, 8662, 8669, 6059, 10987
GO:0000228	nuclear chromosome	GOCC	265	0.00640797	1.00643	0.19833	0.412327	up	60, 4582, 3021, 7520, 2547, 1642, 5500, 6778, 64859, 6950, 85456, 9611, 7150, 6601, 8289, 3065, 8202, 23064, 8467, 9555, 23476, 6599, 5976, 546, 5431, 27316, 80351, 6667, 1387, 328, 3005, 7528, 83637, 11335, 6772, 5371, 120, 54737, 8243, 5928, 23309, 9219, 10111, 23063, 4205, 6256, 57658, 5814, 5970, 6741, 8861, 5514, 23028, 23126, 6929, 8932, 4152, 23347, 7329, 9878, 10919, 9126, 10951, 10856, 3…
GO:0019897	extrinsic component of plasma membrane	GOCC	66	-0.0127908	0.987291	0.199398	0.412327	down	6277, 302, 8826, 3728, 488, 3716, 55970, 10160, 54843, 5270, 5879, 999, 25, 2771, 27, 57488, 5747, 51429, 858, 6768, 10672, 255738, 27131, 8650, 4240, 7297, 9093, 9101, 9265, 54206, 324, 8411, 1445, 2241, 9267, 3845, 30820, 4067, 408, 22848, 2185, 4092, 3717, 64063, 6850, 94120, 83850, 54331, 55359, 7074, 8029, 5652, 2780, 2781, 2788, 146206, 3932, 1837, 6725, 2242, 660, 2785, 695, 9628
GO:0000313	organellar ribosome	GOCC	48	0.0143962	1.0145	0.199713	0.412327	up	60488, 7818, 11222, 51253, 51258, 9553, 64960, 51081, 64981, 29074, 64983, 387338, 28977, 64975, 26164, 122704, 57129, 6183, 90480, 64949, 28998, 56945, 51116, 54148, 219927, 29093, 65005, 10240, 51642, 55168, 84769, 51023, 63899, 51373, 64951
GO:0005761	mitochondrial ribosome	GOCC	48	0.0143962	1.0145	0.199713	0.412327	up	60488, 7818, 11222, 51253, 51258, 9553, 64960, 51081, 64981, 29074, 64983, 387338, 28977, 64975, 26164, 122704, 57129, 6183, 90480, 64949, 28998, 56945, 51116, 54148, 219927, 29093, 65005, 10240, 51642, 55168, 84769, 51023, 63899, 51373, 64951
GO:0070469	respiratory chain	GOCC	49	-0.018933	0.981245	0.203573	0.419214	down	6389, 7384, 23530, 7385, 1327, 4719, 4723, 25994, 4705, 4720, 7381, 4728, 4698, 9512, 4715, 1355, 4731, 4707, 4702, 617, 51103, 374291, 55572, 126328, 790955, 4729, 84419
GO:0005847	mRNA cleavage and polyadenylation specificity factor complex	GOCC	11	0.0214342	1.02167	0.20508	0.42123	up	29894, 1452, 8394, 29101, 55339, 53981, 81608, 23144, 10898, 1478, 64852
GO:0031514	motile cilium	GOCC	57	0.0121782	1.01225	0.209129	0.42782	up	3320, 3091, 8878, 11057, 204, 493, 5566, 57728, 152006, 123811, 583, 9368, 26160, 23002, 11020, 85459, 2622, 84902, 8100, 585, 81892, 28981, 80173, 79582, 200894, 4867, 54558, 26762, 84223, 26256, 117155, 6676, 147700, 57828, 343521, 10566, 200162, 285335, 55811, 158067, 25876, 219670, 387885, 83853, 347732, 27285, 221421, 1813, 5414, 84203, 84229
GO:1902555	endoribonuclease complex	GOCC	13	0.0207252	1.02094	0.209359	0.42782	up	29102, 54487, 26523, 192670, 2081, 6895, 27161, 10775, 10556, 10978, 10557, 10799
GO:0032589	neuron projection membrane	GOCC	14	-0.0247832	0.975521	0.210533	0.429122	down	23710, 490, 8910, 3084, 4642, 90249, 3756, 134, 79971, 5064, 286, 2852, 6092, 23109
GO:0031983	vesicle lumen	GOCC	39	-0.0157583	0.984365	0.211322	0.429635	down	351, 3320, 81, 226, 7114, 7184, 811, 87, 10808, 3959, 7422, 1956, 10525, 2621, 5265, 5768, 23621, 7423, 5627, 7042, 55664, 348, 6288, 5155, 1893, 5054, 7043, 1950, 2157, 5919, 2277, 3263, 4057, 1, 3273, 2153, 213, 1521, 3481
GO:0005746	mitochondrial respiratory chain	GOCC	48	-0.0189116	0.981266	0.212663	0.430705	down	6389, 7384, 23530, 7385, 1327, 4719, 4723, 4705, 4720, 7381, 4728, 4698, 9512, 4715, 1355, 4731, 4707, 4702, 617, 51103, 374291, 55572, 126328, 790955, 4729, 84419
GO:0060205	cytoplasmic membrane-bounded vesicle lumen	GOCC	38	-0.0158972	0.984229	0.212927	0.430705	down	351, 3320, 81, 226, 7114, 7184, 811, 87, 10808, 3959, 7422, 10525, 2621, 5265, 5768, 23621, 7423, 5627, 7042, 55664, 348, 6288, 5155, 1893, 5054, 7043, 1950, 2157, 5919, 2277, 3263, 4057, 1, 3273, 2153, 213, 1521, 3481
GO:0005871	kinesin complex	GOCC	26	-0.0198919	0.980305	0.214701	0.433196	down	10749, 113220, 3801, 3799, 23303, 5048, 9371, 63971, 90990, 64837, 3831, 57519, 89953, 55083, 22920, 23046, 100130097, 147700, 57576, 3798, 221458, 27185, 26153
GO:0042611	MHC protein complex	GOCC	6	-0.0338836	0.966684	0.217498	0.437735	down	567, 3140, 972, 3108, 3115, 3135
GO:0005849	mRNA cleavage factor complex	GOCC	17	0.0185562	1.01873	0.219654	0.440167	up	29894, 1452, 8394, 79869, 11052, 11051, 29101, 55339, 53981, 51585, 81608, 23144, 10898, 1478, 10978, 64852
GO:0042827	platelet dense granule	GOCC	11	-0.0290699	0.971349	0.219808	0.440167	down	967, 3959, 3920, 10257, 89781, 55664, 1893, 5919, 1521
GO:0030016	myofibril	GOCC	117	-0.00997678	0.990073	0.221545	0.44108	down	79026, 71, 81, 226, 23224, 3880, 2317, 3856, 667, 113146, 7168, 805, 3728, 7414, 87, 103910, 7171, 2274, 23363, 274, 3315, 4077, 8087, 808, 3998, 9531, 6840, 4842, 10049, 800, 4659, 493, 84033, 10539, 23022, 8470, 80206, 1073, 6717, 26263, 5532, 5530, 6341, 9759, 91624, 22927, 8850, 5058, 81493, 11346, 1410, 22954, 4534, 7138, 10529, 4634, 4660, 11344, 23336, 27063, 7135, 5687, 26287, 57158, 6271…
GO:0005832	chaperonin-containing T-complex	GOCC	12	0.0240212	1.02431	0.221688	0.44108	up	7203, 10574, 6950, 10694, 10576, 22948, 10575
GO:0060198	clathrin-sculpted vesicle	GOCC	3	-0.0423174	0.958566	0.22192	0.44108	down	3312, 6844, 2571
GO:0005833	hemoglobin complex	GOCC	1	-0.0573304	0.944282	0.222735	0.4416	down	1727
GO:0098796	membrane protein complex	GOCC	560	-0.00475465	0.995257	0.223616	0.442251	down	4627, 476, 3691, 567, 3688, 3880, 3856, 2017, 214, 498, 811, 6721, 3329, 3773, 3696, 805, 3728, 3694, 163, 25932, 3685, 1535, 7416, 1314, 2059, 8301, 523, 55970, 6389, 80727, 1956, 3693, 999, 7048, 2319, 2771, 3654, 164, 9804, 55737, 2697, 7384, 9276, 23062, 6892, 161, 7385, 1327, 372, 7402, 5524, 8837, 4719, 81502, 509, 528, 4723, 27072, 808, 9632, 55666, 8417, 6400, 9114, 6809, 10105, 10483, 56…
GO:0005684	U2-type spliceosomal complex	GOCC	17	0.0184259	1.0186	0.224327	0.442561	up	6625, 23451, 1665, 51747, 11338, 55660, 6628, 55692, 55696, 24144, 26121, 57703, 25766, 6936, 11066, 8559
GO:0005790	smooth endoplasmic reticulum	GOCC	20	0.0169888	1.01713	0.226034	0.444831	up	351, 821, 3309, 811, 5332, 10525, 10961, 5611, 5663, 7871, 10484, 84447, 4642, 6717, 258010, 3759, 57348, 7054, 10841, 6261
GO:0005902	microvillus	GOCC	34	-0.0167066	0.983432	0.227654	0.446917	down	231, 4478, 4641, 25932, 3685, 523, 8842, 4646, 6624, 23303, 5174, 60412, 583, 9368, 4648, 51181, 8692, 3169, 51741, 525, 10809, 5420, 5021, 8639, 53841, 55200, 6286, 4647, 23418, 2694, 257629, 7010
GO:0043020	NADPH oxidase complex	GOCC	3	-0.047238	0.95386	0.229622	0.449205	down	1535, 10811
GO:0042581	specific granule	GOCC	8	-0.029899	0.970544	0.229943	0.449205	down	311, 306, 6809, 1182, 6813, 8773, 6843, 4057
GO:0032993	protein-DNA complex	GOCC	81	0.010431	1.01049	0.230955	0.450081	up	3728, 3021, 7520, 2547, 50809, 9555, 6667, 3005, 4780, 54737, 1388, 5814, 5927, 6666, 5469, 3727, 5356, 94239, 8091, 23512, 988, 5111, 80169, 4802, 54386, 7013, 3014, 4800, 10286, 1649, 23522, 8971, 4796, 5813, 85236, 50485, 54107, 7014, 257218, 6118, 30818, 55766, 4801, 10714, 2073, 79991, 55506, 7507, 3020, 3006, 5422, 9837, 3207, 3017, 84250, 8349, 8365, 8347, 92797, 121504, 8970, 3087, 8351, …
GO:0000109	nucleotide-excision repair complex	GOCC	8	0.0235836	1.02386	0.236189	0.459161	up	5887, 7508, 2067, 54107, 84464, 7507, 2072
GO:0030017	sarcomere	GOCC	99	-0.0101852	0.989867	0.239449	0.464369	down	81, 226, 23224, 3880, 2317, 3856, 667, 113146, 7168, 805, 3728, 87, 103910, 7171, 2274, 23363, 274, 3315, 4077, 808, 3998, 9531, 4842, 10049, 4659, 493, 84033, 10539, 23022, 8470, 80206, 1073, 6717, 26263, 5532, 5530, 9759, 91624, 22927, 8850, 5058, 81493, 11346, 1410, 22954, 4534, 7138, 10529, 4634, 4660, 27063, 7135, 5687, 26287, 57158, 6271, 29767, 6607, 4703, 4621, 202333, 9172, 825, 8736, 28…
GO:0034098	VCP-NPL4-UFD1 AAA ATPase complex	GOCC	5	0.0258072	1.02614	0.2405	0.465277	up	55666, 857, 23197, 51035, 7353
GO:0033162	melanosome membrane	GOCC	6	-0.0324765	0.968045	0.244962	0.471035	down	10981, 84062, 23682, 4935, 7054, 51151
GO:0045009	chitosome	GOCC	6	-0.0324765	0.968045	0.244962	0.471035	down	10981, 84062, 23682, 4935, 7054, 51151
GO:0032839	dendrite cytoplasm	GOCC	8	0.0223994	1.02265	0.245245	0.471035	up	821, 23710, 6647, 127933, 6416, 339451, 79971, 6792
GO:0010494	cytoplasmic stress granule	GOCC	15	-0.022576	0.977677	0.246098	0.47154	down	4904, 1153, 57532, 10146, 8761, 9698, 11030, 26065, 7072, 1965, 6311, 149041, 10084, 55239, 348262
GO:0034703	cation channel complex	GOCC	69	-0.0120993	0.987974	0.248419	0.474125	down	2017, 3773, 805, 5524, 808, 3758, 817, 4842, 10367, 221154, 5566, 90550, 6844, 30820, 5144, 784, 30818, 3756, 3749, 91689, 55013, 8506, 57463, 9424, 3784, 55799, 6804, 6335, 782, 6616, 9132, 3786, 3750, 80333, 117155, 3759, 6332, 9472, 57828, 10008, 610, 257044, 3790, 3770, 59283, 785, 776, 6326, 6261, 347732, 27012, 3748, 23630, 1740, 168507, 55800, 3780, 8913
GO:0005882	intermediate filament	GOCC	45	-0.0141	0.985999	0.248944	0.474125	down	3880, 3856, 667, 4000, 3855, 3728, 1832, 7431, 2697, 8829, 286077, 1452, 3875, 144501, 64780, 22941, 11011, 5318, 81493, 3858, 4001, 51517, 23336, 4830, 631, 126917, 2312, 400673, 85302, 3866, 9118, 2852, 730755, 2670, 3887, 85349, 387264, 151531, 3885, 3892, 3868, 4744
GO:0090568	nuclear transcriptional repressor complex	GOCC	19	0.0170202	1.01717	0.249227	0.474125	up	1107, 11176, 3065, 8467, 5928, 9219, 54815, 57459, 53615, 22933, 22893, 23411, 2117, 11218, 23378, 6297, 91750, 26038
GO:0005829	cytosol	GOCC	2074	0.00239383	1.0024	0.252893	0.478896	up	2512, 79026, 71, 351, 60, 3320, 4627, 2597, 3312, 3939, 231, 3326, 6277, 7296, 226, 1718, 302, 6124, 3162, 8140, 1982, 1728, 3091, 8878, 2194, 2778, 5209, 824, 2317, 7184, 1026, 3636, 1981, 4869, 4502, 667, 2539, 57674, 4638, 5052, 811, 216, 677, 6721, 595, 8661, 7168, 8826, 6709, 6191, 4144, 8566, 4000, 47, 6128, 7167, 2950, 3329, 65125, 6129, 2810, 6223, 388, 805, 3728, 23365, 290, 6224, 6229, …
GO:0097225	sperm midpiece	GOCC	5	0.0254278	1.02575	0.253036	0.478896	up	8878, 9368, 26160, 11020, 28981
GO:0031225	anchored component of membrane	GOCC	52	-0.0127305	0.98735	0.253748	0.478896	down	966, 4907, 2348, 5314, 2817, 1604, 5621, 1946, 1012, 1942, 2686, 135228, 684, 22854, 8794, 8692, 258010, 965, 1368, 64063, 27293, 57126, 1945, 50863, 65078, 4241, 10232, 257194, 79465, 54742, 5652, 4045, 116372, 10082, 80329, 8876, 266727, 64386, 683, 8000, 7007, 2811, 2262, 1944, 8875, 221914, 284348, 929, 27255, 2619, 43
GO:0031966	mitochondrial membrane	GOCC	400	-0.00521386	0.9948	0.254428	0.478896	down	2180, 498, 2182, 3329, 2181, 27069, 4170, 10493, 7416, 3030, 6389, 5166, 292, 54832, 10730, 3958, 9804, 2697, 7384, 23530, 7385, 1327, 8924, 1727, 9927, 4719, 509, 23645, 4723, 26056, 373156, 10105, 22877, 51100, 11331, 80777, 5663, 25994, 4705, 79085, 4720, 7381, 4257, 5894, 23111, 581, 6519, 2235, 204, 54675, 10165, 3418, 3954, 10367, 6687, 8760, 23788, 9131, 7419, 57506, 93974, 10440, 51522, 8…
GO:0031258	lamellipodium membrane	GOCC	8	-0.0286537	0.971753	0.255999	0.478896	down	23224, 1803, 10787, 3685, 1969, 84168, 26499, 57026
GO:0031226	intrinsic component of plasma membrane	GOCC	680	-0.00376685	0.99624	0.257054	0.478896	down	351, 4627, 476, 8140, 3691, 3688, 4582, 967, 3710, 9289, 8754, 2017, 214, 131566, 960, 81539, 9415, 23657, 10457, 3949, 4233, 3773, 3696, 5364, 805, 966, 290, 3694, 558, 5797, 4118, 5817, 4179, 4059, 928, 55890, 10103, 27032, 6513, 780, 8763, 8795, 3685, 9620, 1364, 9375, 488, 4072, 1535, 4864, 975, 977, 2059, 523, 51280, 55366, 5792, 81619, 1969, 4012, 4853, 292, 9123, 6522, 8842, 3693, 28231, 1…
GO:0005758	mitochondrial intermembrane space	GOCC	41	0.0128878	1.01297	0.257196	0.478896	up	6647, 4719, 204, 10367, 9131, 64083, 221154, 51012, 80025, 7064, 10456, 4833, 26515, 4702, 65018, 51287, 26235, 4067, 51499, 84902, 65260, 5498, 10063, 117145, 1841, 27166, 90639, 402, 131474, 27429, 388753, 26519, 1678, 56616, 10650, 125965
GO:0031932	TORC2 complex	GOCC	7	0.0229556	1.02322	0.257458	0.478896	up	83667, 253260, 6147, 79899, 65018, 9675, 55615
GO:0005782	peroxisomal matrix	GOCC	29	-0.0173226	0.982827	0.257729	0.478896	down	3329, 3417, 8540, 6342, 3295, 84188, 83752, 9380, 3416, 5264, 1384, 1962, 83594, 390916, 54677, 8310, 26061, 55711, 23417, 10005, 570, 283927, 122970, 8309, 51268, 55289
GO:0031907	microbody lumen	GOCC	29	-0.0173226	0.982827	0.257729	0.478896	down	3329, 3417, 8540, 6342, 3295, 84188, 83752, 9380, 3416, 5264, 1384, 1962, 83594, 390916, 54677, 8310, 26061, 55711, 23417, 10005, 570, 283927, 122970, 8309, 51268, 55289
GO:0016471	vacuolar proton-transporting V-type ATPase complex	GOCC	10	0.022872	1.02314	0.260327	0.480488	up	9114, 533, 535, 51606, 23545, 525, 245972
GO:0031094	platelet dense tubular network	GOCC	6	-0.0317137	0.968784	0.260341	0.480488	down	3710, 488, 2039, 2149, 3709, 5104
GO:0010369	chromocenter	GOCC	4	0.0267885	1.02715	0.26039	0.480488	up	10951, 22955, 55777, 55124
GO:0000786	nucleosome	GOCC	35	0.0145106	1.01462	0.263208	0.483456	up	3021, 50809, 9555, 3005, 54737, 94239, 3014, 23522, 8971, 85236, 257218, 55766, 55506, 3020, 3006, 3017, 84250, 8349, 8365, 8347, 121504, 8970, 8351, 3008, 8329, 8364
GO:0044815	DNA packaging complex	GOCC	35	0.0145106	1.01462	0.263208	0.483456	up	3021, 50809, 9555, 3005, 54737, 94239, 3014, 23522, 8971, 85236, 257218, 55766, 55506, 3020, 3006, 3017, 84250, 8349, 8365, 8347, 121504, 8970, 8351, 3008, 8329, 8364
GO:0022627	cytosolic small ribosomal subunit	GOCC	13	0.0191745	1.01936	0.264038	0.483868	up	6191, 6223, 6224, 6229, 3921, 6232, 6209, 6231, 51065, 55168, 51023, 6204
GO:0032588	trans-Golgi network membrane	GOCC	44	-0.0136545	0.986438	0.264918	0.484223	down	351, 164, 5870, 162, 4074, 63971, 9341, 55858, 8675, 22836, 400, 55275, 738, 25839, 9827, 27236, 10893, 51542, 3996, 11031, 10228, 83548, 10466, 23431, 22796, 55204, 8677, 9382, 91949, 8674, 10717, 9179, 10244, 972, 25999, 10053, 283652, 192683, 157807, 8549, 3115, 164633
GO:1902911	protein kinase complex	GOCC	62	0.0105695	1.01063	0.265444	0.484223	up	1026, 595, 3329, 896, 81669, 10935, 7048, 5257, 23085, 9821, 5562, 22827, 51755, 5927, 5576, 3551, 3667, 892, 5567, 8621, 1601, 90, 9776, 2071, 6885, 5563, 64210, 905, 83667, 2965, 8812, 1025, 5566, 6879, 904, 5571, 22938, 56647, 1019, 5575, 1022, 7046, 2081, 5261, 9175, 5256, 2073, 5255, 10580, 2966, 898, 3643, 5260, 152110, 29108, 894
GO:0045111	intermediate filament cytoskeleton	GOCC	74	-0.0107633	0.989294	0.267909	0.487606	down	23224, 3880, 3856, 667, 4000, 3855, 3728, 1832, 7431, 1107, 10694, 7095, 2697, 8829, 2125, 9867, 286077, 10735, 1452, 3875, 9887, 144501, 55968, 6867, 90102, 64780, 29115, 1198, 4552, 22941, 11011, 5716, 80233, 26284, 27158, 5318, 84285, 81493, 55601, 3858, 4001, 79991, 51517, 23336, 4830, 54828, 7728, 631, 129401, 126917, 2312, 400673, 85302, 3866, 9118, 2852, 730755, 2670, 3887, 85349, 387264, …
GO:0005744	mitochondrial inner membrane presequence translocase complex	GOCC	7	0.0225544	1.02281	0.271301	0.492434	up	10440, 92609, 80273, 10245, 29090, 134266, 26519
GO:0031362	anchored component of external side of plasma membrane	GOCC	8	-0.0279226	0.972464	0.271794	0.492434	down	966, 2348, 5314, 1946, 2686, 8692, 2811, 929
GO:0042405	nuclear inclusion body	GOCC	8	0.0215962	1.02183	0.273148	0.493767	up	5903, 10482, 4928, 9972, 8106, 6310, 4287, 84250
GO:0060170	ciliary membrane	GOCC	35	-0.0147397	0.985368	0.276701	0.497957	down	4735, 8842, 5311, 2060, 26123, 2121, 8573, 22941, 583, 23035, 6608, 123016, 55212, 585, 79867, 23432, 200894, 79583, 5727, 27241, 85358, 24, 2868, 9626, 2780, 2979, 611, 1259, 50832, 168507, 1813, 1262, 5158, 5148
GO:0042575	DNA polymerase complex	GOCC	3	0.0283596	1.02877	0.276712	0.497957	up	27297, 54107, 10714
GO:0033268	node of Ranvier	GOCC	5	-0.0329987	0.96754	0.2777	0.498612	down	274, 6695, 1739, 3786, 6326
GO:0032420	stereocilium	GOCC	16	-0.0206498	0.979562	0.279825	0.5013	down	4641, 2059, 286262, 583, 9368, 5205, 9455, 9732, 11344, 11133, 25794, 64072, 51168, 4647, 7399, 53405
GO:0005682	U5 snRNP	GOCC	8	0.0213752	1.02161	0.280956	0.502201	up	10594, 23020, 9416, 10421, 6628, 9410, 54957, 8559
GO:0031902	late endosome membrane	GOCC	60	-0.0111207	0.988941	0.285663	0.509313	down	302, 967, 388, 10410, 4864, 3920, 27072, 1182, 54664, 200576, 23339, 54602, 79065, 55858, 55207, 55004, 51160, 51652, 57132, 57231, 51028, 8673, 4891, 85377, 84888, 10948, 137492, 127829, 27183, 25978, 83930, 57192, 11342, 10490, 10542, 5337, 55048, 93343, 5874, 129531, 153129, 64089, 220002, 28956, 9570, 84946, 23461, 23531, 309, 55315, 65082, 7782, 1183, 155382, 3108, 57535, 89853, 6556, 51617
GO:0097223	sperm part	GOCC	64	0.0100259	1.01008	0.28621	0.509313	up	3320, 3326, 8878, 811, 4179, 6950, 2319, 23353, 3074, 858, 22862, 1738, 11057, 204, 9321, 857, 4851, 493, 1525, 6498, 1198, 152006, 10585, 9368, 27297, 23545, 26160, 11020, 81892, 28981, 54760, 54558, 84223, 90427, 4016, 246777, 148229, 26256, 90423, 11092, 23237, 8541, 51365, 57828, 343521, 10566, 153218, 158067, 55521, 219670, 647310, 7784, 8153, 5104, 347732, 1813, 5414, 84203
GO:0001527	microfibril	GOCC	7	-0.0301322	0.970317	0.293198	0.52056	down	79875, 4236, 8076, 339366, 4237, 4239
GO:0005891	voltage-gated calcium channel complex	GOCC	14	-0.0220074	0.978233	0.294375	0.52056	down	4842, 5144, 784, 55799, 782, 117155, 57828, 257044, 59283, 785, 776, 347732, 8913
GO:0036019	endolysosome	GOCC	8	-0.0268932	0.973465	0.294608	0.52056	down	163, 1514, 1508, 161, 23274, 1520, 1513, 3273
GO:0005685	U1 snRNP	GOCC	6	-0.0300407	0.970406	0.295136	0.52056	down	6625, 51747, 55660, 6628, 55692, 25766
GO:0044215	other organism	GOCC	11	-0.0234777	0.976796	0.297904	0.521985	down	558, 3998, 5297, 8934, 6993, 6890, 55361, 6341, 636, 3434, 721
GO:0044216	other organism cell	GOCC	11	-0.0234777	0.976796	0.297904	0.521985	down	558, 3998, 5297, 8934, 6993, 6890, 55361, 6341, 636, 3434, 721
GO:0044217	other organism part	GOCC	11	-0.0234777	0.976796	0.297904	0.521985	down	558, 3998, 5297, 8934, 6993, 6890, 55361, 6341, 636, 3434, 721
GO:0001917	photoreceptor inner segment	GOCC	16	-0.0198521	0.980344	0.301317	0.525764	down	51109, 4842, 2026, 22941, 128338, 23035, 1759, 10681, 585, 26052, 2780, 2979, 4647, 145226, 7399, 388939
GO:0090544	BAF-type complex	GOCC	21	-0.0210474	0.979173	0.301376	0.525764	down	6601, 8289, 6599, 6602, 55193, 29117, 55274, 6605, 6603, 6598, 196528, 86, 8110, 8193
GO:0002116	semaphorin receptor complex	GOCC	7	-0.0295939	0.97084	0.30465	0.530317	down	5364, 5361, 8829, 55558, 5362, 10154
GO:0030669	clathrin-coated endocytic vesicle membrane	GOCC	20	-0.0177846	0.982373	0.306627	0.531586	down	3949, 928, 163, 8301, 1956, 164, 161, 162, 2060, 7855, 22905, 8322, 1839, 84251, 2535, 972, 10053, 157807, 3115, 50489
GO:0000782	telomere cap complex	GOCC	11	0.020633	1.02085	0.307526	0.531586	up	7520, 2547, 80169, 54386, 7013, 7014, 79991, 283847
GO:0000783	nuclear telomere cap complex	GOCC	11	0.020633	1.02085	0.307526	0.531586	up	7520, 2547, 80169, 54386, 7013, 7014, 79991, 283847
GO:0032580	Golgi cisterna membrane	GOCC	40	-0.0128203	0.987262	0.308138	0.531586	down	9600, 6272, 2589, 2802, 51107, 54480, 23011, 9334, 64083, 124583, 440270, 23015, 81555, 23256, 55454, 11070, 2530, 27333, 83548, 8703, 22856, 2591, 55204, 6482, 11285, 6484, 51172, 57531, 170384, 6487, 9331, 2526, 55851, 653519, 10690, 338707, 2528, 51617, 79690, 89792
GO:0016605	PML body	GOCC	51	0.0103479	1.0104	0.308877	0.531586	up	8878, 2872, 546, 7874, 10114, 81603, 5371, 29855, 204851, 6049, 6613, 6497, 1613, 7329, 51567, 2000, 7157, 1025, 1616, 4034, 10891, 58476, 26036, 10626, 10210, 59343, 94241, 11073, 23515, 7156, 84268, 7181, 23411, 51588, 10636, 4149, 8554, 6118, 9994, 5598, 27252, 406, 6304, 55145, 11262, 3669, 26287, 4261, 4778
GO:0016528	sarcoplasm	GOCC	43	-0.0138138	0.986281	0.309597	0.531586	down	23224, 3710, 811, 444, 488, 2934, 6695, 817, 4842, 6786, 3709, 6717, 79073, 10585, 10523, 10456, 818, 55151, 84062, 7498, 2170, 51655, 79041, 2946, 57158, 6253, 6271, 9472, 286, 2318, 7060, 6261, 126306, 497190
GO:0035770	ribonucleoprotein granule	GOCC	92	0.00819344	1.00823	0.310037	0.531586	up	60, 8878, 4904, 4691, 203068, 677, 8826, 6191, 6128, 3192, 220988, 1660, 5879, 1153, 57532, 10146, 127933, 3191, 7846, 8087, 998, 8761, 7150, 9698, 5976, 11030, 54542, 5685, 26065, 22907, 54888, 9475, 7072, 51441, 5702, 5701, 122402, 1965, 55643, 29883, 6311, 4848, 23644, 9575, 4849, 9125, 149041, 26523, 23034, 10084, 5436, 55239, 27258, 8994, 192670, 22868, 85363, 80153, 129563, 126374, 60493, 2…
GO:0099738	cell cortex region	GOCC	8	-0.026105	0.974233	0.312496	0.534655	down	23187, 23332, 5311, 90102, 4645, 27445, 2760, 5590
GO:0070461	SAGA-type complex	GOCC	22	0.0153762	1.0155	0.314679	0.537241	up	9736, 3054, 56970, 10474, 6879, 9913, 93624, 6314, 6873, 84128, 8850, 6883, 10629, 117143, 8464, 112869, 6877, 158880
GO:0030119	AP-type membrane coat adaptor complex	GOCC	26	-0.0166304	0.983507	0.318977	0.543417	down	163, 8301, 1956, 164, 23062, 161, 27072, 23339, 162, 9907, 8546, 54812, 2060, 8906, 10947, 10239, 84251, 10717, 9179, 65082, 10053, 8120
GO:0000152	nuclear ubiquitin ligase complex	GOCC	21	0.0143262	1.01443	0.321958	0.547316	up	1912, 51433, 143384, 119504, 9616, 25847, 6015, 8697, 29945, 64682, 9577, 8535, 648, 27338, 1911, 23492, 84108, 9978, 10393, 25906, 643904
GO:0044450	microtubule organizing center part	GOCC	88	0.00832307	1.00836	0.322635	0.547316	up	6950, 3064, 8924, 10769, 822, 64770, 80351, 3304, 51199, 5108, 23265, 6093, 3875, 23332, 85378, 22873, 10211, 3303, 84376, 9731, 3310, 8481, 123811, 117178, 10210, 26005, 80212, 80184, 22897, 55125, 282991, 84461, 22933, 7283, 57519, 4750, 10426, 85459, 653784, 10039, 121441, 153241, 9738, 84902, 64793, 8100, 282809, 585, 9657, 10300, 10806, 4218, 29105, 22995, 9662, 54903, 80097, 57639, 55835, 1…
GO:0044429	mitochondrial part	GOCC	692	-0.00365208	0.996355	0.325104	0.549693	down	2180, 498, 6648, 3313, 2182, 3329, 2181, 27069, 4170, 10493, 7416, 2936, 2746, 3030, 6389, 25824, 5166, 292, 10935, 54832, 10730, 3958, 6647, 9804, 2697, 7384, 23530, 7385, 1327, 8924, 55753, 1727, 9361, 9927, 4719, 509, 23645, 4723, 1743, 26056, 1431, 373156, 10105, 22877, 51100, 5160, 5859, 50808, 11331, 26073, 80777, 5663, 25994, 4705, 79085, 4720, 1738, 7381, 4257, 53343, 8801, 5894, 6464, 22…
GO:1990391	DNA repair complex	GOCC	21	0.0145185	1.01462	0.325413	0.549693	up	7520, 2547, 5887, 23028, 23186, 7508, 4292, 2067, 4437, 54107, 5378, 5395, 7486, 84464, 7507, 125150, 2072, 7518, 441194, 5383
GO:0070603	SWI/SNF superfamily-type complex	GOCC	47	-0.0126621	0.987418	0.326679	0.550668	down	1107, 6601, 8289, 3065, 8467, 6599, 546, 7528, 5928, 6594, 9219, 54815, 6602, 10856, 10902, 55193, 29117, 55274, 6605, 6603, 283899, 6598, 1616, 81611, 10445, 57459, 53615, 196528, 86, 10042, 6297, 54556, 79913, 125476, 29844, 8110, 8193, 26038
GO:0000930	gamma-tubulin complex	GOCC	9	0.019292	1.01948	0.328355	0.552327	up	85378, 10210, 80184, 282991, 7283, 10426, 653784, 80097, 55835
GO:0005777	peroxisome	GOCC	118	-0.00927805	0.990765	0.330117	0.552963	down	2180, 2182, 3329, 2181, 7431, 3422, 25824, 8729, 3417, 6647, 8540, 6342, 373156, 3295, 4257, 3418, 84188, 83752, 84896, 57506, 9380, 3416, 5826, 79594, 55670, 5264, 1384, 7265, 50640, 4591, 4358, 224, 3155, 1962, 219743, 65084, 5190, 5828, 8799, 5189, 144811, 83594, 10478, 390916, 54996, 54677, 55825, 340061, 8310, 9409, 26061, 7498, 55711, 8504, 23417, 10005, 26063, 5193, 8800, 11264, 570, 92960…
GO:0042579	microbody	GOCC	118	-0.00927805	0.990765	0.330117	0.552963	down	2180, 2182, 3329, 2181, 7431, 3422, 25824, 8729, 3417, 6647, 8540, 6342, 373156, 3295, 4257, 3418, 84188, 83752, 84896, 57506, 9380, 3416, 5826, 79594, 55670, 5264, 1384, 7265, 50640, 4591, 4358, 224, 3155, 1962, 219743, 65084, 5190, 5828, 8799, 5189, 144811, 83594, 10478, 390916, 54996, 54677, 55825, 340061, 8310, 9409, 26061, 7498, 55711, 8504, 23417, 10005, 26063, 5193, 8800, 11264, 570, 92960…
GO:0031674	I band	GOCC	67	-0.00975429	0.990293	0.334305	0.558807	down	81, 226, 23224, 3880, 2317, 3856, 667, 113146, 3728, 87, 103910, 2274, 23363, 274, 3315, 9531, 4842, 10049, 4659, 493, 84033, 10539, 23022, 8470, 80206, 1073, 6717, 26263, 5532, 5530, 9759, 91624, 8850, 5058, 81493, 11346, 1410, 4534, 10529, 4634, 4660, 27063, 26287, 57158, 6271, 6607, 4703, 825, 286, 5239, 2318, 6606, 10398, 171024, 287, 776, 6261, 11155, 283807, 84665, 55800, 91977, 91156
GO:0045120	pronucleus	GOCC	8	0.019848	1.02005	0.336094	0.560624	up	6513, 3191, 55183, 3297, 10951, 10270, 8726, 6908
GO:0005605	basal lamina	GOCC	11	-0.0233961	0.976876	0.348209	0.573898	down	375790, 3918, 3913, 1286, 1739, 1287, 284217, 43, 283
GO:1902562	H4 histone acetyltransferase complex	GOCC	21	0.0137225	1.01382	0.348223	0.573898	up	60, 9643, 3054, 10856, 10902, 6885, 10474, 1810, 64769, 55689, 11091, 86, 8850, 54107, 26122, 55167, 80314, 54934, 54556, 8089, 112869
GO:0005739	mitochondrion	GOCC	1290	-0.00268284	0.997321	0.348826	0.573898	down	5660, 3326, 7296, 2180, 2194, 23224, 3309, 498, 5052, 6648, 3313, 2182, 2950, 3329, 2810, 7317, 2181, 8473, 51097, 27069, 25932, 3609, 7529, 4170, 10493, 1535, 7416, 2936, 4628, 2746, 3030, 23710, 523, 823, 5781, 6389, 25824, 3301, 3992, 5447, 10574, 5166, 292, 10935, 8729, 7295, 3417, 51495, 2288, 54832, 10730, 25, 3958, 5493, 6647, 1508, 5903, 9804, 2697, 84293, 7384, 6446, 23530, 4077, 7314, 8…
GO:0030867	rough endoplasmic reticulum membrane	GOCC	12	0.0174735	1.01763	0.349012	0.573898	up	7317, 5611, 6734, 5351, 51430, 6726, 5298, 8985, 10952, 58477, 339983
GO:0043194	axon initial segment	GOCC	5	-0.0295531	0.970879	0.34942	0.573898	down	274, 4897, 817, 885, 3786
GO:0008287	protein serine/threonine phosphatase complex	GOCC	33	0.0123677	1.01244	0.349831	0.573898	up	5500, 79660, 5524, 23645, 5516, 9989, 5515, 29888, 5514, 4659, 84919, 9878, 151987, 5529, 5520, 8036, 29966, 6992, 23399, 5532, 5530, 55844, 5526, 255919, 5521, 5522, 57718
GO:1903293	phosphatase complex	GOCC	33	0.0123677	1.01244	0.349831	0.573898	up	5500, 79660, 5524, 23645, 5516, 9989, 5515, 29888, 5514, 4659, 84919, 9878, 151987, 5529, 5520, 8036, 29966, 6992, 23399, 5532, 5530, 55844, 5526, 255919, 5521, 5522, 57718
GO:0000164	protein phosphatase type 1 complex	GOCC	7	0.0213731	1.0216	0.34987	0.573898	up	5500, 79660, 23645, 84919, 8036, 6992
GO:0031233	intrinsic component of external side of plasma membrane	GOCC	11	-0.0213779	0.978849	0.350781	0.573898	down	8754, 966, 2348, 5314, 1946, 2152, 2686, 8692, 2811, 2159, 929
GO:0042629	mast cell granule	GOCC	9	0.0186778	1.01885	0.351234	0.573898	up	231, 5293, 8773, 4067, 10125, 7462, 284021, 695, 1113
GO:0097431	mitotic spindle pole	GOCC	4	-0.0318821	0.968621	0.354196	0.577556	down	4926, 51199, 81610, 54627
GO:0005874	microtubule	GOCC	195	-0.00543622	0.994579	0.360023	0.585863	down	23499, 667, 203068, 8661, 8826, 805, 4134, 10749, 10808, 23710, 7203, 113220, 10383, 4926, 143, 10574, 3801, 6950, 3799, 10694, 2288, 10576, 9611, 10564, 8766, 22948, 23303, 7846, 10575, 10397, 808, 5048, 81631, 9903, 22919, 9371, 10783, 27230, 51199, 10726, 140735, 8452, 6840, 7461, 221035, 10540, 63971, 23271, 1781, 51361, 6786, 7277, 10121, 1739, 23332, 85378, 80279, 79718, 10513, 84445, 1808,…
GO:0015935	small ribosomal subunit	GOCC	34	0.012725	1.01281	0.361264	0.586686	up	6191, 6223, 6224, 6229, 3921, 6232, 6209, 6231, 51065, 60488, 7818, 64960, 51081, 28977, 6183, 64949, 56945, 51116, 10240, 55168, 51023, 51373, 6204, 64951
GO:0070971	endoplasmic reticulum exit site	GOCC	5	0.0222046	1.02245	0.363989	0.589914	up	10016, 375056, 81555, 10113, 65258
GO:0005776	autophagosome	GOCC	44	0.0107533	1.01081	0.367672	0.594676	up	2512, 8878, 23710, 3920, 3064, 4077, 29979, 64771, 81631, 51100, 10133, 9583, 79837, 23032, 29978, 79443, 89849, 5289, 58476, 56893, 55626, 55054, 94241, 30849, 22863, 114881, 29982, 4943, 6737, 55062, 65082, 9001, 53917, 8406, 84557
GO:0045171	intercellular bridge	GOCC	25	0.0125523	1.01263	0.36924	0.596006	up	14, 5768, 51567, 2101, 9727, 11021, 79650, 63935, 11103, 85403, 9094, 10848, 9657, 57149, 7507, 80263, 79622, 64852, 144577, 6671, 114609, 5653, 947, 56155
GO:0031904	endosome lumen	GOCC	14	-0.0185276	0.981643	0.370548	0.596912	down	351, 567, 967, 1514, 4012, 1508, 1512, 23431, 1520, 3717, 10717, 9179, 1513, 9476
GO:0005747	mitochondrial respiratory chain complex I	GOCC	34	-0.0178772	0.982282	0.372936	0.597147	down	4719, 4723, 4705, 4720, 4728, 4698, 4715, 4731, 4707, 4702, 51103, 374291, 55572, 126328, 4729
GO:0030964	NADH dehydrogenase complex	GOCC	34	-0.0178772	0.982282	0.372936	0.597147	down	4719, 4723, 4705, 4720, 4728, 4698, 4715, 4731, 4707, 4702, 51103, 374291, 55572, 126328, 4729
GO:0045271	respiratory chain complex I	GOCC	34	-0.0178772	0.982282	0.372936	0.597147	down	4719, 4723, 4705, 4720, 4728, 4698, 4715, 4731, 4707, 4702, 51103, 374291, 55572, 126328, 4729
GO:0030424	axon	GOCC	195	-0.00525471	0.994759	0.37614	0.601072	down	351, 821, 3897, 3091, 214, 667, 8826, 7345, 4628, 50488, 3799, 2288, 274, 55752, 6647, 79191, 4897, 3064, 127933, 8766, 5796, 10236, 8829, 306, 23303, 8087, 5048, 23064, 3054, 9114, 6809, 2752, 790, 56288, 9371, 4155, 6695, 5663, 6772, 817, 23394, 9810, 4311, 1739, 80208, 23413, 6049, 26278, 6687, 1808, 23011, 57698, 1312, 57679, 8898, 8546, 153090, 3673, 8871, 23022, 10013, 23767, 54800, 85440, …
GO:0098803	respiratory chain complex	GOCC	44	-0.0142153	0.985885	0.378551	0.602537	down	6389, 7384, 7385, 1327, 4719, 4723, 4705, 4720, 7381, 4728, 4698, 9512, 4715, 4731, 4707, 4702, 617, 51103, 374291, 55572, 126328, 790955, 4729, 84419
GO:0031083	BLOC-1 complex	GOCC	10	-0.0211841	0.979039	0.378565	0.602537	down	26258, 282991, 55361, 116841, 79036, 23557, 84062, 55330, 55653, 6616
GO:0031975	envelope	GOCC	720	0.00298952	1.00299	0.380565	0.603965	up	351, 26509, 2597, 6277, 2180, 23224, 3710, 57142, 667, 4904, 307, 498, 203068, 4000, 2182, 3329, 9961, 2181, 4641, 27069, 4170, 10493, 7416, 4864, 3030, 7514, 6389, 1956, 7779, 9805, 5166, 292, 311, 23190, 3842, 9123, 51495, 54832, 274, 4646, 10730, 25, 3958, 6647, 5903, 9804, 4259, 10482, 2697, 7384, 6272, 55914, 327, 23530, 6653, 23353, 7385, 1327, 11260, 3843, 8924, 1727, 9927, 4719, 509, 2364…
GO:0031430	M band	GOCC	12	0.0161272	1.01626	0.380974	0.603965	up	226, 2274, 23363, 4077, 84033, 1410, 6271, 202333, 9172, 8736, 286, 287
GO:0005614	interstitial matrix	GOCC	8	-0.0230841	0.97718	0.383938	0.606321	down	3371, 89797, 25890, 54507, 81621, 64856, 64094, 5212
GO:0018995	host	GOCC	10	-0.0209457	0.979272	0.384737	0.606321	down	558, 3998, 5297, 8934, 6993, 6890, 55361, 6341, 636, 3434
GO:0043657	host cell	GOCC	10	-0.0209457	0.979272	0.384737	0.606321	down	558, 3998, 5297, 8934, 6993, 6890, 55361, 6341, 636, 3434
GO:0090575	RNA polymerase II transcription factor complex	GOCC	59	0.0086037	1.00864	0.385981	0.607084	up	3091, 6421, 4841, 3159, 2962, 3275, 3182, 6256, 6929, 9282, 10498, 2071, 64210, 10474, 2965, 7157, 1385, 6879, 405, 865, 6873, 2957, 4802, 6884, 1051, 4800, 1022, 2958, 84246, 2067, 1649, 2961, 466, 8692, 4801, 6883, 54797, 2073, 6908, 83860, 2072, 9519, 10062, 6882, 3622, 10001, 51741, 8464, 2966, 1869, 6877, 6875, 8928, 54457
GO:0019031	viral envelope	GOCC	4	-0.0300983	0.97035	0.391108	0.611323	down	440498, 100288413, 2086, 30816
GO:0036338	viral membrane	GOCC	4	-0.0300983	0.97035	0.391108	0.611323	down	440498, 100288413, 2086, 30816
GO:0030137	COPI-coated vesicle	GOCC	17	0.0153898	1.01551	0.391645	0.611323	up	1314, 9276, 372, 22818, 55690, 57410, 11316, 84317, 26958, 205428, 147007, 8120, 51226
GO:0031092	platelet alpha granule membrane	GOCC	7	-0.0240779	0.97621	0.391737	0.611323	down	334, 928, 54495, 9749, 51706, 5099, 3674
GO:0001533	cornified envelope	GOCC	6	-0.0255991	0.974726	0.392947	0.612016	down	1832, 2125, 23254, 8796, 388697, 84518
GO:0043025	neuronal cell body	GOCC	175	-0.00519563	0.994818	0.39701	0.616563	down	3320, 821, 1728, 3710, 214, 2182, 7345, 5066, 7077, 1266, 1535, 4628, 8301, 5792, 4926, 2288, 25, 6647, 6272, 7314, 5796, 8829, 306, 998, 5048, 7150, 3054, 2752, 790, 56288, 3572, 4155, 490, 5663, 10652, 25814, 817, 54795, 23394, 659, 1808, 57698, 9181, 57679, 51035, 6654, 55607, 153090, 9775, 10013, 445, 54800, 57154, 79594, 55450, 4642, 23774, 5538, 9693, 29966, 80023, 6416, 10891, 2026, 5170, …
GO:0005770	late endosome	GOCC	132	-0.00635291	0.993667	0.397409	0.616563	down	3312, 302, 8878, 967, 3949, 388, 10410, 4864, 3920, 1956, 23392, 55737, 2697, 3064, 4077, 8766, 27072, 8417, 1182, 54664, 2149, 57498, 200576, 23339, 255738, 54602, 5641, 4074, 79065, 56829, 55858, 88455, 55207, 55004, 79443, 1512, 51160, 51652, 57132, 57231, 10013, 51028, 8673, 5604, 5906, 4891, 85377, 9693, 201931, 84888, 5289, 10948, 8291, 137492, 23621, 127829, 5595, 27183, 25978, 112936, 338…
GO:0071203	WASH complex	GOCC	4	-0.0295604	0.970872	0.402313	0.622961	down	9897, 81609, 51019, 387680
GO:0043235	receptor complex	GOCC	152	-0.00588747	0.99413	0.406376	0.626569	down	351, 4627, 3691, 567, 3688, 3710, 214, 960, 3949, 3329, 3696, 5364, 3694, 55890, 780, 3685, 2059, 1956, 4853, 3693, 7048, 5361, 3654, 8829, 3572, 7132, 2260, 7205, 9344, 1739, 196, 55558, 6256, 22908, 8731, 4851, 255743, 7436, 3566, 3953, 3597, 329, 3551, 3667, 4041, 3673, 7187, 3480, 5786, 1601, 90, 3678, 26090, 2065, 3709, 7188, 22941, 3570, 5787, 57192, 7804, 657, 84433, 51559, 9049, 7046, 397…
GO:0005929	cilium	GOCC	313	0.00435661	1.00437	0.407425	0.626569	up	351, 3320, 3091, 8878, 51473, 4735, 4134, 2909, 10890, 3842, 8842, 3799, 10694, 10564, 112, 5796, 5048, 81631, 9371, 207, 51199, 5108, 5314, 5663, 1738, 140735, 156, 11057, 1452, 204, 2776, 857, 22873, 5576, 493, 5311, 5567, 2060, 57787, 10461, 5566, 26123, 9742, 9731, 55112, 65250, 4952, 9654, 5289, 2121, 57728, 8481, 23288, 8573, 152006, 55626, 123811, 117178, 22941, 55054, 10210, 26005, 583, 8…
GO:0042589	zymogen granule membrane	GOCC	7	-0.0233832	0.976888	0.408183	0.626569	down	6809, 9522, 6813, 6844, 5874, 1755, 50624
GO:0000922	spindle pole	GOCC	57	0.00810628	1.00814	0.408527	0.626569	up	4869, 805, 8502, 4926, 994, 8766, 808, 23255, 5516, 9903, 10783, 51199, 8452, 5515, 26524, 1432, 9126, 5604, 9731, 9113, 51143, 27183, 10210, 11073, 23331, 1663, 7283, 9094, 10636, 10426, 134492, 23172, 121441, 8379, 84902, 64793, 9183, 282809, 10300, 115106, 11104, 81610, 4739, 990, 284403, 151393, 83541, 8556, 85302, 54627, 1780, 10129, 6795, 123872, 55200, 4033
GO:0098552	side of membrane	GOCC	157	-0.00541029	0.994604	0.409446	0.626569	down	3312, 6277, 821, 567, 3688, 8754, 214, 2539, 308, 811, 8826, 3949, 966, 3728, 7803, 290, 3694, 4059, 928, 114908, 3685, 488, 3716, 2936, 55970, 8502, 10160, 3301, 5270, 999, 7048, 5476, 25, 2771, 1209, 4897, 27, 2348, 57488, 6892, 5747, 81502, 51429, 858, 3572, 1182, 10672, 490, 5314, 255738, 27131, 1739, 4240, 7297, 80381, 23011, 5311, 329, 153090, 3551, 3673, 7187, 1946, 9265, 1012, 8437, 54206…
GO:0043034	costamere	GOCC	14	-0.0184032	0.981765	0.410455	0.626569	down	79026, 3880, 3856, 113146, 7414, 8087, 6840, 23336, 5239, 2318, 3611, 287
GO:0098798	mitochondrial protein complex	GOCC	89	-0.00837983	0.991655	0.411031	0.626569	down	498, 3030, 6389, 9804, 7384, 7385, 1327, 4719, 509, 4723, 10105, 4705, 4720, 7381, 8801, 581, 10367, 6687, 93974, 10440, 4728, 4698, 9868, 221154, 92609, 594, 10845, 9512, 4715, 55139, 90550, 1629, 10452, 513, 56922, 4731, 26515, 4707, 80273, 4702, 65018, 617, 51103, 10245, 374291, 29928, 55572, 29090, 91689, 55013, 134266, 83943, 126328, 2109, 5163, 26519, 196294, 84303, 139322, 790955, 4729, 84…
GO:0031312	extrinsic component of organelle membrane	GOCC	12	-0.0183198	0.981847	0.412799	0.626569	down	2802, 5371, 27131, 9101, 1861, 29887, 22863, 283987, 84274, 64089, 10229, 23098
GO:0031967	organelle envelope	GOCC	716	0.002795	1.0028	0.413641	0.626569	up	351, 26509, 2597, 6277, 2180, 23224, 3710, 57142, 667, 4904, 307, 498, 203068, 4000, 2182, 3329, 9961, 2181, 4641, 27069, 4170, 10493, 7416, 4864, 3030, 7514, 6389, 1956, 7779, 9805, 5166, 292, 311, 23190, 3842, 9123, 51495, 54832, 274, 4646, 10730, 25, 3958, 6647, 5903, 9804, 4259, 10482, 2697, 7384, 6272, 55914, 327, 23530, 6653, 23353, 7385, 1327, 11260, 3843, 8924, 1727, 9927, 4719, 509, 2364…
GO:0031082	BLOC complex	GOCC	12	-0.0182807	0.981885	0.413901	0.626569	down	3257, 89781, 26258, 282991, 55361, 116841, 79036, 23557, 84062, 55330, 55653, 6616
GO:0043679	axon terminus	GOCC	37	0.00963054	1.00968	0.41454	0.626569	up	351, 10236, 9114, 6809, 2752, 790, 9810, 1808, 3673, 23767, 6812, 4983, 6717, 10228, 8867, 2002, 23157, 22848, 57465, 30818, 3749, 134, 57657, 1131, 6843, 5025, 885, 6347, 2852, 3611, 7054, 5413, 9900, 10815, 1813, 246213, 794
GO:0035859	Seh1-associated complex	GOCC	8	0.0177062	1.01786	0.415321	0.626569	up	10670, 6396, 83667, 81929, 8131, 27244, 9681, 84219
GO:0030663	COPI-coated vesicle membrane	GOCC	14	0.0163365	1.01647	0.415473	0.626569	up	1314, 9276, 372, 22818, 57410, 11316, 26958, 205428, 147007, 51226
GO:0005881	cytoplasmic microtubule	GOCC	32	-0.0114791	0.988587	0.415621	0.626569	down	4926, 7846, 5048, 22919, 27230, 7461, 23332, 10376, 10013, 54867, 324, 4281, 6993, 79884, 65983, 58477, 636, 7283, 283987, 51626, 51181, 9545, 6288, 84080, 79827, 54828, 126731, 6344, 11092, 8313, 54627, 51308
GO:0098794	postsynapse	GOCC	155	-0.00556877	0.994447	0.416703	0.626718	down	351, 821, 3688, 2017, 102, 1500, 5332, 1266, 4628, 50488, 2059, 8301, 8502, 10160, 27020, 55752, 23513, 10564, 378, 7402, 8087, 9867, 10755, 2149, 207, 10611, 6695, 4842, 29888, 1739, 23413, 28988, 84896, 1312, 57679, 8898, 6654, 55607, 9093, 80315, 55450, 9746, 23362, 8777, 57555, 3459, 4983, 26037, 23613, 29904, 6717, 81858, 22941, 7804, 9463, 2931, 1902, 400745, 27445, 5530, 55327, 54910, 9762…
GO:0071565	nBAF complex	GOCC	8	-0.0217161	0.978518	0.417544	0.626718	down	6601, 8289, 6599, 6602, 6605, 6598, 8110, 8193
GO:0005942	phosphatidylinositol 3-kinase complex	GOCC	12	0.0176322	1.01779	0.418073	0.626718	up	5293, 5289, 5290, 8503, 30849, 22863, 5287, 29982
GO:0071682	endocytic vesicle lumen	GOCC	9	0.0168641	1.01701	0.419664	0.627925	up	3320, 7184, 811, 10808, 10525, 348, 6288, 3263, 4057
GO:1990909	Wnt signalosome	GOCC	2	0.0267961	1.02716	0.424513	0.633992	up	4041, 324
GO:0035869	ciliary transition zone	GOCC	18	-0.0155664	0.984554	0.428247	0.63614	down	4735, 5108, 65250, 80184, 79600, 26146, 585, 79867, 65062, 54903, 79583, 126731, 90355, 27241, 84314, 51259
GO:0000808	origin recognition complex	GOCC	5	0.0218407	1.02208	0.428845	0.63614	up	4999, 222229, 5001, 4998
GO:0005664	nuclear origin of replication recognition complex	GOCC	5	0.0218407	1.02208	0.428845	0.63614	up	4999, 222229, 5001, 4998
GO:0044297	cell body	GOCC	210	-0.00442661	0.995583	0.429136	0.63614	down	3320, 821, 1728, 3710, 214, 203068, 2182, 7345, 5066, 7077, 1266, 1535, 4628, 23710, 8301, 7203, 5792, 4926, 10574, 6950, 10694, 2288, 25, 2771, 6647, 10576, 6272, 7314, 22948, 5796, 8829, 157506, 306, 998, 10575, 5048, 7150, 3054, 5783, 2752, 790, 56288, 3572, 4771, 4155, 490, 5663, 10652, 25814, 817, 54795, 23394, 659, 2776, 23032, 1808, 57698, 1312, 9181, 57679, 51035, 6654, 55607, 153090, 977…
GO:0034362	low-density lipoprotein particle	GOCC	4	-0.028226	0.972169	0.430205	0.636543	down	3949, 6653, 51599, 348
GO:0031143	pseudopodium	GOCC	9	-0.0200011	0.980198	0.433861	0.640663	down	81, 824, 4478, 87, 2150, 5894, 5595, 408, 11155
GO:0030877	beta-catenin destruction complex	GOCC	9	0.018018	1.01818	0.434592	0.640663	up	1452, 27101, 324, 2931, 6477, 56998, 8313
GO:0019866	organelle inner membrane	GOCC	292	-0.00408362	0.995925	0.435765	0.641058	down	498, 3329, 27069, 7416, 3030, 6389, 5166, 292, 10730, 3958, 7384, 23530, 23353, 7385, 1327, 8924, 1727, 4719, 509, 4723, 373156, 10105, 11335, 11331, 5663, 25994, 4705, 79085, 4720, 7381, 4257, 6434, 10269, 6519, 2235, 204, 54675, 10165, 3418, 3954, 10367, 6687, 8760, 23788, 3930, 9131, 93974, 10440, 8508, 132299, 54902, 10449, 5245, 60488, 23200, 7818, 4728, 4698, 81889, 11222, 221154, 92609, 10…
GO:0016580	Sin3 complex	GOCC	6	-0.0236981	0.976581	0.436465	0.641058	down	9611, 3065, 5928, 23309, 58516, 3622
GO:0005667	transcription factor complex	GOCC	162	0.00483797	1.00485	0.439084	0.643221	up	3091, 10625, 2034, 6421, 2547, 4841, 3159, 2033, 2975, 6659, 1487, 328, 7528, 91748, 2962, 3275, 3182, 9219, 196, 4205, 6256, 5970, 8861, 23028, 23054, 6497, 6929, 9282, 79101, 55814, 10498, 9329, 4090, 5934, 3727, 55758, 6498, 80155, 2071, 23186, 64210, 463, 10474, 81857, 2965, 7157, 1385, 9124, 6879, 9328, 9439, 9330, 9575, 405, 1874, 22938, 5316, 865, 6873, 2957, 4802, 6884, 22809, 112495, 105…
GO:0030662	coated vesicle membrane	GOCC	81	-0.00745762	0.99257	0.440476	0.643221	down	3312, 567, 6721, 3949, 966, 928, 163, 1314, 8301, 1956, 4646, 164, 2348, 9276, 161, 372, 9026, 9632, 3998, 10483, 90411, 8615, 22818, 162, 6720, 9341, 7039, 10484, 22937, 28988, 57410, 8546, 54812, 6396, 1601, 10427, 10175, 9871, 2060, 55707, 8906, 7855, 6844, 25956, 11316, 22905, 10490, 6811, 25977, 8322, 83988, 1839, 9570, 84251, 8218, 2535, 26958, 2571, 205428, 147007, 972, 9182, 10053, 157807…
GO:0005753	mitochondrial proton-transporting ATP synthase complex	GOCC	8	0.0199979	1.0202	0.441061	0.643221	up	498, 509, 10105, 93974, 513
GO:0030123	AP-3 adaptor complex	GOCC	6	0.0188133	1.01899	0.441158	0.643221	up	27072, 23339, 8546, 10239, 65082, 8120
GO:0030673	axolemma	GOCC	6	-0.0234003	0.976871	0.443342	0.645056	down	3084, 4642, 3756, 134, 286, 6092
GO:0030658	transport vesicle membrane	GOCC	72	-0.00780283	0.992228	0.444031	0.645056	down	567, 6721, 966, 55754, 2348, 9632, 3998, 26056, 10483, 90411, 8615, 1182, 9144, 6720, 7039, 10484, 9230, 22937, 54812, 6396, 10427, 10175, 9871, 9522, 8906, 202915, 200734, 6844, 57221, 26503, 25956, 55361, 10490, 6811, 54910, 3382, 23557, 83988, 9570, 84062, 8218, 94121, 6843, 25837, 6804, 972, 91683, 23208, 9182, 255057, 9143, 50624, 341359, 192683, 634, 3115, 9900, 1813, 246213, 1113, 3135, 38…
GO:0000795	synaptonemal complex	GOCC	15	-0.0164068	0.983727	0.449797	0.650321	down	23063, 7329, 9126, 4292, 57820, 5378, 10734, 9985, 675, 10388, 100130958, 50511, 285498
GO:0034709	methylosome	GOCC	2	0.0259991	1.02634	0.450049	0.650321	up	6628, 10419
GO:0005887	integral component of plasma membrane	GOCC	644	-0.00255211	0.997451	0.450097	0.650321	down	351, 4627, 476, 8140, 3691, 3688, 4582, 967, 3710, 9289, 2017, 214, 131566, 960, 81539, 9415, 23657, 10457, 3949, 4233, 3773, 3696, 5364, 805, 290, 3694, 558, 5797, 4118, 5817, 4179, 4059, 928, 55890, 10103, 27032, 6513, 780, 8763, 8795, 3685, 9620, 1364, 9375, 488, 4072, 1535, 4864, 975, 977, 2059, 523, 51280, 55366, 5792, 81619, 1969, 4012, 4853, 292, 9123, 6522, 8842, 3693, 28231, 10568, 4670,…
GO:0044309	neuron spine	GOCC	57	-0.00808462	0.991948	0.454868	0.656029	down	351, 821, 3688, 2017, 1500, 1266, 4628, 10160, 55752, 10564, 378, 8087, 10755, 4842, 29888, 1312, 57679, 8898, 55607, 8411, 4983, 26037, 23613, 6717, 22941, 1902, 10636, 9743, 408, 83992, 11346, 1410, 134, 84062, 409, 9419, 26052, 9572, 11178, 22871, 26232, 5025, 85358, 23208, 23237, 7074, 8851, 5064, 3759, 3706, 40, 2852, 64101, 6543, 1813
GO:0005779	integral component of peroxisomal membrane	GOCC	12	-0.019057	0.981123	0.458522	0.65892	down	55670, 5828, 8799, 10478, 9409, 8504, 5193, 8800, 92960
GO:0031231	intrinsic component of peroxisomal membrane	GOCC	13	-0.019057	0.981123	0.458522	0.65892	down	55670, 5828, 8799, 10478, 9409, 8504, 5193, 8800, 92960
GO:0030126	COPI vesicle coat	GOCC	13	0.0157181	1.01584	0.463089	0.664287	up	1314, 9276, 372, 22818, 57410, 11316, 26958, 205428, 51226
GO:0017053	transcriptional repressor complex	GOCC	46	0.00817712	1.00821	0.464036	0.664454	up	595, 7529, 1107, 11176, 9611, 6601, 3065, 8467, 1487, 5932, 3146, 5928, 23013, 9219, 79718, 10443, 54815, 55250, 6497, 51132, 55758, 6498, 23186, 57708, 6605, 57459, 53615, 55122, 22933, 9759, 22893, 23411, 2117, 11218, 23378, 6297, 59348, 91750, 7023, 161882, 221895, 26038, 283248
GO:0033179	proton-transporting V-type ATPase, V0 domain	GOCC	6	0.0180801	1.01824	0.467069	0.667599	up	9114, 533, 535, 23545, 155066, 245972
GO:0030018	Z disc	GOCC	59	-0.00770508	0.992325	0.468481	0.668421	down	81, 23224, 3880, 2317, 3856, 667, 113146, 3728, 87, 103910, 2274, 23363, 274, 3315, 9531, 4842, 10049, 4659, 493, 84033, 10539, 23022, 8470, 80206, 1073, 6717, 26263, 5532, 5530, 9759, 91624, 5058, 81493, 11346, 1410, 10529, 4660, 57158, 6271, 6607, 4703, 825, 286, 5239, 2318, 6606, 10398, 171024, 287, 776, 6261, 11155, 283807, 84665, 55800, 91977, 91156
GO:0030140	trans-Golgi network transport vesicle	GOCC	10	-0.0177168	0.982439	0.471036	0.670869	down	6272, 5045, 54812, 8906, 261729, 5874, 83988, 4218, 8218, 9182
GO:0019814	immunoglobulin complex	GOCC	3	0.025227	1.02555	0.474371	0.672848	up	6850, 973
GO:0097542	ciliary tip	GOCC	25	-0.0116248	0.988442	0.474831	0.672848	down	9371, 140735, 9742, 55112, 57728, 55081, 79659, 26160, 51626, 11020, 26146, 23059, 6608, 64792, 22920, 57560, 79809, 8100, 28981, 80173, 51668, 112752, 22858, 79989
GO:0044798	nuclear transcription factor complex	GOCC	76	0.00639883	1.00642	0.474952	0.672848	up	3091, 6421, 4841, 3159, 2975, 6659, 2962, 3275, 3182, 6256, 6929, 9282, 79101, 55814, 10498, 9329, 2071, 64210, 10474, 81857, 2965, 7157, 1385, 6879, 9328, 9330, 405, 865, 6873, 2957, 4802, 6884, 112495, 1051, 4800, 1022, 2958, 84246, 2067, 1649, 6617, 2961, 466, 8692, 4801, 6883, 54797, 9014, 2073, 6908, 83860, 2072, 9519, 10062, 6882, 3622, 10001, 51741, 64321, 8464, 2966, 9015, 1869, 6877, 687…
GO:0030176	integral component of endoplasmic reticulum membrane	GOCC	81	0.00622562	1.00625	0.478712	0.675197	up	821, 3309, 57142, 811, 6721, 29927, 6238, 51495, 51669, 23344, 6892, 2131, 81502, 64834, 201562, 1388, 6786, 8879, 347734, 54499, 22908, 166929, 94005, 23065, 55831, 5311, 550, 92579, 51234, 55161, 9695, 51283, 84447, 56851, 84888, 10026, 6890, 84255, 79993, 79071, 26608, 51009, 10113, 10237, 9451, 55331, 2542, 2081, 84236, 51141, 54463, 64840, 22845, 259230, 9986, 8818, 54020, 7993, 128486, 9200…
GO:0016460	myosin II complex	GOCC	9	-0.0182747	0.981891	0.479186	0.675197	down	4627, 103910, 4628, 22954, 4634, 134549, 4621, 8736, 10398
GO:0005885	Arp2/3 protein complex	GOCC	8	-0.0204304	0.979777	0.479435	0.675197	down	10096, 10092, 10094, 10095, 10093, 81873, 653857
GO:0005743	mitochondrial inner membrane	GOCC	271	-0.00385228	0.996155	0.480835	0.675197	down	498, 3329, 27069, 7416, 3030, 6389, 5166, 292, 10730, 3958, 7384, 23530, 7385, 1327, 8924, 1727, 4719, 509, 4723, 373156, 10105, 11331, 5663, 25994, 4705, 79085, 4720, 7381, 4257, 6519, 2235, 204, 54675, 10165, 3418, 3954, 10367, 6687, 8760, 23788, 9131, 93974, 10440, 8508, 132299, 54902, 10449, 5245, 60488, 7818, 4728, 4698, 81889, 11222, 221154, 92609, 10845, 9673, 55245, 29103, 38, 51253, 2320…
GO:0030894	replisome	GOCC	17	0.0124476	1.01253	0.481539	0.675197	up	5814, 5356, 988, 5111, 10286, 4796, 5813, 50485, 54107, 6118, 10714, 2073, 7507, 5422, 92797
GO:0017146	NMDA selective glutamate receptor complex	GOCC	5	-0.0235041	0.97677	0.48168	0.675197	down	2059, 2185, 2904, 22871, 2906
GO:0030014	CCR4-NOT complex	GOCC	13	0.0151034	1.01522	0.486311	0.680495	up	85456, 29883, 4848, 55571, 4849, 9337, 9125, 4850, 25904
GO:0044455	mitochondrial membrane part	GOCC	107	-0.00636989	0.99365	0.492044	0.686174	down	498, 3329, 6389, 9804, 7384, 23530, 7385, 1327, 9927, 4719, 509, 4723, 10105, 4705, 4720, 7381, 10367, 6687, 93974, 10440, 51566, 4728, 4698, 9868, 221154, 92609, 79594, 9512, 4715, 55139, 1355, 90550, 10452, 80024, 513, 4731, 55288, 4707, 55744, 80273, 4702, 65018, 2110, 84274, 617, 4067, 51103, 10245, 374291, 29928, 23456, 55572, 55333, 29090, 8834, 10229, 91689, 5498, 54968, 55013, 134266, 839…
GO:0097546	ciliary base	GOCC	11	0.0138283	1.01392	0.492087	0.686174	up	5576, 5567, 5566, 5575, 7289, 26146, 5891, 4218, 284086, 22858, 27185
GO:0043197	dendritic spine	GOCC	55	-0.00747423	0.992554	0.493573	0.687046	down	351, 821, 3688, 2017, 1500, 1266, 4628, 10160, 55752, 10564, 378, 8087, 10755, 4842, 29888, 1312, 57679, 8898, 55607, 4983, 26037, 23613, 6717, 22941, 1902, 10636, 9743, 408, 83992, 11346, 1410, 134, 84062, 409, 9419, 26052, 9572, 11178, 22871, 26232, 5025, 85358, 23208, 23237, 7074, 8851, 5064, 3759, 3706, 40, 2852, 64101, 6543, 1813
GO:0071004	U2-type prespliceosome	GOCC	8	-0.0185276	0.981643	0.498122	0.692172	down	6625, 23451, 51747, 11338, 55660, 6628, 55692, 25766
GO:0000815	ESCRT III complex	GOCC	7	-0.0227024	0.977553	0.499463	0.692832	down	51652, 57132, 91782, 27183, 25978
GO:0031045	dense core granule	GOCC	4	0.01966	1.01985	0.501627	0.694627	up	6647, 23230, 23413, 7857
GO:0072372	primary cilium	GOCC	123	-0.00544509	0.99457	0.504333	0.697167	down	51473, 4735, 10890, 3842, 8842, 5796, 5048, 9371, 5108, 5314, 140735, 156, 1452, 2776, 5311, 10461, 9742, 55112, 65250, 4952, 57728, 23288, 22941, 10210, 80184, 55081, 79600, 84662, 7289, 23116, 79659, 26160, 7283, 23035, 51626, 11020, 26146, 23059, 6608, 64792, 22920, 84902, 57560, 55212, 79809, 8100, 10681, 585, 28981, 376267, 9657, 80173, 4218, 79867, 51668, 112752, 284086, 65062, 23432, 54903…
GO:0000315	organellar large ribosomal subunit	GOCC	15	0.0123746	1.01245	0.515172	0.708731	up	11222, 51258, 9553, 64983, 387338, 64975, 122704, 57129, 28998, 219927, 29093, 84769, 63899
GO:0005762	mitochondrial large ribosomal subunit	GOCC	15	0.0123746	1.01245	0.515172	0.708731	up	11222, 51258, 9553, 64983, 387338, 64975, 122704, 57129, 28998, 219927, 29093, 84769, 63899
GO:0005798	Golgi-associated vesicle	GOCC	45	-0.0082429	0.991791	0.51536	0.708731	down	9445, 102, 1314, 2697, 6272, 9276, 372, 5045, 81502, 27072, 22818, 5297, 55690, 57410, 54812, 8906, 4952, 84888, 23621, 23256, 11316, 23433, 261729, 84317, 54503, 5874, 83988, 4218, 8218, 26958, 26511, 205428, 147007, 9182, 653519, 10675, 79929, 8120, 51226, 1262
GO:0005868	cytoplasmic dynein complex	GOCC	7	-0.0189187	0.981259	0.516563	0.709165	down	1781, 6993, 51143, 10210, 10018, 6990, 1780
GO:0099023	tethring complex	GOCC	41	-0.00861999	0.991417	0.518503	0.710607	down	4735, 10890, 27072, 2802, 23265, 23339, 51361, 10640, 7109, 29911, 11336, 55275, 60412, 738, 25839, 84376, 22878, 51594, 55770, 23256, 51542, 58485, 23355, 11070, 83548, 10466, 23233, 22796, 9382, 91949, 7405, 9183, 60561, 54536, 65082, 283849
GO:0005720	nuclear heterochromatin	GOCC	18	-0.0126939	0.987386	0.522591	0.714983	down	6950, 85456, 9555, 546, 11335, 54737, 10951, 23512, 6015, 22933, 23411, 51548, 8726, 6304, 84787, 3008
GO:0036464	cytoplasmic ribonucleoprotein granule	GOCC	84	0.00546782	1.00548	0.526124	0.717899	up	60, 8878, 4904, 4691, 203068, 677, 8826, 6191, 6128, 3192, 1660, 5879, 1153, 57532, 10146, 127933, 7846, 998, 8761, 7150, 9698, 5976, 11030, 54542, 5685, 26065, 54888, 9475, 7072, 51441, 5702, 5701, 122402, 1965, 55643, 29883, 6311, 4848, 23644, 9575, 4849, 9125, 149041, 26523, 23034, 10084, 5436, 55239, 27258, 8994, 192670, 85363, 80153, 129563, 126374, 23589, 27161, 5433, 11022, 6737, 57819, 40…
GO:0005689	U12-type spliceosomal complex	GOCC	12	0.0125038	1.01258	0.526519	0.717899	up	4904, 23451, 1665, 10262, 6628, 55599, 55285, 154007, 84844, 11066, 79622, 55954
GO:0005686	U2 snRNP	GOCC	7	0.0154126	1.01553	0.528119	0.718854	up	23451, 6628, 6629, 90324, 6627, 84844, 51634
GO:0005930	axoneme	GOCC	44	-0.00792394	0.992107	0.531775	0.720797	down	51473, 4735, 4134, 10564, 81631, 9742, 5289, 55626, 55054, 55081, 114327, 30849, 7289, 26140, 22863, 79659, 26160, 51626, 26146, 22920, 2622, 55212, 55036, 79582, 7802, 200894, 55812, 126731, 339829, 57576, 343521, 200162, 158067, 25876, 387885, 123872, 115948, 221421, 92749, 55567
GO:0097014	ciliary plasm	GOCC	44	-0.00792394	0.992107	0.531775	0.720797	down	51473, 4735, 4134, 10564, 81631, 9742, 5289, 55626, 55054, 55081, 114327, 30849, 7289, 26140, 22863, 79659, 26160, 51626, 26146, 22920, 2622, 55212, 55036, 79582, 7802, 200894, 55812, 126731, 339829, 57576, 343521, 200162, 158067, 25876, 387885, 123872, 115948, 221421, 92749, 55567
GO:0044224	juxtaparanode region of axon	GOCC	2	-0.030755	0.969713	0.532253	0.720797	down	22933, 1740
GO:0000940	condensed chromosome outer kinetochore	GOCC	1	-0.038661	0.962077	0.539948	0.729981	down	348235
GO:0005845	mRNA cap binding complex	GOCC	5	0.0168892	1.01703	0.546126	0.733076	up	8731, 4686, 317649, 27161, 83640
GO:0034518	RNA cap binding complex	GOCC	7	0.0168892	1.01703	0.546126	0.733076	up	8731, 4686, 317649, 27161, 83640
GO:0033643	host cell part	GOCC	7	-0.0176894	0.982466	0.546995	0.733076	down	558, 3998, 5297, 8934, 55361, 6341, 636
GO:0019012	virion	GOCC	5	-0.0205363	0.979673	0.547561	0.733076	down	440498, 100288413, 374383, 2086, 30816
GO:0044423	virion part	GOCC	5	-0.0205363	0.979673	0.547561	0.733076	down	440498, 100288413, 374383, 2086, 30816
GO:0030134	ER to Golgi transport vesicle	GOCC	47	-0.00771449	0.992315	0.547743	0.733076	down	351, 567, 6721, 966, 1075, 23392, 2348, 1294, 9632, 3998, 10483, 90411, 8615, 5265, 1522, 255738, 6720, 7039, 10484, 22937, 6396, 10427, 10175, 9871, 81555, 23259, 25956, 59349, 10490, 6811, 81562, 51124, 90522, 9570, 972, 2157, 3115, 2153, 3135
GO:0032592	integral component of mitochondrial membrane	GOCC	28	-0.00915329	0.990888	0.552268	0.737896	down	9804, 10367, 6687, 10440, 51566, 79594, 90550, 10452, 80024, 55288, 55744, 65018, 2110, 10245, 23456, 55333, 8834, 91689, 5498, 54968, 55013, 84303, 139322, 54332, 790955, 10058, 84709
GO:0005740	mitochondrial envelope	GOCC	431	-0.00261487	0.997389	0.553435	0.738222	down	2180, 498, 2182, 3329, 2181, 27069, 4170, 10493, 7416, 3030, 6389, 5166, 292, 54832, 10730, 3958, 6647, 9804, 2697, 7384, 23530, 7385, 1327, 8924, 1727, 9927, 4719, 509, 23645, 4723, 26056, 373156, 10105, 22877, 51100, 11331, 80777, 5663, 25994, 4705, 79085, 4720, 7381, 4257, 5894, 23111, 581, 6519, 2235, 204, 54675, 10165, 3418, 3954, 10367, 6687, 8760, 23788, 9131, 7419, 57506, 93974, 10440, 51…
GO:0044441	ciliary part	GOCC	198	0.0036574	1.00366	0.557357	0.742213	up	351, 3320, 8878, 51473, 4735, 4134, 2909, 8842, 3799, 10564, 81631, 9371, 207, 51199, 5108, 5314, 5663, 140735, 204, 22873, 5576, 493, 5311, 5567, 2060, 57787, 5566, 26123, 9742, 55112, 65250, 5289, 2121, 57728, 8481, 8573, 55626, 123811, 117178, 22941, 55054, 10210, 26005, 583, 80184, 55081, 22897, 5575, 9368, 114327, 30849, 79600, 7289, 26140, 22863, 23116, 79659, 202018, 26160, 7283, 23035, 51…
GO:0014069	postsynaptic density	GOCC	76	-0.00535584	0.994658	0.563003	0.745393	down	102, 5332, 1266, 50488, 2059, 8502, 27020, 9867, 10611, 6695, 1739, 23413, 28988, 57679, 8898, 6654, 55607, 80315, 55450, 23362, 8777, 3459, 26037, 29904, 81858, 22941, 7804, 9463, 400745, 27445, 55327, 54910, 9762, 10636, 4067, 9455, 9743, 408, 339451, 1741, 2185, 11346, 1410, 134, 22829, 84062, 4218, 200933, 409, 9419, 26052, 11178, 9454, 22871, 5727, 5025, 85358, 23208, 23237, 8851, 8313, 6413…
GO:0099572	postsynaptic specialization	GOCC	76	-0.00535584	0.994658	0.563003	0.745393	down	102, 5332, 1266, 50488, 2059, 8502, 27020, 9867, 10611, 6695, 1739, 23413, 28988, 57679, 8898, 6654, 55607, 80315, 55450, 23362, 8777, 3459, 26037, 29904, 81858, 22941, 7804, 9463, 400745, 27445, 55327, 54910, 9762, 10636, 4067, 9455, 9743, 408, 339451, 1741, 2185, 11346, 1410, 134, 22829, 84062, 4218, 200933, 409, 9419, 26052, 11178, 9454, 22871, 5727, 5025, 85358, 23208, 23237, 8851, 8313, 6413…
GO:0016581	NuRD complex	GOCC	10	0.0130383	1.01312	0.563476	0.745393	up	1107, 3065, 5928, 9219, 54815, 57459, 53615, 6297, 26038
GO:0090545	CHD-type complex	GOCC	10	0.0130383	1.01312	0.563476	0.745393	up	1107, 3065, 5928, 9219, 54815, 57459, 53615, 6297, 26038
GO:0005839	proteasome core complex	GOCC	21	0.0108152	1.01087	0.565072	0.745913	up	5688, 5692, 5695, 5685, 5690, 9491, 5684, 5694, 5693, 5696, 5682, 5699, 5687, 5698
GO:0030286	dynein complex	GOCC	16	-0.0114235	0.988641	0.566291	0.745913	down	140735, 10540, 1781, 10013, 6993, 51143, 10210, 10018, 79659, 51626, 6990, 7802, 1780, 27185, 201625, 55567
GO:0016529	sarcoplasmic reticulum	GOCC	36	-0.00851901	0.991517	0.56667	0.745913	down	23224, 3710, 811, 444, 488, 817, 4842, 6786, 3709, 6717, 79073, 10585, 10523, 10456, 818, 55151, 7498, 51655, 79041, 2946, 57158, 6253, 6271, 9472, 286, 7060, 6261, 126306, 497190
GO:0060076	excitatory synapse	GOCC	80	-0.00508795	0.994925	0.572744	0.749556	down	102, 5332, 1266, 50488, 2059, 8502, 27020, 9867, 10611, 6695, 1739, 23413, 28988, 57679, 8898, 6654, 55607, 80315, 55450, 23362, 8777, 3459, 26037, 29904, 2263, 81858, 22941, 7804, 9463, 400745, 27445, 55327, 54910, 9762, 10636, 4067, 9455, 9743, 408, 339451, 1741, 2185, 11346, 1410, 134, 22829, 84062, 4218, 200933, 409, 9419, 26052, 11178, 9454, 22871, 5727, 5025, 85358, 23208, 23237, 8851, 8313…
GO:0005921	gap junction	GOCC	15	-0.0128829	0.9872	0.573803	0.749556	down	1627, 7082, 2697, 23384, 2707, 127534, 56666, 57165, 2709, 2703, 4284, 794
GO:0005687	U4 snRNP	GOCC	2	0.0218936	1.02214	0.573813	0.749556	up	6628, 26121
GO:0005751	mitochondrial respiratory chain complex IV	GOCC	2	-0.0283124	0.972085	0.575247	0.749556	down	1327, 84419
GO:0045277	respiratory chain complex IV	GOCC	2	-0.0283124	0.972085	0.575247	0.749556	down	1327, 84419
GO:0000242	pericentriolar material	GOCC	15	-0.0118825	0.988188	0.576347	0.749556	down	6950, 80351, 51199, 5108, 84376, 55125, 7283, 4750, 121441, 64793, 585, 22995, 27241, 3932
GO:0008385	IkappaB kinase complex	GOCC	7	-0.017674	0.982481	0.577437	0.749556	down	10935, 23085, 3551, 6885, 9175, 29108
GO:0031304	intrinsic component of mitochondrial inner membrane	GOCC	14	-0.0122682	0.987807	0.577887	0.749556	down	6687, 10440, 90550, 55744, 2110, 10245, 8834, 91689, 5498, 55013, 84303, 139322, 790955
GO:0031305	integral component of mitochondrial inner membrane	GOCC	13	-0.0122682	0.987807	0.577887	0.749556	down	6687, 10440, 90550, 55744, 2110, 10245, 8834, 91689, 5498, 55013, 84303, 139322, 790955
GO:0045259	proton-transporting ATP synthase complex	GOCC	10	0.0148089	1.01492	0.57925	0.749556	up	498, 509, 10105, 93974, 513, 27109
GO:0000421	autophagosome membrane	GOCC	12	-0.0145572	0.985548	0.579757	0.749556	down	23710, 81631, 51100, 9583, 89849, 55054, 22863, 55062, 84557
GO:0043601	nuclear replisome	GOCC	16	0.0104321	1.01049	0.581149	0.750142	up	5814, 5356, 988, 10286, 4796, 5813, 50485, 54107, 6118, 10714, 2073, 7507, 5422, 92797
GO:0032391	photoreceptor connecting cilium	GOCC	16	-0.0108722	0.989187	0.585597	0.753424	down	4735, 9742, 57728, 10210, 80184, 55081, 22920, 585, 9657, 4867, 55812, 755, 57576, 56121, 4647, 7399
GO:0032433	filopodium tip	GOCC	5	-0.0187863	0.981389	0.586375	0.753424	down	3093, 26031, 7976, 22871, 57348
GO:0005813	centrosome	GOCC	281	0.00266298	1.00267	0.58652	0.753424	up	4869, 2539, 805, 23352, 25932, 1107, 1660, 4926, 23363, 3801, 6950, 10694, 994, 2771, 23392, 3064, 8766, 25897, 22948, 8924, 10769, 822, 10575, 10397, 808, 5048, 9903, 9114, 64770, 22919, 80351, 3304, 9371, 328, 84333, 51199, 5108, 5314, 9798, 5663, 23265, 4780, 91754, 140735, 6093, 1452, 10540, 63971, 4190, 23271, 3875, 1781, 10121, 9475, 23332, 85378, 80279, 23032, 84445, 22873, 6566, 4659, 110…
GO:0016442	RISC complex	GOCC	6	-0.0186289	0.981543	0.589861	0.753737	down	26523, 8994, 192670, 6895, 27161
GO:0031332	RNAi effector complex	GOCC	6	-0.0186289	0.981543	0.589861	0.753737	down	26523, 8994, 192670, 6895, 27161
GO:0033177	proton-transporting two-sector ATPase complex, proton-transporting domain	GOCC	7	0.0136225	1.01372	0.590395	0.753737	up	9114, 533, 535, 23545, 27109, 155066, 245972
GO:0000793	condensed chromosome	GOCC	94	0.00453774	1.00455	0.590537	0.753737	up	4735, 8467, 9555, 23476, 11335, 3146, 120, 1452, 8243, 10111, 23332, 23063, 9184, 119504, 23481, 84516, 7329, 9126, 23219, 25909, 65083, 10664, 3148, 10270, 80152, 51143, 64769, 348235, 84295, 5253, 3014, 348995, 81929, 11073, 1051, 4292, 4999, 283489, 25777, 7283, 51490, 23157, 6002, 57820, 11258, 55320, 79902, 134492, 10428, 22920, 8379, 6990, 84365, 91272, 5883, 9183, 5378, 222229, 79003, 2321…
GO:0030990	intraciliary transport particle	GOCC	29	-0.00891557	0.991124	0.601202	0.766125	down	9371, 9742, 57728, 55081, 7289, 26160, 51626, 11020, 26146, 23059, 64792, 22920, 57560, 79809, 8100, 28981, 80173, 51668, 112752, 79989, 199223, 57576
GO:0043256	laminin complex	GOCC	5	-0.0226216	0.977632	0.602279	0.766275	down	3918, 3913, 284217
GO:0005742	mitochondrial outer membrane translocase complex	GOCC	5	0.0163812	1.01652	0.604515	0.766949	up	9804, 9868, 10452, 65018
GO:0001931	uropod	GOCC	5	-0.0179139	0.982246	0.605689	0.766949	down	4627, 4478, 2319, 10211, 6404
GO:0031254	cell trailing edge	GOCC	5	-0.0179139	0.982246	0.605689	0.766949	down	4627, 4478, 2319, 10211, 6404
GO:0000932	cytoplasmic mRNA processing body	GOCC	43	0.00598429	1.006	0.609726	0.769556	up	8878, 677, 7150, 9698, 5976, 11030, 54542, 5685, 26065, 51441, 5702, 5701, 55643, 29883, 4848, 23644, 4849, 9125, 149041, 26523, 23034, 5436, 27258, 8994, 192670, 85363, 80153, 129563, 126374, 23589, 27161, 5433, 6737, 57819, 196513, 25819, 28960, 92312, 5687, 197135, 340152
GO:0044438	microbody part	GOCC	70	-0.00560263	0.994413	0.610637	0.769556	down	2180, 2182, 3329, 2181, 3417, 8540, 6342, 3295, 4257, 84188, 83752, 84896, 57506, 9380, 3416, 5826, 55670, 5264, 1384, 7265, 50640, 224, 1962, 5190, 5828, 8799, 5189, 83594, 10478, 390916, 54677, 55825, 8310, 9409, 26061, 55711, 8504, 23417, 10005, 26063, 5193, 8800, 11264, 570, 92960, 255027, 283927, 5827, 122970, 252995, 8309, 51268, 55289
GO:0044439	peroxisomal part	GOCC	70	-0.00560263	0.994413	0.610637	0.769556	down	2180, 2182, 3329, 2181, 3417, 8540, 6342, 3295, 4257, 84188, 83752, 84896, 57506, 9380, 3416, 5826, 55670, 5264, 1384, 7265, 50640, 224, 1962, 5190, 5828, 8799, 5189, 83594, 10478, 390916, 54677, 55825, 8310, 9409, 26061, 55711, 8504, 23417, 10005, 26063, 5193, 8800, 11264, 570, 92960, 255027, 283927, 5827, 122970, 252995, 8309, 51268, 55289
GO:0034451	centriolar satellite	GOCC	17	-0.00975297	0.990294	0.614806	0.773591	down	64770, 5108, 23265, 3875, 10211, 84376, 8481, 123811, 117178, 26005, 80184, 585, 10806, 27241, 29070, 55722, 152206
GO:0031301	integral component of organelle membrane	GOCC	81	-0.00454561	0.995465	0.620722	0.777793	down	9445, 9804, 23353, 91252, 9583, 347734, 10367, 6687, 166929, 3930, 5768, 10440, 51566, 79594, 9159, 55670, 53947, 81552, 90550, 10452, 80024, 55454, 261729, 169714, 10237, 55288, 55331, 55744, 65018, 25777, 5828, 54896, 8799, 2110, 10245, 51124, 90522, 6482, 259230, 23456, 6484, 10478, 55333, 8834, 29914, 9215, 91689, 5498, 9409, 54968, 55013, 8504, 6487, 84303, 139322, 6489, 10402, 5025, 5193, 8…
GO:0000792	heterochromatin	GOCC	41	0.00615206	1.00617	0.622143	0.777793	up	7317, 6950, 11176, 85456, 3159, 9555, 546, 11335, 54737, 1912, 9810, 1786, 8932, 3297, 10951, 8091, 23512, 23076, 53615, 6015, 56254, 22933, 4999, 23411, 51548, 8726, 222229, 23378, 6304, 23492, 1029, 84787, 148581, 26038, 57167, 3008
GO:0043596	nuclear replication fork	GOCC	22	0.00805159	1.00808	0.622619	0.777793	up	7150, 8467, 83637, 5814, 5356, 988, 5111, 10286, 4796, 5813, 50485, 54107, 6118, 10714, 2073, 7507, 5422, 84083, 54962, 92797
GO:0005671	Ada2/Gcn5/Ada3 transcription activator complex	GOCC	9	0.0114005	1.01147	0.623313	0.777793	up	3054, 6885, 10474, 1810, 55689, 11091, 8850, 54107, 112869
GO:0035267	NuA4 histone acetyltransferase complex	GOCC	10	0.0108423	1.0109	0.625586	0.777793	up	60, 9643, 10856, 10902, 64769, 86, 26122, 80314, 54556, 8089
GO:0043189	H4/H2A histone acetyltransferase complex	GOCC	10	0.0108423	1.0109	0.625586	0.777793	up	60, 9643, 10856, 10902, 64769, 86, 26122, 80314, 54556, 8089
GO:0001518	voltage-gated sodium channel complex	GOCC	5	-0.0187897	0.981386	0.626387	0.777793	down	6335, 6332, 6326, 55800
GO:0034706	sodium channel complex	GOCC	6	-0.0187897	0.981386	0.626387	0.777793	down	6335, 6332, 6326, 55800
GO:0008278	cohesin complex	GOCC	9	0.0143484	1.01445	0.626907	0.777793	up	8243, 23063, 9126, 10734, 9985
GO:0001750	photoreceptor outer segment	GOCC	28	-0.00774983	0.99228	0.6284	0.778437	down	8842, 5796, 2776, 10461, 9742, 4952, 57728, 22941, 23035, 55212, 10681, 585, 9657, 24, 2868, 51761, 9626, 2780, 2979, 611, 1259, 4647, 5158, 5148, 388939
GO:0032300	mismatch repair complex	GOCC	7	0.012435	1.01251	0.630578	0.779925	up	4292, 4437, 5378, 5395, 7486, 441194, 5383
GO:0000159	protein phosphatase type 2A complex	GOCC	14	0.010171	1.01022	0.634691	0.781516	up	5524, 5516, 5515, 29888, 5529, 5520, 29966, 55844, 5526, 5521, 5522
GO:0005819	spindle	GOCC	144	-0.00329239	0.996713	0.635588	0.781516	down	351, 4627, 2017, 4869, 4735, 805, 7803, 4134, 1729, 4628, 8502, 4926, 143, 292, 311, 994, 9611, 3315, 8766, 10927, 822, 998, 808, 5048, 23255, 5516, 9903, 22919, 9371, 10783, 11335, 207, 51199, 5314, 8452, 5515, 54888, 10296, 23332, 79718, 55183, 9181, 55207, 5311, 1894, 26524, 1432, 9126, 10951, 9857, 64210, 5604, 10474, 4281, 10899, 2908, 57542, 6993, 57509, 9731, 9113, 79884, 127829, 51143, 27…
GO:0046930	pore complex	GOCC	7	0.012283	1.01236	0.635649	0.781516	up	7416, 581, 7419, 596, 10452, 733, 947
GO:0042588	zymogen granule	GOCC	9	-0.0125353	0.987543	0.635777	0.781516	down	3329, 6809, 9522, 6813, 6844, 5874, 9545, 1755, 50624
GO:0016363	nuclear matrix	GOCC	60	-0.00485237	0.995159	0.641473	0.786067	down	3856, 25932, 6421, 4841, 1822, 4926, 10565, 10238, 4670, 55660, 11260, 790, 7528, 11331, 5371, 10296, 9360, 4152, 6732, 9126, 10856, 25909, 7157, 10270, 1073, 22938, 3141, 6314, 6310, 22828, 8573, 4221, 1051, 22976, 23515, 8507, 51588, 6002, 116154, 3717, 7041, 84844, 5590, 4968, 4287, 4001, 80139, 23314, 22944, 10580, 5422, 6041, 6304, 55791, 59348, 26747, 8089, 240, 5687
GO:0031235	intrinsic component of the cytoplasmic side of the plasma membrane	GOCC	4	-0.0180477	0.982114	0.641506	0.786067	down	153090, 8437, 5921, 8831
GO:0031588	nucleotide-activated protein kinase complex	GOCC	5	-0.0162353	0.983896	0.642757	0.786067	down	5562, 5576, 5563, 83667, 5571
GO:0034361	very-low-density lipoprotein particle	GOCC	5	-0.0161608	0.983969	0.644398	0.786067	down	8542, 51599, 7436, 348, 341
GO:0034385	triglyceride-rich lipoprotein particle	GOCC	5	-0.0161608	0.983969	0.644398	0.786067	down	8542, 51599, 7436, 348, 341
GO:0035631	CD40 receptor complex	GOCC	7	0.0118426	1.01191	0.650264	0.792013	up	329, 3551, 7187, 7188, 55072, 27429, 56616
GO:0001669	acrosomal vesicle	GOCC	41	-0.00558296	0.994433	0.655152	0.796752	down	811, 4179, 6950, 2319, 23353, 3074, 858, 22862, 1738, 11057, 9321, 857, 4851, 1525, 6498, 1198, 10585, 27297, 23545, 81892, 54760, 90427, 4016, 246777, 148229, 90423, 11092, 23237, 8541, 51365, 343521, 10566, 153218, 55521, 219670, 647310, 7784, 8153, 5104, 347732, 1813
GO:0098800	inner mitochondrial membrane protein complex	GOCC	71	-0.00518489	0.994829	0.65692	0.797689	down	498, 6389, 7384, 7385, 1327, 4719, 509, 4723, 10105, 4705, 4720, 7381, 10367, 6687, 93974, 10440, 4728, 4698, 221154, 92609, 9512, 4715, 90550, 513, 4731, 4707, 80273, 4702, 617, 51103, 10245, 374291, 29928, 55572, 29090, 91689, 55013, 134266, 83943, 126328, 26519, 196294, 84303, 139322, 790955, 4729, 84419
GO:0031672	A band	GOCC	18	0.00760922	1.00764	0.660714	0.797989	up	226, 667, 2274, 23363, 4077, 4659, 84033, 9759, 8850, 1410, 4634, 4660, 6271, 202333, 9172, 8736, 286, 287
GO:0033267	axon part	GOCC	93	-0.00365987	0.996347	0.660804	0.797989	down	351, 3897, 3091, 7345, 3799, 2288, 274, 6647, 4897, 10236, 23303, 5048, 9114, 6809, 2752, 790, 56288, 9371, 4155, 6695, 817, 9810, 1739, 6687, 1808, 23011, 57698, 8546, 153090, 3673, 23767, 6812, 26258, 3084, 4642, 8411, 4983, 124997, 6717, 23242, 282991, 22933, 10228, 51393, 8867, 2002, 23157, 10947, 22848, 57465, 1759, 23557, 30818, 3756, 3749, 134, 10239, 84062, 5590, 747, 8506, 57657, 55330, …
GO:0034045	pre-autophagosomal structure membrane	GOCC	11	0.0103407	1.01039	0.661258	0.797989	up	23130, 9821, 55102, 26100, 81876, 55054, 22863, 9706, 55062
GO:0000777	condensed chromosome kinetochore	GOCC	40	0.00530067	1.00531	0.661357	0.797989	up	4735, 1452, 8243, 23332, 9184, 119504, 84516, 23219, 25909, 80152, 51143, 64769, 348235, 84295, 5253, 348995, 81929, 4999, 283489, 51490, 23157, 11258, 55320, 79902, 134492, 10428, 8379, 6990, 91272, 9183, 222229, 79003, 55055, 253635, 9985, 54984, 1780, 9770, 56155
GO:0035098	ESC/E(Z) complex	GOCC	10	0.0103153	1.01037	0.662161	0.797989	up	9555, 5928, 5252, 23512, 4591, 23411, 3720, 8726, 55506
GO:0005741	mitochondrial outer membrane	GOCC	101	-0.00377553	0.996232	0.663439	0.798325	down	2180, 2182, 2181, 4170, 10493, 7416, 54832, 9804, 2697, 1727, 9927, 23645, 26056, 22877, 51100, 11331, 80777, 4257, 5894, 23111, 581, 23788, 7419, 57506, 5298, 51566, 706, 5366, 54471, 9868, 91137, 445, 79594, 665, 596, 55669, 4891, 55139, 10452, 25875, 374986, 55626, 10018, 84895, 10456, 8165, 10981, 125170, 84883, 599, 6198, 3099, 55288, 841, 666, 65018, 55326, 79691, 8936, 55333, 8303, 54996, …
GO:0033017	sarcoplasmic reticulum membrane	GOCC	18	-0.00835728	0.991678	0.666692	0.801032	down	23224, 444, 488, 817, 4842, 6786, 3709, 6717, 79073, 10523, 818, 55151, 79041, 57158, 9472, 6261, 126306
GO:0005657	replication fork	GOCC	31	0.00602216	1.00604	0.670717	0.804579	up	7150, 8467, 83637, 5814, 1786, 5356, 5981, 7157, 988, 5111, 3014, 10286, 4796, 5813, 50485, 54107, 6118, 7517, 10714, 2073, 7507, 5422, 5889, 84083, 5892, 54962, 5890, 92797
GO:0098573	intrinsic component of mitochondrial membrane	GOCC	30	-0.00641183	0.993609	0.671657	0.804579	down	9804, 9927, 10367, 6687, 10440, 51566, 79594, 90550, 10452, 80024, 55288, 55744, 65018, 2110, 10245, 23456, 55333, 8834, 91689, 5498, 54968, 55013, 84303, 139322, 54332, 790955, 10058, 84709
GO:0030117	membrane coat	GOCC	58	-0.0047242	0.995287	0.676187	0.807583	down	163, 1314, 8301, 1956, 164, 9276, 23062, 161, 372, 27072, 9632, 10483, 22818, 23339, 162, 10484, 57410, 9907, 8546, 54812, 57132, 10427, 9871, 2060, 55707, 8906, 80115, 25956, 11316, 22905, 58513, 8867, 23431, 53354, 25977, 10947, 1759, 83988, 10239, 84251, 10717, 8218, 9179, 26958, 65082, 205428, 132320, 10053, 8120, 51226
GO:0048475	coated membrane	GOCC	58	-0.0047242	0.995287	0.676187	0.807583	down	163, 1314, 8301, 1956, 164, 9276, 23062, 161, 372, 27072, 9632, 10483, 22818, 23339, 162, 10484, 57410, 9907, 8546, 54812, 57132, 10427, 9871, 2060, 55707, 8906, 80115, 25956, 11316, 22905, 58513, 8867, 23431, 53354, 25977, 10947, 1759, 83988, 10239, 84251, 10717, 8218, 9179, 26958, 65082, 205428, 132320, 10053, 8120, 51226
GO:0031513	nonmotile primary cilium	GOCC	69	-0.00432723	0.995682	0.677645	0.808117	down	51473, 4735, 8842, 5796, 5108, 2776, 5311, 10461, 9742, 65250, 4952, 57728, 22941, 10210, 80184, 55081, 79600, 84662, 7283, 23035, 26146, 22920, 84902, 55212, 10681, 585, 9657, 4218, 79867, 65062, 54903, 4867, 79583, 55812, 126731, 90355, 27241, 84314, 755, 51259, 57101, 24, 2868, 57576, 51761, 9626, 2780, 2979, 611, 1259, 56121, 4647, 168507, 7399, 1813, 5158, 5148, 388939, 10888
GO:0031968	organelle outer membrane	GOCC	112	-0.0033844	0.996621	0.679924	0.809626	down	2180, 23224, 3710, 2182, 2181, 4170, 10493, 7416, 54832, 9804, 2697, 1727, 9927, 23645, 26056, 22877, 51100, 11331, 80777, 5663, 4257, 5894, 23111, 581, 54884, 23788, 7419, 57506, 5298, 51566, 706, 5366, 54471, 9868, 91137, 445, 10204, 79594, 665, 596, 55669, 4891, 55139, 10452, 25875, 2010, 374986, 79073, 55626, 80772, 10018, 84895, 10456, 8165, 10981, 125170, 84883, 599, 6198, 3099, 55288, 841,…
GO:0042555	MCM complex	GOCC	3	0.0151316	1.01525	0.686527	0.815923	up	4796, 254394, 84515
GO:0030660	Golgi-associated vesicle membrane	GOCC	29	-0.00644366	0.993577	0.687255	0.815923	down	9445, 1314, 2697, 9276, 372, 81502, 22818, 5297, 57410, 54812, 8906, 84888, 11316, 23433, 54503, 83988, 8218, 26958, 205428, 147007, 9182, 653519, 10675, 51226, 1262
GO:0019005	SCF ubiquitin ligase complex	GOCC	32	-0.00605445	0.993964	0.688881	0.81664	down	55031, 8454, 26268, 55643, 84893, 25841, 9616, 54620, 80325, 8405, 93611, 8945, 339745, 55294, 115290, 26259, 25827, 26260, 6737, 79176, 26232, 9978, 26272, 55175, 26270, 126433, 283807, 121551
GO:0031264	death-inducing signaling complex	GOCC	7	0.0111791	1.01124	0.695041	0.822722	up	8837, 836, 355, 841, 843, 8717
GO:0005759	mitochondrial matrix	GOCC	273	-0.00204332	0.997959	0.700726	0.828226	down	498, 6648, 3313, 3329, 4170, 7416, 2936, 2746, 3030, 25824, 5166, 292, 10935, 6647, 55753, 9361, 4719, 509, 1743, 1431, 373156, 10105, 5160, 5859, 50808, 26073, 4705, 4720, 1738, 53343, 8801, 6464, 22907, 3735, 2235, 10531, 5095, 3418, 211, 4942, 11112, 60488, 7818, 9093, 4728, 11222, 6059, 501, 79587, 594, 10845, 38, 27068, 51253, 23203, 9512, 25902, 54704, 1666, 4594, 7157, 1385, 6742, 51258, 8…
GO:0044295	axonal growth cone	GOCC	12	-0.00880016	0.991238	0.703004	0.829255	down	3897, 3799, 2288, 56288, 57698, 23767, 23242, 51393, 5727, 65078, 7074, 91653
GO:0070822	Sin3-type complex	GOCC	7	-0.0114309	0.988634	0.70403	0.829255	down	9611, 3065, 5928, 23309, 58516, 25855, 3622
GO:0008180	COP9 signalosome	GOCC	24	0.00579858	1.00582	0.705235	0.829255	up	4627, 3326, 3309, 498, 11180, 5335, 2037, 9318, 154810, 10211, 10980, 85440, 50813, 3310, 9730, 154796, 10987, 51138, 8533, 10409, 51517, 3305, 3311, 7111
GO:0030897	HOPS complex	GOCC	7	-0.0113604	0.988704	0.705813	0.829255	down	27072, 23339, 51361, 29911, 84376, 7405, 65082
GO:0005801	cis-Golgi network	GOCC	21	-0.00656509	0.993456	0.70692	0.829255	down	8729, 3985, 9321, 1490, 57410, 8934, 84376, 9527, 51006, 9950, 23256, 2218, 27333, 83548, 165324, 23357, 54463, 65258, 79929, 51226, 113451
GO:0000153	cytoplasmic ubiquitin ligase complex	GOCC	10	0.00947375	1.00952	0.708579	0.829255	up	6400, 23032, 550, 84447, 7428, 64422, 6921, 9978
GO:0031526	brush border membrane	GOCC	18	-0.00724619	0.99278	0.708863	0.829255	down	3320, 3326, 10568, 2348, 10672, 6519, 5174, 4891, 22941, 9368, 8884, 5205, 79901, 6550, 8029, 53841, 5172
GO:0036128	CatSper complex	GOCC	4	0.0125458	1.01262	0.713102	0.829385	up	117155, 57828, 257044, 347732
GO:0032281	AMPA glutamate receptor complex	GOCC	8	0.00986501	1.00991	0.714242	0.829385	up	22908, 26090, 1741, 64840, 57406, 59283, 729956
GO:0000779	condensed chromosome, centromeric region	GOCC	44	0.00424798	1.00426	0.715169	0.829385	up	4735, 11335, 1452, 8243, 23332, 9184, 119504, 84516, 23219, 25909, 80152, 51143, 64769, 348235, 84295, 5253, 348995, 81929, 1051, 4999, 283489, 51490, 23157, 11258, 55320, 79902, 134492, 10428, 8379, 6990, 91272, 9183, 222229, 79003, 55055, 253635, 9985, 84787, 54984, 1780, 6795, 9770, 56155
GO:0015630	microtubule cytoskeleton	GOCC	708	-0.00125531	0.998745	0.716416	0.829385	down	351, 4627, 2597, 23499, 2017, 4869, 667, 2539, 203068, 8661, 8826, 4735, 6709, 805, 7803, 23352, 25932, 4134, 1107, 1729, 10749, 10808, 4628, 23710, 8502, 7203, 113220, 1660, 10383, 4926, 23363, 143, 10574, 2909, 3801, 6950, 292, 311, 3799, 10694, 2288, 994, 2771, 23392, 5903, 10576, 9611, 3064, 10564, 3315, 8766, 25897, 22948, 10927, 8924, 10769, 23303, 822, 7846, 5747, 998, 9927, 10575, 27072, …
GO:0071556	integral component of lumenal side of endoplasmic reticulum membrane	GOCC	9	-0.0096561	0.99039	0.716837	0.829385	down	821, 811, 6892, 81502, 5311, 84888, 972, 3115, 3135
GO:0098553	lumenal side of endoplasmic reticulum membrane	GOCC	9	-0.0096561	0.99039	0.716837	0.829385	down	821, 811, 6892, 81502, 5311, 84888, 972, 3115, 3135
GO:0030893	meiotic cohesin complex	GOCC	5	-0.0142694	0.985832	0.717615	0.829385	down	8243, 9126, 10734, 9985
GO:0043186	P granule	GOCC	8	0.0103758	1.01043	0.719354	0.829385	up	122402, 23589, 11022, 143689, 55124, 84944
GO:0045495	pole plasm	GOCC	8	0.0103758	1.01043	0.719354	0.829385	up	122402, 23589, 11022, 143689, 55124, 84944
GO:0060293	germ plasm	GOCC	8	0.0103758	1.01043	0.719354	0.829385	up	122402, 23589, 11022, 143689, 55124, 84944
GO:0000794	condensed nuclear chromosome	GOCC	38	0.00461691	1.00463	0.723272	0.831756	up	23476, 120, 8243, 10111, 23063, 7329, 9126, 65083, 3014, 11073, 4292, 25777, 7283, 6002, 57820, 55320, 22920, 84365, 5883, 5378, 79003, 23212, 3364, 10734, 5889, 9985, 84787, 675, 10388, 100130958, 6795, 50511, 285498, 135458
GO:0005637	nuclear inner membrane	GOCC	21	-0.0063285	0.993691	0.723493	0.831756	down	23353, 11335, 6434, 10269, 3930, 23200, 7112, 2010, 11342, 25777, 2081, 23411, 3756, 283417, 4001, 26049, 4086, 11270, 5025, 283847
GO:0043240	Fanconi anaemia nuclear complex	GOCC	5	-0.0121869	0.987887	0.731605	0.839874	down	80233, 2176, 2188, 57697, 91442
GO:0005811	lipid particle	GOCC	32	0.00458224	1.00459	0.737217	0.845102	up	2597, 302, 2182, 2181, 51097, 79888, 8729, 3654, 9600, 1727, 23130, 57104, 23111, 10970, 10226, 857, 63874, 23197, 55102, 50814, 84883, 90627, 51099, 89782, 54947, 158584, 80339, 29923, 91543, 123, 84649
GO:0045263	proton-transporting ATP synthase complex, coupling factor F(o)	GOCC	1	-0.0246503	0.975651	0.73879	0.845143	down	27109
GO:0031300	intrinsic component of organelle membrane	GOCC	86	-0.0029863	0.997018	0.739368	0.845143	down	9445, 9804, 23353, 9927, 91252, 9583, 347734, 10367, 6687, 166929, 3930, 5768, 10440, 51566, 79594, 9159, 55670, 53947, 81552, 90550, 10452, 51114, 80024, 55454, 261729, 169714, 10237, 55288, 55331, 55744, 65018, 25777, 5828, 54896, 8799, 2110, 10245, 51124, 90522, 6482, 259230, 23456, 6484, 10478, 55333, 8834, 29914, 9215, 91689, 5498, 9409, 54968, 55013, 8504, 6487, 9435, 84303, 139322, 6489, 1…
GO:0019867	outer membrane	GOCC	116	-0.00260944	0.997394	0.747337	0.851965	down	2180, 23224, 3710, 2182, 2181, 4170, 10493, 7416, 54832, 9804, 2697, 1727, 9927, 23645, 26056, 22877, 51100, 11331, 80777, 5663, 4257, 5894, 23111, 581, 54884, 23788, 7419, 57506, 5298, 51566, 706, 5366, 54471, 9868, 91137, 445, 10204, 79594, 665, 596, 55669, 4891, 55139, 10452, 25875, 2010, 374986, 79073, 55626, 80772, 10018, 84895, 10456, 8165, 10981, 125170, 84883, 599, 6198, 3099, 55288, 841,…
GO:0098562	cytoplasmic side of membrane	GOCC	81	0.0027993	1.0028	0.747974	0.851965	up	6277, 2539, 8826, 3728, 7803, 488, 3716, 55970, 8502, 10160, 3301, 999, 25, 2771, 27, 57488, 5747, 81502, 51429, 858, 10672, 490, 27131, 1739, 7297, 23011, 5311, 329, 153090, 3551, 7187, 9265, 8437, 54206, 5921, 84888, 1445, 7188, 2241, 5775, 9267, 3845, 64145, 30820, 4067, 408, 55072, 8831, 2760, 2185, 2669, 3717, 6850, 27429, 83850, 5997, 54331, 56616, 55359, 7074, 54584, 5239, 1917, 2780, 2619…
GO:0080008	Cul4-RING E3 ubiquitin ligase complex	GOCC	18	-0.00604207	0.993976	0.748535	0.851965	down	1642, 10238, 26133, 8451, 55827, 8450, 5356, 50717, 79269, 80344, 9616, 25879, 54876, 26094, 51185, 1643, 11146, 9978
GO:0032426	stereocilium tip	GOCC	2	0.0147364	1.01485	0.750165	0.852143	up	9368, 9455
GO:0005859	muscle myosin complex	GOCC	5	0.0100742	1.01013	0.751178	0.852143	up	22954, 4634, 4621, 8736, 10398
GO:0000346	transcription export complex	GOCC	7	0.00862605	1.00866	0.75299	0.852143	up	10482, 84271, 26097, 8563, 10189, 79228, 84324
GO:0002178	palmitoyltransferase complex	GOCC	8	-0.00886285	0.991176	0.753803	0.852143	down	9517, 10558, 94101, 55304, 51114, 171546, 94103, 401647
GO:0042622	photoreceptor outer segment membrane	GOCC	5	-0.0111444	0.988917	0.754377	0.852143	down	8842, 23035, 2780, 611, 1259
GO:0005662	DNA replication factor A complex	GOCC	12	0.00695303	1.00698	0.755552	0.852143	up	5814, 5356, 988, 10286, 4796, 5813, 50485, 6118, 2073, 7507, 92797
GO:0070938	contractile ring	GOCC	4	-0.0123301	0.987746	0.756157	0.852143	down	4627, 7402, 10296, 57026
GO:0000314	organellar small ribosomal subunit	GOCC	20	0.00614347	1.00616	0.758489	0.852367	up	60488, 7818, 64960, 51081, 28977, 6183, 64949, 56945, 51116, 10240, 55168, 51023, 51373, 64951
GO:0005763	mitochondrial small ribosomal subunit	GOCC	20	0.00614347	1.00616	0.758489	0.852367	up	60488, 7818, 64960, 51081, 28977, 6183, 64949, 56945, 51116, 10240, 55168, 51023, 51373, 64951
GO:0036513	Derlin-1 retrotranslocation complex	GOCC	6	0.00886718	1.00891	0.763793	0.857121	up	81502, 6400, 84447, 11236, 6048, 258010
GO:0016235	aggresome	GOCC	20	-0.00533176	0.994682	0.765395	0.857714	down	8878, 23224, 2122, 999, 7095, 29979, 22803, 5663, 23523, 9230, 28964, 23741, 10013, 3232, 2060, 4591, 93343, 9816, 51622, 5071
GO:0042175	nuclear outer membrane-endoplasmic reticulum membrane network	GOCC	608	0.00105128	1.00105	0.769917	0.861574	up	821, 1718, 3162, 2180, 23224, 7184, 3309, 3710, 57142, 2222, 667, 9415, 811, 6721, 23471, 2182, 6307, 444, 4779, 966, 6713, 7345, 7317, 2181, 29927, 79956, 488, 6238, 11343, 1535, 1314, 7514, 6836, 79888, 3301, 57222, 3992, 1956, 5447, 4853, 10890, 23190, 5879, 51495, 2288, 51669, 9919, 91304, 7095, 9761, 4259, 2697, 9600, 23344, 6272, 6446, 2348, 57488, 27173, 9276, 6892, 8720, 2052, 23646, 1545…
GO:0032590	dendrite membrane	GOCC	7	0.00801796	1.00805	0.77165	0.862305	up	23710, 490, 8910, 79971, 5064, 2852, 23109
GO:1902495	transmembrane transporter complex	GOCC	126	-0.00220406	0.997798	0.773863	0.86357	down	476, 2017, 3773, 805, 25932, 2059, 80727, 7384, 7385, 5524, 808, 196527, 3758, 7381, 817, 4842, 483, 1739, 10367, 22908, 10347, 20, 221154, 6548, 5826, 10061, 9512, 5566, 26090, 90550, 6844, 22941, 30820, 5144, 11194, 784, 617, 1140, 1741, 2760, 64840, 2185, 30818, 3756, 2904, 1181, 3749, 23155, 91689, 55013, 2562, 8506, 2564, 2743, 57463, 9424, 57406, 22871, 3784, 55799, 6804, 6335, 782, 6616, 9…
GO:0000124	SAGA complex	GOCC	6	0.00842466	1.00846	0.776541	0.86535	up	9736, 56970, 10474, 84128, 8464, 158880
GO:0097440	apical dendrite	GOCC	5	-0.00992684	0.990122	0.780938	0.869038	down	10652, 4642, 10891, 2185, 246213
GO:0000800	lateral element	GOCC	5	-0.00959164	0.990454	0.788246	0.874764	down	9126, 9985, 675, 10388, 50511
GO:0043195	terminal bouton	GOCC	20	0.00456282	1.00457	0.788273	0.874764	up	351, 6809, 790, 1808, 6812, 4983, 10228, 8867, 22848, 57465, 134, 6843, 5025, 885, 3611, 7054, 5413, 9900, 10815, 794
GO:0000791	euchromatin	GOCC	15	-0.00544802	0.994567	0.791701	0.876464	down	27316, 3005, 11335, 3297, 10856, 1385, 23076, 10891, 9739, 8805, 23411, 6908, 3006, 8846, 26287
GO:0031089	platelet dense granule lumen	GOCC	5	-0.00937287	0.990671	0.793016	0.876464	down	3959, 55664, 1893, 5919, 1521
GO:0044322	endoplasmic reticulum quality control compartment	GOCC	11	0.00587368	1.00589	0.794945	0.876464	up	56886, 6400, 9695, 84447, 80267, 27248, 51009, 55741, 55757, 84236, 26270
GO:0098533	ATPase dependent transmembrane transport complex	GOCC	11	-0.00655989	0.993462	0.79529	0.876464	down	476, 483, 10347, 20, 6548, 5826, 10061, 11194, 2760, 10058
GO:1904949	ATPase complex	GOCC	11	-0.00655989	0.993462	0.79529	0.876464	down	476, 483, 10347, 20, 6548, 5826, 10061, 11194, 2760, 10058
GO:0008328	ionotropic glutamate receptor complex	GOCC	17	-0.00524215	0.994772	0.799343	0.878508	down	2059, 1739, 22908, 26090, 22941, 1741, 64840, 2185, 2904, 57406, 22871, 2906, 59283, 1740, 729956
GO:0098878	neurotransmitter receptor complex	GOCC	17	-0.00524215	0.994772	0.799343	0.878508	down	2059, 1739, 22908, 26090, 22941, 1741, 64840, 2185, 2904, 57406, 22871, 2906, 59283, 1740, 729956
GO:0036452	ESCRT complex	GOCC	20	-0.00545875	0.994556	0.805389	0.882807	down	51160, 51652, 57132, 51028, 91782, 137492, 27183, 25978, 8027, 55048, 93343, 155382, 89853
GO:0070419	nonhomologous end joining complex	GOCC	3	0.0100956	1.01015	0.805465	0.882807	up	7520, 2547, 7518
GO:0009898	cytoplasmic side of plasma membrane	GOCC	74	0.00221278	1.00222	0.809109	0.885586	up	6277, 2539, 8826, 3728, 7803, 488, 3716, 55970, 8502, 10160, 999, 25, 2771, 27, 57488, 5747, 51429, 858, 10672, 490, 27131, 1739, 7297, 23011, 329, 153090, 3551, 7187, 9265, 8437, 54206, 5921, 1445, 7188, 2241, 5775, 9267, 3845, 30820, 4067, 408, 55072, 8831, 2760, 2185, 2669, 3717, 6850, 27429, 83850, 5997, 54331, 56616, 55359, 7074, 54584, 5239, 2780, 26191, 2781, 7054, 2788, 785, 146206, 3932,…
GO:0098799	outer mitochondrial membrane protein complex	GOCC	6	0.00758581	1.00761	0.817421	0.893032	up	9804, 9868, 55139, 10452, 65018
GO:0030992	intraciliary transport particle B	GOCC	20	-0.00508689	0.994926	0.818309	0.893032	down	55081, 26160, 11020, 26146, 23059, 64792, 57560, 8100, 28981, 80173, 51668, 79989, 57576
GO:0034702	ion channel complex	GOCC	109	-0.00189497	0.998107	0.819265	0.893032	down	2017, 3773, 805, 25932, 2059, 80727, 5524, 808, 196527, 3758, 817, 4842, 1739, 10367, 22908, 221154, 5566, 26090, 90550, 6844, 22941, 30820, 5144, 784, 1140, 1741, 64840, 2185, 30818, 3756, 2904, 1181, 3749, 23155, 91689, 55013, 2562, 8506, 2564, 2743, 57463, 9424, 57406, 22871, 3784, 55799, 6804, 6335, 782, 6616, 9132, 3786, 3750, 57101, 80333, 117155, 3759, 6332, 9472, 57348, 57828, 10008, 610,…
GO:0031228	intrinsic component of Golgi membrane	GOCC	31	0.00311323	1.00312	0.821863	0.894644	up	91252, 9583, 347734, 166929, 5768, 9159, 53947, 51114, 55454, 261729, 169714, 10237, 55331, 51124, 90522, 6482, 259230, 6484, 29914, 9215, 6487, 9435, 6489, 10402, 340485, 10610, 2583, 8128, 3955, 7903, 29906
GO:0008076	voltage-gated potassium channel complex	GOCC	31	-0.003035	0.99697	0.834475	0.905905	down	2017, 3773, 805, 808, 3758, 6844, 30820, 30818, 3756, 3749, 8506, 57463, 9424, 3784, 6804, 6616, 9132, 3786, 3750, 80333, 3759, 10008, 610, 3790, 3770, 27012, 3748, 23630, 1740, 3780
GO:0034705	potassium channel complex	GOCC	31	-0.003035	0.99697	0.834475	0.905905	down	2017, 3773, 805, 808, 3758, 6844, 30820, 30818, 3756, 3749, 8506, 57463, 9424, 3784, 6804, 6616, 9132, 3786, 3750, 80333, 3759, 10008, 610, 3790, 3770, 27012, 3748, 23630, 1740, 3780
GO:1990351	transporter complex	GOCC	129	-0.00152286	0.998478	0.840111	0.910786	down	476, 2017, 3773, 805, 25932, 2059, 80727, 7384, 7385, 5524, 808, 196527, 3758, 7381, 817, 4842, 483, 1739, 10367, 22908, 10347, 20, 221154, 6548, 5826, 10061, 9512, 5566, 26090, 90550, 6844, 22941, 30820, 5144, 26515, 11194, 784, 617, 1140, 1741, 2760, 64840, 2185, 30818, 3756, 2904, 1181, 3749, 23155, 91689, 55013, 2562, 8506, 2564, 2743, 57463, 9424, 57406, 26519, 22871, 3784, 55799, 6804, 6335…
GO:0036064	ciliary basal body	GOCC	53	0.00212975	1.00213	0.843238	0.911147	up	2909, 207, 5108, 5314, 22873, 5311, 57787, 9742, 2121, 8481, 123811, 117178, 10210, 26005, 583, 80184, 55081, 23116, 202018, 26160, 7283, 51626, 23002, 26146, 22920, 121441, 2622, 123016, 55212, 8100, 282809, 585, 28981, 51256, 4218, 29105, 22858, 54903, 79989, 257177, 55835, 55812, 126731, 199221, 25914, 755, 79363, 57576, 23329, 115948, 27185, 7399
GO:0031227	intrinsic component of endoplasmic reticulum membrane	GOCC	85	0.00174912	1.00175	0.843989	0.911147	up	821, 3309, 57142, 811, 6721, 29927, 6238, 51495, 51669, 23344, 57488, 6892, 2131, 81502, 64834, 201562, 1388, 6786, 8879, 347734, 54499, 22908, 166929, 94005, 23065, 55831, 5311, 550, 92579, 51234, 55161, 9695, 51283, 84447, 56851, 84888, 10026, 6890, 84255, 79993, 79071, 26608, 51009, 10113, 10237, 9451, 55331, 2542, 2081, 84236, 51141, 54463, 64840, 22845, 259230, 9986, 8818, 54020, 93210, 7993…
GO:0001673	male germ cell nucleus	GOCC	6	0.00597339	1.00599	0.845006	0.911147	up	3014, 11073, 4292, 9985, 10732, 221458
GO:0043073	germ cell nucleus	GOCC	6	0.00597339	1.00599	0.845006	0.911147	up	3014, 11073, 4292, 9985, 10732, 221458
GO:0044306	neuron projection terminus	GOCC	41	0.00231172	1.00231	0.848537	0.913721	up	351, 7345, 10236, 9114, 6809, 2752, 790, 10272, 9810, 4311, 1808, 3673, 23767, 6812, 4983, 6844, 6717, 10228, 8867, 2002, 23157, 22848, 57465, 30818, 3749, 134, 57657, 1131, 6843, 5025, 885, 6347, 2852, 3611, 7054, 5413, 9900, 10815, 1813, 246213, 794
GO:0005719	nuclear euchromatin	GOCC	12	-0.00430384	0.995705	0.851648	0.915356	down	27316, 3005, 11335, 10856, 1385, 10891, 9739, 8805, 23411, 6908, 3006, 8846
GO:0031901	early endosome membrane	GOCC	58	0.00196268	1.00196	0.852857	0.915356	up	567, 1956, 5879, 26056, 8417, 1182, 10079, 6642, 200576, 5371, 58533, 27131, 55858, 857, 23011, 8898, 6455, 10347, 8673, 2060, 202915, 4952, 8411, 81609, 7855, 56937, 56674, 3996, 30844, 5869, 220972, 64145, 55361, 29886, 8027, 9372, 64089, 3756, 79666, 387680, 1183, 57732, 79971, 25999, 157807, 9856, 753, 79412, 6457, 115123, 50489, 387849, 3135, 8630
GO:0005876	spindle microtubule	GOCC	23	0.00303106	1.00304	0.853492	0.915356	up	805, 4926, 143, 9611, 8766, 808, 5048, 9903, 9371, 8452, 23332, 79718, 79884, 348235, 7283, 10426, 22920, 9183, 252969, 126731, 79444, 6795
GO:0044447	axoneme part	GOCC	7	-0.00548844	0.994527	0.855709	0.916503	down	10564, 51626, 79582, 7802, 200162, 387885, 55567
GO:0005680	anaphase-promoting complex	GOCC	10	0.00420775	1.00422	0.861322	0.92128	up	51433, 143384, 119504, 25847, 8697, 29945, 64682, 27338, 10393, 25906
GO:0000118	histone deacetylase complex	GOCC	33	-0.002495	0.997508	0.863373	0.922169	down	2122, 1107, 9611, 3065, 91748, 10284, 5928, 23309, 9219, 51564, 79718, 54815, 8932, 10013, 58516, 8204, 57459, 53615, 25855, 9759, 79885, 9541, 55869, 23314, 10014, 10629, 3622, 6297, 8819, 26038
GO:0097386	glial cell projection	GOCC	10	0.00411493	1.00412	0.864462	0.922169	up	351, 231, 9289, 2752, 1965, 22933, 65018, 6332, 2670, 246213
GO:0098827	endoplasmic reticulum subcompartment	GOCC	12	-0.0039962	0.996012	0.867858	0.924558	down	444, 7905, 10890, 6786, 25923, 80856, 54956, 6253, 51062, 6261, 65055
GO:0005858	axonemal dynein complex	GOCC	3	-0.00758588	0.992443	0.869449	0.924848	down	51626, 7802, 55567
GO:0097381	photoreceptor disc membrane	GOCC	6	0.00503126	1.00504	0.870445	0.924848	up	24, 2868, 9626, 2979, 5158, 5148
GO:0032806	carboxy-terminal domain protein kinase complex	GOCC	15	-0.00342481	0.996581	0.872042	0.925314	down	3329, 22827, 5927, 2071, 64210, 905, 2965, 1025, 6879, 904, 22938, 1022, 2073, 2966
GO:0008250	oligosaccharyltransferase complex	GOCC	4	0.00676669	1.00679	0.874448	0.926636	up	84061, 1603, 7991
GO:0030914	STAGA complex	GOCC	8	0.00416772	1.00418	0.877033	0.928145	up	10474, 9913, 93624, 6314, 6883, 10629, 117143, 8464
GO:0044445	cytosolic part	GOCC	103	0.00124515	1.00125	0.879448	0.92947	up	6124, 6191, 6128, 6129, 6223, 6224, 6229, 6168, 3921, 5708, 6157, 6167, 7203, 6232, 10574, 6950, 10935, 10694, 10576, 6209, 5211, 22948, 1727, 8837, 10575, 6144, 285855, 50484, 23085, 6231, 2983, 196, 10213, 5705, 5702, 51065, 5701, 5704, 51187, 3257, 6156, 3551, 3416, 5706, 6885, 64210, 89781, 6147, 26258, 79792, 9513, 10891, 2026, 56893, 282991, 55361, 90441, 5700, 6838, 2982, 8266, 841, 55744,…
GO:0043204	perikaryon	GOCC	36	0.00192802	1.00193	0.881625	0.930539	up	5066, 7150, 2752, 57698, 10013, 445, 54800, 23774, 6416, 2026, 5170, 10445, 22902, 8882, 55361, 22933, 11346, 1410, 5152, 57463, 23245, 885, 2021, 6347, 6607, 10008, 6606, 50940, 7054, 6543, 113451, 1821, 23109, 1813, 246213, 57699
GO:0000790	nuclear chromatin	GOCC	134	0.00101419	1.00101	0.883516	0.931305	up	60, 4582, 3021, 6778, 6950, 85456, 9611, 6601, 8289, 3065, 8202, 9555, 6599, 546, 27316, 6667, 1387, 3005, 7528, 11335, 6772, 54737, 5928, 23309, 9219, 10111, 4205, 6256, 57658, 5970, 8861, 23028, 23126, 6929, 8932, 4152, 10919, 10951, 10856, 3727, 1676, 10902, 94239, 58516, 8648, 7157, 1385, 6605, 6603, 23512, 283899, 6598, 51547, 1874, 10891, 7068, 3148, 8914, 5977, 81611, 9739, 6722, 10445, 88…
GO:0070069	cytochrome complex	GOCC	11	0.00326913	1.00327	0.887704	0.933691	up	7384, 7385, 1327, 7381, 9512, 1355, 617, 1352, 790955, 54658, 84419
GO:0005892	acetylcholine-gated channel complex	GOCC	3	-0.00646584	0.993555	0.888548	0.933691	down	1140, 1136, 1141
GO:0031307	integral component of mitochondrial outer membrane	GOCC	11	-0.00345722	0.996549	0.890687	0.933691	down	9804, 51566, 79594, 10452, 55288, 65018, 55333, 54332, 10058, 84709
GO:0030312	external encapsulating structure	GOCC	5	0.00464434	1.00466	0.891078	0.933691	up	80162, 374986, 84895, 5016, 6556
GO:0030173	integral component of Golgi membrane	GOCC	29	0.00196413	1.00197	0.891622	0.933691	up	91252, 9583, 347734, 166929, 5768, 9159, 53947, 55454, 261729, 169714, 10237, 55331, 51124, 90522, 6482, 259230, 6484, 29914, 9215, 6487, 6489, 10402, 340485, 10610, 2583, 8128, 3955, 7903, 29906
GO:0031306	intrinsic component of mitochondrial outer membrane	GOCC	12	0.00275574	1.00276	0.905626	0.946419	up	9804, 9927, 51566, 79594, 10452, 55288, 65018, 55333, 54332, 10058, 84709
GO:0030120	vesicle coat	GOCC	32	-0.00176449	0.998237	0.906146	0.946419	down	163, 1314, 8301, 1956, 9276, 161, 372, 9632, 10483, 22818, 10484, 57410, 54812, 10427, 9871, 2060, 55707, 8906, 25956, 11316, 22905, 25977, 83988, 84251, 8218, 26958, 205428, 51226
GO:0044232	organelle membrane contact site	GOCC	10	0.00258663	1.00259	0.915602	0.955047	up	821, 2182, 9804, 23344, 57488, 10981, 30849, 22863, 23682, 83850
GO:0005890	sodium:potassium-exchanging ATPase complex	GOCC	3	-0.00566007	0.994356	0.920148	0.958537	down	476, 483
GO:0005778	peroxisomal membrane	GOCC	41	-0.00135081	0.99865	0.924224	0.96028	down	2180, 2182, 2181, 8540, 3295, 4257, 84188, 84896, 57506, 5826, 55670, 7265, 50640, 224, 5190, 5828, 8799, 5189, 10478, 55825, 9409, 55711, 8504, 26063, 5193, 8800, 11264, 92960, 255027, 5827, 252995
GO:0031903	microbody membrane	GOCC	41	-0.00135081	0.99865	0.924224	0.96028	down	2180, 2182, 2181, 8540, 3295, 4257, 84188, 84896, 57506, 5826, 55670, 7265, 50640, 224, 5190, 5828, 8799, 5189, 10478, 55825, 9409, 55711, 8504, 26063, 5193, 8800, 11264, 92960, 255027, 5827, 252995
GO:0012507	ER to Golgi transport vesicle membrane	GOCC	30	0.00135692	1.00136	0.93201	0.966126	up	567, 6721, 966, 2348, 9632, 3998, 10483, 90411, 8615, 6720, 7039, 10484, 22937, 6396, 10427, 10175, 9871, 25956, 10490, 6811, 9570, 972, 3115, 3135
GO:0042627	chylomicron	GOCC	3	0.00373778	1.00374	0.932505	0.966126	up	51599, 348, 341
GO:0005793	endoplasmic reticulum-Golgi intermediate compartment	GOCC	60	-0.000888037	0.999112	0.933587	0.966126	down	3309, 966, 290, 1075, 6836, 57222, 399687, 8842, 8729, 23392, 2348, 1294, 3998, 56886, 5862, 10483, 90411, 5265, 1522, 9798, 3146, 10652, 7039, 1604, 57410, 56005, 10175, 81876, 29097, 51006, 9262, 23071, 64689, 23259, 51112, 4121, 123720, 5771, 6811, 55757, 84317, 81562, 64841, 90522, 4925, 9570, 65258, 147007, 2157, 51560, 10841, 326624, 51226, 113451, 2153
GO:0012510	trans-Golgi network transport vesicle membrane	GOCC	5	-0.00290978	0.997094	0.934688	0.966126	down	54812, 8906, 83988, 8218, 9182
GO:0071782	endoplasmic reticulum tubular network	GOCC	10	0.00202299	1.00203	0.937577	0.967447	up	444, 7905, 10890, 6786, 25923, 80856, 54956, 51062, 65055
GO:0017119	Golgi transport complex	GOCC	12	-0.00204017	0.997962	0.938388	0.967447	down	2802, 25839, 23256, 11070, 83548, 10466, 22796, 9382, 91949
GO:0051233	spindle midzone	GOCC	12	0.00166325	1.00166	0.940888	0.96788	up	351, 2017, 8502, 998, 55207, 79884, 127829, 9094, 2669, 990, 54627, 6795
GO:0005771	multivesicular body	GOCC	18	-0.00137308	0.998628	0.94123	0.96788	down	967, 1956, 23392, 2697, 8766, 54602, 1512, 10013, 23621, 684, 55240, 5874, 972, 7784, 9476, 51617, 246213, 973
GO:0000780	condensed nuclear chromosome, centromeric region	GOCC	5	-0.00254824	0.997455	0.942722	0.968168	down	55320, 79003, 9985, 84787, 6795
GO:0034399	nuclear periphery	GOCC	72	0.000631122	1.00063	0.946365	0.96998	up	3856, 4000, 25932, 6421, 4841, 1822, 4926, 3842, 10565, 10238, 4670, 55660, 11260, 3843, 790, 30000, 7528, 11331, 5371, 4928, 10296, 9360, 9972, 4152, 6732, 23165, 9126, 10856, 25909, 7157, 10270, 1073, 22938, 3141, 6314, 6310, 22828, 9688, 8573, 4221, 26953, 10969, 1051, 22976, 23515, 8507, 51588, 6002, 116154, 3717, 7041, 84844, 5590, 4968, 4287, 4001, 80139, 23314, 22944, 10580, 5422, 6041, 63…
GO:0090533	cation-transporting ATPase complex	GOCC	5	-0.00264083	0.997363	0.946914	0.96998	down	476, 483, 6548, 2760
GO:0005789	endoplasmic reticulum membrane	GOCC	599	-0.000191565	0.999808	0.958025	0.980105	down	821, 1718, 3162, 2180, 23224, 7184, 3309, 3710, 57142, 2222, 667, 9415, 811, 6721, 23471, 2182, 6307, 444, 4779, 966, 6713, 7345, 7317, 2181, 29927, 79956, 488, 6238, 11343, 1535, 1314, 6836, 79888, 3301, 57222, 3992, 1956, 5447, 4853, 10890, 23190, 5879, 51495, 2288, 51669, 9919, 91304, 7095, 9761, 4259, 2697, 9600, 23344, 6272, 6446, 2348, 57488, 27173, 9276, 6892, 8720, 2052, 23646, 1545, 372,…
GO:0031011	Ino80 complex	GOCC	8	-0.00121049	0.99879	0.965393	0.98403	down	7528, 10856, 283899, 10445, 86, 79913, 125476, 29844
GO:0033202	DNA helicase complex	GOCC	8	-0.00121049	0.99879	0.965393	0.98403	down	7528, 10856, 283899, 10445, 86, 79913, 125476, 29844
GO:0031462	Cul2-RING ubiquitin ligase complex	GOCC	5	0.0014876	1.00149	0.965876	0.98403	up	9616, 79699, 11146, 9978, 51666
GO:0033116	endoplasmic reticulum-Golgi intermediate compartment membrane	GOCC	28	-0.000620042	0.99938	0.966788	0.98403	down	966, 1075, 6836, 57222, 2348, 1294, 3998, 5862, 10483, 90411, 5265, 1522, 10652, 7039, 1604, 10175, 81876, 51006, 64689, 123720, 6811, 9570, 65258, 147007, 2157, 51226, 113451, 2153
GO:0005815	microtubule organizing center	GOCC	383	0.000159388	1.00016	0.970769	0.986825	up	4869, 2539, 805, 23352, 25932, 1107, 1729, 1660, 4926, 23363, 2909, 3801, 6950, 3799, 10694, 994, 2771, 23392, 3064, 10564, 8766, 25897, 22948, 8924, 10769, 822, 5747, 998, 10575, 10397, 808, 5048, 9903, 26056, 9114, 64770, 22919, 80351, 3304, 9371, 328, 10783, 84333, 207, 51199, 5108, 5314, 9798, 5663, 23265, 4780, 91754, 140735, 8801, 7871, 6093, 1452, 10540, 63971, 4190, 23271, 55671, 3875, 17…
GO:0071010	prespliceosome	GOCC	11	-0.000682194	0.999318	0.977075	0.990951	down	6625, 23451, 51747, 11338, 55660, 6628, 25949, 56949, 55692, 51340, 25766
GO:0097346	INO80-type complex	GOCC	11	-0.000675232	0.999325	0.977309	0.990951	down	7528, 10856, 10902, 283899, 81611, 10445, 86, 54556, 79913, 125476, 29844
GO:0005583	fibrillar collagen trimer	GOCC	6	0.000854327	1.00085	0.980476	0.991155	up	85301, 1301, 1277, 1290, 7148
GO:0098643	banded collagen fibril	GOCC	6	0.000854327	1.00085	0.980476	0.991155	up	85301, 1301, 1277, 1290, 7148
GO:0000778	condensed nuclear chromosome kinetochore	GOCC	3	-0.00107085	0.99893	0.981231	0.991155	down	55320, 79003, 9985
GO:0031234	extrinsic component of cytoplasmic side of plasma membrane	GOCC	46	-0.000198838	0.999801	0.986631	0.995351	down	6277, 8826, 488, 3716, 55970, 10160, 25, 2771, 27, 57488, 5747, 51429, 858, 10672, 27131, 7297, 9265, 54206, 1445, 2241, 9267, 3845, 30820, 4067, 408, 2185, 3717, 6850, 83850, 54331, 55359, 7074, 2780, 2781, 2788, 146206, 3932, 1837, 6725, 2242, 660, 2785, 695, 9628
GO:0035371	microtubule plus-end	GOCC	7	0.000282993	1.00028	0.992373	0.998717	up	667, 22919, 7461, 23332, 57606, 10982, 22924
GO:0000813	ESCRT I complex	GOCC	11	0.000301856	1.0003	0.992467	0.998717	up	51160, 137492, 55048, 93343, 155382, 89853
GO:0031970	organelle envelope lumen	GOCC	47	-5.46677e-05	0.999945	0.996406	0.999765	down	351, 203068, 6647, 6653, 4719, 204, 10367, 9131, 64083, 221154, 27101, 51012, 80025, 7064, 10456, 4833, 26515, 4702, 65018, 51287, 26235, 4067, 51499, 84902, 65260, 5498, 10063, 117145, 1841, 27166, 90639, 402, 131474, 27429, 388753, 26519, 1678, 240, 56616, 10650, 125965, 590
GO:0036038	MKS complex	GOCC	6	-0.000140816	0.999859	0.996494	0.999765	down	80184, 79600, 79867, 54903, 79583, 51259
GO:0005640	nuclear outer membrane	GOCC	11	-6.14773e-05	0.999939	0.998024	0.999765	down	23224, 3710, 5663, 54884, 10204, 2010, 79073, 80772, 89795, 163183
GO:0030130	clathrin coat of trans-Golgi network vesicle	GOCC	4	3.91671e-05	1.00004	0.999203	0.999765	up	54812, 8906, 83988, 8218
GO:0097539	ciliary transition fiber	GOCC	7	8.73974e-06	1.00001	0.999765	0.999765	up	51199, 22873, 22897, 84902, 132320, 51134, 85302
