# Supplementary material for: Three dimensional modeling of biologically relevant fluid shear stress in human renal tubule cells mimics in vivo transcriptional profiles
Source: Sci Rep. 2021 Jul 7;11:14053. doi: 10.1038/s41598-021-93570-5 (PMC8263711; doi:10.1038/s41598-021-93570-5)
Supplement: Supplementary file 6 — Supplementary Information 6. [file 41598_2021_93570_MOESM6_ESM.xlsx]

## Sheet: GO Molecular Function Analysis
Supplementary Dataset File S6 - GO Molecular Function Analysis
Id	Name	ConceptType	#Genes	Coeff	OddsRatio	P-Value	FDR	Direction	SigGenes
GO:0003676	nucleic acid binding	GOMF	2560	0.0221756	1.02242	8.7982e-25	1.14904e-21	up	79026, 351, 60, 3320, 4627, 334, 3312, 3326, 23524, 81, 226, 821, 302, 6124, 1982, 1728, 7114, 3091, 3181, 10521, 2194, 6520, 7849, 4582, 2317, 23499, 7184, 4478, 2355, 57142, 1981, 4869, 4904, 1655, 498, 5052, 2896, 4691, 811, 677, 6721, 8661, 3313, 3187, 6191, 10209, 6128, 3329, 6129, 6223, 3192, 4779, 7916, 6651, 6224, 6229, 80114, 6168, 4673, 1832, 5430, 6625, 7317, 23367, 23451, 87, 10594, 2…
GO:0044822	poly(A) RNA binding	GOMF	716	0.0259252	1.02626	3.47325e-19	1.7421e-16	up	79026, 3320, 4627, 3312, 3326, 23524, 81, 226, 821, 302, 6124, 1982, 1728, 7114, 3181, 10521, 2194, 6520, 2317, 23499, 57142, 1981, 4869, 4904, 1655, 498, 5052, 2896, 4691, 811, 677, 8661, 3313, 3187, 6191, 10209, 6128, 3329, 6129, 6223, 3192, 7916, 6651, 6224, 6229, 80114, 6168, 4673, 1832, 5430, 6625, 7317, 23367, 23451, 10594, 3921, 5725, 1975, 7520, 3609, 4134, 23089, 6421, 2547, 23020, 9987,…
GO:0003723	RNA binding	GOMF	1099	0.0238019	1.02409	4.00176e-19	1.7421e-16	up	79026, 3320, 4627, 3312, 3326, 23524, 81, 226, 821, 302, 6124, 1982, 1728, 7114, 3181, 10521, 2194, 6520, 2317, 23499, 7184, 4478, 57142, 1981, 4869, 4904, 1655, 498, 5052, 2896, 4691, 811, 677, 8661, 3313, 3187, 6191, 10209, 6128, 3329, 6129, 6223, 3192, 7916, 6651, 6224, 6229, 80114, 6168, 4673, 1832, 5430, 6625, 7317, 23367, 23451, 87, 10594, 3921, 5725, 7431, 1975, 7520, 3609, 4134, 23089, 64…
GO:0097159	organic cyclic compound binding	GOMF	3799	0.0162554	1.01639	9.22466e-17	3.01185e-14	up	79026, 71, 351, 60, 3320, 4627, 476, 334, 2597, 3312, 9445, 3939, 3326, 23524, 7296, 81, 226, 821, 1718, 302, 6124, 3162, 1982, 1728, 2180, 7114, 3091, 3181, 10521, 2194, 2778, 6520, 5209, 7849, 4582, 2317, 23499, 7184, 3309, 4478, 7837, 2355, 57142, 1981, 4869, 4904, 2539, 1655, 4638, 498, 5052, 2896, 23250, 4691, 811, 203068, 677, 6721, 8661, 3313, 3187, 4735, 6191, 4144, 8566, 10209, 47, 6128,…
GO:0003779	actin binding	GOMF	231	-0.0412278	0.95961	2.94695e-16	7.69743e-14	down	4627, 81, 226, 7114, 3688, 23224, 2317, 23499, 4478, 3636, 64787, 667, 4638, 9168, 7168, 6709, 7414, 83543, 4641, 87, 10096, 1729, 4643, 1266, 2934, 4628, 7171, 2059, 64423, 1956, 399687, 114793, 5358, 85477, 118, 1627, 274, 4646, 25, 830, 10163, 1265, 27, 6624, 7402, 9026, 822, 5747, 22837, 10092, 10755, 2039, 4771, 85464, 10611, 5357, 120, 10094, 6840, 57175, 4649, 6641, 51361, 2037, 147179, 10…
GO:1901363	heterocyclic compound binding	GOMF	3765	0.0158302	1.01596	5.13479e-16	1.11767e-13	up	79026, 71, 351, 60, 3320, 4627, 476, 334, 2597, 3312, 9445, 3939, 3326, 23524, 7296, 81, 226, 821, 1718, 302, 6124, 3162, 1982, 1728, 2180, 7114, 3091, 3181, 10521, 2194, 2778, 6520, 5209, 7849, 4582, 2317, 23499, 7184, 3309, 4478, 7837, 2355, 57142, 1981, 4869, 4904, 2539, 1655, 4638, 498, 5052, 2896, 23250, 4691, 811, 203068, 677, 6721, 8661, 3313, 3187, 4735, 6191, 4144, 8566, 10209, 47, 6128,…
GO:0008092	cytoskeletal protein binding	GOMF	518	-0.0264611	0.973886	8.77811e-12	1.63774e-09	down	60, 3320, 4627, 476, 2597, 6277, 81, 226, 302, 7114, 3688, 23224, 824, 2317, 23499, 4478, 3636, 64787, 667, 4638, 55243, 9168, 7168, 6709, 805, 558, 7414, 83543, 4641, 87, 4134, 10096, 103910, 1729, 10749, 4643, 1266, 2934, 10808, 4628, 7171, 10123, 2059, 23710, 113220, 10160, 64423, 4926, 1956, 23363, 399687, 3801, 114793, 5358, 10890, 85477, 8842, 10565, 118, 85456, 3799, 1627, 2288, 999, 274, …
GO:0004033	aldo-keto reductase (NADP) activity	GOMF	19	0.0471453	1.04827	3.2454e-10	5.29811e-08	up	231, 1645, 157506, 8644, 51109, 1646, 10327, 55586, 8574, 112724, 1528, 57665, 57016, 145226
GO:0016709	oxidoreductase activity, acting on paired donors, with incorporation or reduction of molecular oxygen, NAD(P)H as one donor, and incorporation of one atom of oxygen	GOMF	29	0.0422106	1.04311	2.85577e-09	4.14404e-07	up	6307, 6713, 1645, 8644, 4842, 1646, 57553, 64780, 57834, 9645, 1595, 10229, 8564, 4051, 10826, 2329, 1571, 2330, 1594, 1559, 1543
GO:0005031	tumor necrosis factor-activated receptor activity	GOMF	13	0.0458203	1.04689	5.53458e-09	6.57105e-07	up	8795, 4055, 7132, 8793, 355, 8797, 8794, 55504, 4982, 60401, 8718, 84957, 4804
GO:0005035	death receptor activity	GOMF	14	0.0458203	1.04689	5.53458e-09	6.57105e-07	up	8795, 4055, 7132, 8793, 355, 8797, 8794, 55504, 4982, 60401, 8718, 84957, 4804
GO:0003677	DNA binding	GOMF	1452	0.0124442	1.01252	2.29037e-07	2.49268e-05	up	351, 60, 334, 81, 3091, 3181, 7849, 4582, 2355, 4869, 4904, 4691, 811, 677, 6721, 6128, 3329, 6129, 3192, 4779, 6651, 5430, 2122, 3021, 7520, 3609, 23089, 2034, 6421, 2547, 1642, 9987, 1107, 4841, 9208, 6778, 23049, 64859, 25824, 6232, 6773, 1660, 1106, 8553, 6493, 1956, 1316, 6830, 399687, 143, 2909, 3184, 11176, 8085, 10847, 25, 9921, 79191, 9611, 6209, 10146, 3159, 51747, 2033, 23381, 50809, 2…
GO:0008106	alcohol dehydrogenase (NADP+) activity	GOMF	13	0.0441674	1.04516	3.13947e-07	3.15396e-05	up	231, 1645, 157506, 8644, 51109, 1646, 10327, 8574, 112724, 57665, 145226
GO:0016705	oxidoreductase activity, acting on paired donors, with incorporation or reduction of molecular oxygen	GOMF	97	0.0293896	1.02983	9.17976e-07	8.5634e-05	up	3162, 9415, 6307, 444, 6713, 5066, 1645, 3992, 5447, 1545, 8644, 22992, 6309, 8242, 5351, 4842, 1646, 55662, 5927, 57553, 8284, 79966, 26002, 8985, 64780, 57604, 5264, 54890, 54681, 57834, 9645, 285440, 79701, 55239, 54790, 5033, 84678, 112399, 23210, 84864, 6916, 1595, 129450, 83475, 10229, 112398, 57404, 221120, 8564, 339761, 91801, 120227, 8846, 4051, 10826, 10536, 2329, 113612, 1571, 1564, 15…
GO:0001758	retinal dehydrogenase activity	GOMF	6	0.0531118	1.05455	1.07657e-06	9.37333e-05	up	216, 8644, 8854, 57016
GO:0051015	actin filament binding	GOMF	70	-0.0401715	0.960625	1.5236e-06	0.000124364	down	4627, 81, 23224, 23499, 83543, 87, 10096, 4643, 4628, 1956, 399687, 5358, 85477, 118, 274, 4646, 25, 27, 6624, 7402, 10092, 5357, 10094, 6840, 57175, 147179, 8727, 28988, 57698, 51474, 55607, 10095, 26258, 4642, 1073, 10093, 57619, 9463, 55201, 91624, 339451, 357, 83660, 84168, 10529, 7456, 11078, 84940, 752, 134549, 23026, 119, 4621, 25794, 2318, 10391, 11151, 7111, 4647, 6532, 57471, 7125
GO:0008026	ATP-dependent helicase activity	GOMF	63	0.0298588	1.03031	3.17288e-06	0.00023021	up	10521, 1655, 7520, 2547, 23020, 1107, 1665, 1660, 1106, 10146, 9188, 5976, 10973, 22907, 10111, 9416, 9785, 170506, 122402, 1105, 9775, 54606, 8886, 10856, 2071, 51428, 84893, 8449, 1659, 10212, 54505, 55661, 57647, 55760, 79009, 56919, 54555, 9704, 1663, 6832, 3508, 64794, 90957, 57696, 375748, 1662, 11218, 83479, 7486, 60625, 11269, 92797, 51750, 26038, 91646
GO:0070035	purine NTP-dependent helicase activity	GOMF	63	0.0298588	1.03031	3.17288e-06	0.00023021	up	10521, 1655, 7520, 2547, 23020, 1107, 1665, 1660, 1106, 10146, 9188, 5976, 10973, 22907, 10111, 9416, 9785, 170506, 122402, 1105, 9775, 54606, 8886, 10856, 2071, 51428, 84893, 8449, 1659, 10212, 54505, 55661, 57647, 55760, 79009, 56919, 54555, 9704, 1663, 6832, 3508, 64794, 90957, 57696, 375748, 1662, 11218, 83479, 7486, 60625, 11269, 92797, 51750, 26038, 91646
GO:0003724	RNA helicase activity	GOMF	48	0.0317091	1.03222	5.62301e-06	0.000349698	up	10521, 1655, 23020, 1665, 1660, 10146, 9188, 5976, 22907, 9416, 9785, 170506, 122402, 9775, 54606, 8886, 51428, 8449, 1659, 10212, 54505, 55661, 57647, 55760, 79009, 56919, 54555, 9704, 6832, 3508, 64794, 90957, 57696, 1662, 11218, 83479, 60625, 11269, 92797, 91646
GO:0004004	ATP-dependent RNA helicase activity	GOMF	42	0.0317091	1.03222	5.62301e-06	0.000349698	up	10521, 1655, 23020, 1665, 1660, 10146, 9188, 5976, 22907, 9416, 9785, 170506, 122402, 9775, 54606, 8886, 51428, 8449, 1659, 10212, 54505, 55661, 57647, 55760, 79009, 56919, 54555, 9704, 6832, 3508, 64794, 90957, 57696, 1662, 11218, 83479, 60625, 11269, 92797, 91646
GO:0008186	RNA-dependent ATPase activity	GOMF	43	0.0317091	1.03222	5.62301e-06	0.000349698	up	10521, 1655, 23020, 1665, 1660, 10146, 9188, 5976, 22907, 9416, 9785, 170506, 122402, 9775, 54606, 8886, 51428, 8449, 1659, 10212, 54505, 55661, 57647, 55760, 79009, 56919, 54555, 9704, 6832, 3508, 64794, 90957, 57696, 1662, 11218, 83479, 60625, 11269, 92797, 91646
GO:0004386	helicase activity	GOMF	107	0.0257291	1.02606	1.77164e-05	0.00105171	up	10521, 1655, 1975, 7520, 2547, 23020, 1107, 1665, 1660, 1106, 10847, 10146, 9188, 23064, 8467, 57680, 5976, 546, 10973, 6594, 22907, 10111, 9416, 9785, 170506, 9044, 122402, 1105, 9775, 9931, 54606, 8886, 10856, 2071, 51428, 84893, 8449, 1659, 85441, 10212, 54505, 55661, 23132, 6596, 57647, 55760, 89797, 79009, 55636, 56919, 54555, 9704, 1663, 6832, 3508, 64794, 90957, 50485, 257218, 57696, 37574…
GO:0008009	chemokine activity	GOMF	14	-0.0608758	0.94094	2.00889e-05	0.0011407	down	6374, 2919, 6376, 58191, 9547, 3576, 2920, 6347, 51192, 56477, 6372
GO:0000146	microfilament motor activity	GOMF	10	-0.0637056	0.938281	2.35414e-05	0.00124668	down	4627, 4641, 4643, 4628, 4646, 4645, 4642, 4621, 4647
GO:0051082	unfolded protein binding	GOMF	72	0.0265819	1.02694	2.4637e-05	0.00124668	up	3320, 3312, 3326, 821, 7184, 3309, 4869, 811, 3313, 3329, 7203, 3301, 10383, 10574, 6950, 10728, 10694, 9804, 10576, 11140, 6892, 22948, 10575, 3998, 3337, 56886, 4676, 3304, 10726, 14, 10294, 10049, 6687, 23386, 22937, 3303, 3300, 9093, 51726, 10856, 10845, 84447, 27248, 1861, 3310, 7265, 11080, 5202, 55757, 80273, 10471, 9049, 64374, 51103, 134492, 55664, 1410, 81572, 134266, 27429, 56605, 3305…
GO:0043121	neurotrophin binding	GOMF	4	0.0491965	1.05043	2.4819e-05	0.00124668	up	6272, 5045, 9001, 4804
GO:0042379	chemokine receptor binding	GOMF	26	-0.0552733	0.946227	3.42367e-05	0.00165604	down	3716, 6374, 6772, 2919, 29097, 6376, 58191, 9547, 3576, 57402, 2920, 6347, 51192, 56477, 6372
GO:0033764	steroid dehydrogenase activity, acting on the CH-OH group of donors, NAD or NADP as acceptor	GOMF	14	0.0403226	1.04115	4.40942e-05	0.00205668	up	1645, 8644, 3295, 51144, 50814, 93517, 80270, 3294, 3291, 8630
GO:0004497	monooxygenase activity	GOMF	62	0.0308467	1.03133	5.21255e-05	0.00234744	up	6307, 6713, 5066, 1645, 1545, 8644, 4842, 1646, 57553, 26002, 64780, 57834, 9645, 285440, 6916, 1595, 83475, 10229, 57404, 8564, 339761, 120227, 4051, 10826, 2329, 113612, 1571, 1564, 1555, 2330, 7054, 1594, 1559, 1543
GO:0005509	calcium ion binding	GOMF	309	-0.0185897	0.981582	6.41993e-05	0.00279481	down	375790, 6277, 81, 821, 302, 3339, 824, 23499, 7184, 3309, 3710, 667, 307, 308, 811, 8826, 6709, 3949, 444, 805, 83543, 5066, 87, 4637, 103910, 9620, 6282, 1001, 5332, 488, 2934, 22795, 1014, 7171, 826, 823, 79888, 54843, 4853, 5358, 85477, 23061, 311, 1952, 10627, 999, 1954, 30846, 4323, 57488, 306, 808, 2621, 90411, 11328, 310, 51199, 5335, 9813, 6695, 5357, 79085, 79158, 5638, 6786, 10165, 1001…
GO:0003899	DNA-directed RNA polymerase activity	GOMF	35	0.0325294	1.03306	6.87794e-05	0.00280706	up	5430, 5431, 25885, 5441, 5437, 51082, 5432, 55718, 11128, 5436, 26015, 27297, 661, 221830, 84172, 10623, 171568, 5433, 64425, 5435, 9533, 10621, 5422, 84265, 5439, 30834
GO:0034062	RNA polymerase activity	GOMF	36	0.0325294	1.03306	6.87794e-05	0.00280706	up	5430, 5431, 25885, 5441, 5437, 51082, 5432, 55718, 11128, 5436, 26015, 27297, 661, 221830, 84172, 10623, 171568, 5433, 64425, 5435, 9533, 10621, 5422, 84265, 5439, 30834
GO:0016779	nucleotidyltransferase activity	GOMF	96	0.0250848	1.0254	8.60184e-05	0.00340424	up	5430, 10914, 10728, 25, 5431, 9097, 7360, 25885, 8760, 9060, 5441, 5130, 91373, 5833, 5437, 51082, 5425, 23318, 5432, 10514, 79670, 167153, 55718, 9061, 1736, 11128, 5436, 7013, 26015, 27297, 51455, 11164, 5429, 29926, 661, 221830, 11201, 84172, 1040, 10623, 171568, 80308, 54107, 7014, 8732, 55149, 6675, 64802, 11232, 10714, 5433, 79693, 64425, 8891, 5435, 9533, 10621, 5422, 84265, 64282, 5439, 2…
GO:0004252	serine-type endopeptidase activity	GOMF	90	-0.0315772	0.968916	0.000147854	0.00567934	down	5328, 1803, 56649, 1075, 1514, 1508, 327, 4323, 5125, 8720, 5045, 9361, 3426, 6768, 9581, 255738, 4316, 7174, 11098, 3026, 83752, 1512, 649, 5654, 9159, 718, 2152, 4324, 51279, 55486, 219743, 7093, 84236, 25807, 1520, 83943, 64063, 4485, 27429, 54760, 196294, 716, 2161, 1513, 5655, 5652, 2157, 64699, 4327, 83886, 5653, 10699, 720, 5624, 2159, 7113, 4320, 3004, 4057, 2160, 43847, 717, 4312, 354, 4…
GO:0005539	glycosaminoglycan binding	GOMF	84	-0.0303436	0.970112	0.000180813	0.00671565	down	351, 375790, 334, 9289, 960, 10457, 9510, 3491, 3918, 6422, 7422, 5792, 5270, 7048, 8829, 9388, 5048, 2247, 2260, 4316, 53834, 14, 3026, 11167, 1490, 7705, 51144, 202915, 4053, 2263, 7423, 9141, 1809, 89797, 25890, 9037, 8692, 1839, 7059, 348, 8425, 4192, 6288, 7097, 6469, 339366, 56925, 5727, 5118, 11096, 2254, 145864, 83716, 6347, 26577, 9353, 1056, 5228, 9806, 64094, 7060, 6372, 5104, 7148, 14…
GO:0001664	G-protein coupled receptor binding	GOMF	110	-0.0286035	0.971802	0.000185117	0.00671565	down	5660, 3312, 3691, 2778, 805, 23365, 7345, 6422, 488, 3716, 5781, 3301, 2771, 55737, 57561, 6374, 7476, 808, 3304, 10672, 6772, 156, 2776, 2919, 7297, 23032, 5705, 1856, 3303, 5245, 7375, 9826, 133, 718, 29097, 9693, 5898, 6376, 84133, 5144, 9368, 9463, 10868, 58191, 636, 4734, 51704, 80326, 624, 9455, 408, 9547, 1759, 3576, 134, 3717, 7483, 8324, 409, 6288, 26052, 9454, 57402, 10886, 1906, 7482, …
GO:0016655	oxidoreductase activity, acting on NAD(P)H, quinone or similar compound as acceptor	GOMF	26	0.0320384	1.03256	0.000317898	0.011221	up	1728, 1645, 1429, 8644, 4719, 4723, 4705, 4720, 1646, 4728, 4698, 4715, 4731, 4707, 4702, 4835, 51181, 84869, 374291, 91942, 4729, 84419
GO:0005487	nucleocytoplasmic transporter activity	GOMF	16	0.0347096	1.03532	0.000365849	0.0125232	up	7514, 10482, 4928, 1434, 9818, 9972, 9883, 23279, 64328, 65110, 55696, 11097, 129401, 64901, 54830
GO:0070273	phosphatidylinositol-4-phosphate binding	GOMF	11	-0.0549193	0.946562	0.000373969	0.0125232	down	54477, 10087, 153090, 64083, 79792, 27236, 55204, 28966, 285590, 114879, 57158
GO:0000049	tRNA binding	GOMF	29	0.0297652	1.03021	0.000393455	0.0128463	up	3376, 16, 11260, 3735, 54888, 5917, 6741, 83939, 57604, 2193, 9255, 55621, 55687, 55157, 25917, 81627, 124454, 3508, 24138, 129450, 57505, 79693, 80745, 91801, 348180, 93587, 4234, 90353, 26024
GO:0005085	guanyl-nucleotide exchange factor activity	GOMF	205	-0.0214728	0.978756	0.000414192	0.0131935	down	64787, 6709, 805, 23365, 6305, 3716, 10160, 1956, 10565, 8729, 7204, 10564, 378, 8924, 5747, 808, 29, 64283, 27147, 55667, 2247, 57139, 817, 54874, 2889, 2260, 23348, 7410, 9828, 6464, 60626, 4254, 9181, 57679, 22898, 55004, 6654, 3257, 23258, 1793, 9322, 3667, 84033, 9909, 1894, 5786, 26130, 8925, 85440, 117177, 9266, 57572, 23048, 9265, 27237, 55701, 54869, 50618, 9826, 23268, 80005, 8660, 5906…
GO:0015175	neutral amino acid transmembrane transporter activity	GOMF	17	0.0349071	1.03552	0.000469984	0.014555	up	8140, 6520, 81539, 23657, 6510, 347735, 6505, 55238, 124935, 120103, 206358, 256987, 54716, 8501
GO:0016405	CoA-ligase activity	GOMF	4	-0.0751276	0.927625	0.000479223	0.014555	down	8801, 80221, 116285
GO:0005088	Ras guanyl-nucleotide exchange factor activity	GOMF	141	-0.0244975	0.9758	0.000492806	0.0146274	down	64787, 6709, 805, 23365, 6305, 3716, 10160, 1956, 7204, 5747, 808, 29, 64283, 27147, 55667, 2247, 57139, 817, 2889, 2260, 7410, 9828, 6464, 4254, 9181, 57679, 22898, 6654, 23258, 1793, 3667, 84033, 9909, 1894, 5786, 117177, 27237, 55701, 54869, 50618, 9826, 23268, 8660, 5906, 6655, 6764, 8567, 9855, 3084, 9693, 221178, 2065, 5863, 9827, 80243, 55785, 54453, 54848, 2263, 58485, 121512, 64857, 1081…
GO:0016229	steroid dehydrogenase activity	GOMF	18	0.0359756	1.03663	0.000506892	0.0147111	up	1645, 8644, 3295, 51144, 50814, 6715, 93517, 80270, 79644, 3294, 3291, 8630
GO:0008173	RNA methyltransferase activity	GOMF	43	0.0278205	1.02821	0.000539946	0.0153298	up	54888, 8731, 117246, 56257, 57604, 4839, 24140, 55621, 6894, 55783, 79066, 25917, 96764, 155400, 27037, 57721, 57570, 54931, 10436, 29960, 196074, 115708, 79979, 64216, 55178, 54482, 10785, 339175, 80745, 154743, 91801, 152992, 51106, 4234, 144233, 260294
GO:0005543	phospholipid binding	GOMF	178	-0.0211606	0.979062	0.000639288	0.017616	down	26509, 3312, 302, 3710, 4869, 307, 308, 8826, 558, 8473, 4643, 8301, 54843, 2909, 85477, 311, 8729, 5037, 9600, 57488, 11188, 306, 9026, 2621, 51429, 56288, 207, 3758, 92017, 310, 6642, 23174, 3146, 23218, 58533, 6464, 27131, 4240, 54477, 57590, 8904, 10087, 55968, 9784, 153090, 64083, 26100, 55704, 401548, 57231, 23612, 6548, 51028, 57154, 59339, 9265, 8437, 65065, 23092, 79792, 80115, 116987, 2…
GO:0003743	translation initiation factor activity	GOMF	29	0.0302081	1.03067	0.000647449	0.017616	up	1982, 1981, 8661, 10209, 1975, 1983, 9669, 8662, 1968, 8672, 8894, 8669, 83939, 1965, 54505, 1964, 4528, 1967, 10987, 10289, 317649, 9086, 27161, 84285, 8891
GO:0031404	chloride ion binding	GOMF	5	0.0425533	1.04347	0.000681582	0.0181663	up	1075, 1182, 1181, 1183, 1187
GO:0035091	phosphatidylinositol binding	GOMF	101	-0.026034	0.974302	0.000740335	0.0193375	down	302, 3710, 4869, 8826, 8473, 4643, 8301, 54843, 85477, 8729, 9600, 57488, 11188, 9026, 51429, 56288, 207, 3758, 92017, 6642, 23174, 58533, 27131, 54477, 57590, 10087, 9784, 153090, 64083, 26100, 55704, 401548, 57231, 23612, 6548, 51028, 59339, 9265, 79792, 11021, 26751, 2035, 10026, 8411, 257364, 27236, 29934, 81609, 3709, 29887, 81846, 64342, 5338, 7289, 5337, 64853, 29886, 9372, 55204, 9743, 28…
GO:0072341	modified amino acid binding	GOMF	35	-0.0375287	0.963167	0.000940323	0.0240796	down	3312, 2194, 2950, 558, 54843, 10314, 85477, 2348, 2621, 3146, 4257, 875, 4240, 8904, 2937, 4524, 4594, 79792, 8436, 6573, 2948, 5333, 114879, 4935, 7298, 2946, 10125, 57158, 2352, 341359, 10588, 10841, 27232, 91937
GO:0017112	Rab guanyl-nucleotide exchange factor activity	GOMF	26	-0.0424037	0.958483	0.00101421	0.0254722	down	6305, 27147, 55667, 57679, 22898, 23258, 9909, 117177, 6764, 8567, 9827, 54453, 58485, 81846, 201627, 79958, 163486, 10260, 79890, 414918, 5866, 27342, 163259
GO:0008236	serine-type peptidase activity	GOMF	120	-0.026088	0.974249	0.00104245	0.0256563	down	5328, 1803, 1362, 56649, 1075, 1514, 54504, 5476, 1508, 327, 4323, 5125, 8720, 5045, 9361, 23478, 3426, 6768, 9581, 255738, 4316, 7174, 11098, 3026, 83752, 91039, 1512, 649, 54878, 5654, 9159, 718, 2152, 4324, 51279, 55486, 219743, 9372, 90701, 7093, 165, 84236, 25807, 1520, 1368, 83943, 64063, 4485, 27429, 54760, 196294, 10279, 59342, 716, 2161, 1513, 5655, 5652, 2157, 64699, 4327, 83886, 10003,…
GO:0016614	oxidoreductase activity, acting on CH-OH group of donors	GOMF	133	0.0217774	1.02202	0.00106083	0.0256563	up	3939, 231, 1718, 2194, 2539, 1645, 3030, 5226, 3417, 10257, 157506, 8644, 128, 51109, 1487, 8540, 3295, 7358, 4190, 1646, 2531, 3418, 84656, 4199, 9563, 9380, 11112, 22949, 10327, 51144, 154807, 55293, 7264, 50814, 728294, 4200, 224, 1962, 55349, 3419, 51084, 3033, 51181, 84869, 56898, 55586, 8574, 3248, 23171, 112724, 1528, 7498, 130, 145482, 93517, 57665, 80270, 10873, 57016, 137872, 4051, 650,…
GO:0008331	high voltage-gated calcium channel activity	GOMF	4	-0.0722989	0.930253	0.0011332	0.0268326	down	784, 782, 776
GO:0016624	oxidoreductase activity, acting on the aldehyde or oxo group of donors, disulfide as acceptor	GOMF	4	-0.0673563	0.934862	0.00115055	0.0268326	down	55753, 5160, 594, 55526
GO:0045236	CXCR chemokine receptor binding	GOMF	5	-0.063719	0.938269	0.00117982	0.0270324	down	6374, 2919, 3576, 2920, 6372
GO:0001786	phosphatidylserine binding	GOMF	16	-0.0466403	0.954431	0.00130445	0.0285018	down	3312, 558, 54843, 85477, 2621, 3146, 4240, 8904, 79792, 8436, 5333, 114879, 10125, 57158, 341359, 91937
GO:0003774	motor activity	GOMF	69	-0.0305478	0.969914	0.00130707	0.0285018	down	4627, 4641, 4637, 10749, 4643, 4628, 113220, 3801, 3799, 4646, 23303, 9371, 140735, 4649, 10540, 63971, 1781, 55930, 10513, 90990, 57530, 9126, 4645, 64837, 6993, 4642, 84952, 51143, 3831, 79659, 4648, 57519, 51626, 89953, 55083, 6990, 585, 4634, 7802, 92922, 23046, 23026, 100130097, 4621, 147700, 57644, 57576, 140469, 1780, 3798, 221458, 201625, 51168, 4647, 26153, 55567, 22989
GO:0017171	serine hydrolase activity	GOMF	121	-0.0255337	0.974789	0.00130942	0.0285018	down	5328, 1803, 1362, 56649, 1075, 1514, 54504, 5476, 1508, 327, 4323, 5125, 8720, 5045, 9361, 23478, 3426, 6768, 9581, 255738, 4316, 7174, 11098, 3026, 83752, 91039, 1512, 649, 54878, 5654, 9159, 718, 2152, 4324, 51279, 55486, 219743, 9372, 90701, 7093, 165, 84236, 25807, 1520, 1368, 83943, 64063, 4485, 27429, 54760, 196294, 10279, 59342, 716, 2161, 1513, 5655, 5652, 2157, 64699, 4327, 83886, 10003,…
GO:0005262	calcium channel activity	GOMF	65	-0.0335524	0.967004	0.001508	0.032286	down	3710, 3685, 2621, 26133, 140738, 5663, 54795, 23413, 54499, 5311, 23258, 8065, 90550, 80228, 3709, 57192, 51393, 11094, 784, 219931, 7225, 57620, 9187, 7220, 55799, 782, 57158, 117155, 114780, 79054, 283652, 5138, 59283, 7784, 785, 10343, 776, 6261, 347732, 168507, 162514, 55283, 8913
GO:0008135	translation factor activity, RNA binding	GOMF	47	0.0265846	1.02694	0.00157072	0.0330864	up	1982, 1981, 8661, 10209, 1975, 1983, 9669, 8662, 2107, 1968, 8672, 8894, 23, 8669, 83939, 1965, 80315, 54505, 10767, 1964, 4528, 29904, 1967, 10987, 80325, 10289, 317649, 9086, 27161, 84285, 54516, 8891, 56648, 2966, 1917
GO:0005319	lipid transporter activity	GOMF	66	-0.0313373	0.969149	0.00163983	0.033994	down	23250, 124976, 4864, 9600, 6342, 196527, 10079, 10087, 10347, 5359, 23200, 57205, 21, 10396, 51012, 338440, 80772, 57194, 5205, 286410, 8273, 19, 51499, 5243, 2760, 51228, 348, 91869, 27166, 376497, 2170, 114879, 57198, 148229, 6578, 10998, 24, 10650, 201305, 51761, 634, 388323, 84879, 121601, 57047, 5950, 23120, 11309, 6554, 345274, 4547
GO:0016667	oxidoreductase activity, acting on a sulfur group of donors	GOMF	43	0.0282101	1.02861	0.00182031	0.0371456	up	7296, 2936, 54431, 10935, 7295, 373156, 1738, 54495, 5768, 10539, 9352, 64359, 83667, 169714, 9973, 51734, 158046, 10495, 131474, 119391, 4482, 114112, 56605, 253827, 140809, 84203, 23166
GO:0016878	acid-thiol ligase activity	GOMF	14	-0.0496025	0.951608	0.00188413	0.0378566	down	2180, 2182, 2181, 8801, 65985, 6296, 197322, 80221, 51703, 10998, 116285, 54988
GO:0005229	intracellular calcium activated chloride channel activity	GOMF	16	-0.0535048	0.947901	0.0019735	0.038229	down	80727, 196527, 338440, 57719, 203859, 57101, 7439, 121601, 9635
GO:0061778	intracellular chloride channel activity	GOMF	16	-0.0535048	0.947901	0.0019735	0.038229	down	80727, 196527, 338440, 57719, 203859, 57101, 7439, 121601, 9635
GO:0003785	actin monomer binding	GOMF	15	-0.0473326	0.95377	0.00199049	0.038229	down	7114, 9168, 25, 27, 22837, 51474, 23242, 9788, 4634, 11344, 9087, 286527, 375189, 11151
GO:0016741	transferase activity, transferring one-carbon groups	GOMF	190	0.0176136	1.01777	0.00212721	0.0399336	up	2122, 8085, 64324, 790, 29072, 7468, 80854, 55870, 58508, 3275, 54888, 8731, 1312, 2618, 117246, 4548, 1786, 6470, 79813, 114049, 23067, 10498, 11108, 56257, 10919, 57604, 115294, 55251, 23512, 9739, 84444, 4839, 80204, 51603, 24140, 55621, 4221, 6894, 55783, 11091, 1789, 387338, 79066, 25917, 83852, 7799, 5929, 56950, 96764, 10196, 84274, 10322, 387893, 155400, 51490, 27037, 127253, 57721, 13819…
GO:0004012	phospholipid-translocating ATPase activity	GOMF	23	-0.0453244	0.955687	0.00214039	0.0399336	down	23250, 10079, 10347, 23200, 57205, 10396, 57194, 5205, 286410, 19, 5243, 57198, 148229, 24, 51761, 23120
GO:0016620	oxidoreductase activity, acting on the aldehyde or oxo group of donors, NAD or NADP as acceptor	GOMF	44	0.0308623	1.03134	0.00217382	0.039986	up	2597, 216, 8644, 128, 5160, 1738, 84188, 8854, 501, 219, 224, 4329, 7915, 55711, 57016, 8659, 10840, 160428
GO:0015036	disulfide oxidoreductase activity	GOMF	20	0.0321196	1.03264	0.00228228	0.041398	up	7296, 2936, 54431, 7295, 373156, 10539, 9352, 9973, 10495, 131474, 119391, 114112, 56605, 84203, 23166
GO:0042887	amide transmembrane transporter activity	GOMF	10	-0.0566015	0.944971	0.00234606	0.0419719	down	81539, 121260, 55238, 6564, 8170, 6563, 1015
GO:0050839	cell adhesion molecule binding	GOMF	276	-0.0152484	0.984867	0.00243987	0.0430605	down	79026, 4627, 3312, 3939, 3326, 81, 226, 302, 1982, 3688, 2194, 6520, 2317, 23499, 3309, 4478, 57142, 8754, 1981, 2017, 64787, 667, 5052, 811, 8826, 4735, 6709, 10457, 6128, 3491, 2810, 3913, 3728, 3694, 7414, 5797, 1832, 5817, 4179, 23367, 928, 102, 87, 1500, 7529, 7077, 6282, 1983, 9208, 1266, 4072, 831, 977, 8301, 5781, 23607, 9588, 1956, 1969, 27020, 114793, 10890, 8842, 118, 85456, 4301, 3799…
GO:0016706	oxidoreductase activity, acting on paired donors, with incorporation or reduction of molecular oxygen, 2-oxoglutarate as one donor, and incorporation of one atom each of oxygen into both donors	GOMF	35	0.02795	1.02834	0.00257013	0.0447546	up	444, 22992, 8242, 5351, 55662, 5927, 8284, 8985, 57604, 5264, 54890, 54681, 55239, 54790, 5033, 84678, 112399, 23210, 84864, 129450, 112398, 221120, 91801, 8846, 10536, 283208
GO:0033293	monocarboxylic acid binding	GOMF	17	0.0317741	1.03228	0.00282415	0.0485307	up	1645, 5836, 128, 6342, 6809, 1646, 5095, 3141, 56922, 2170, 1382, 54658, 341, 5104, 213
GO:0005089	Rho guanyl-nucleotide exchange factor activity	GOMF	57	-0.0307174	0.96975	0.00287405	0.048747	down	64787, 23365, 10160, 7204, 29, 64283, 7410, 9828, 9181, 57679, 6654, 1793, 84033, 1894, 27237, 55701, 54869, 50618, 9826, 23268, 6655, 9855, 221178, 5863, 80243, 55785, 54848, 121512, 64857, 50650, 57449, 23370, 9639, 50649, 23263, 23229, 153478, 5924, 25894, 26230, 7074, 8997, 57580, 128272, 1794, 5923, 89846, 55200
GO:0008168	methyltransferase activity	GOMF	179	0.0173301	1.01748	0.00338656	0.0559957	up	2122, 8085, 64324, 29072, 7468, 80854, 55870, 58508, 3275, 54888, 8731, 1312, 117246, 4548, 1786, 79813, 114049, 23067, 10498, 11108, 56257, 10919, 57604, 115294, 55251, 23512, 9739, 84444, 4839, 80204, 51603, 24140, 55621, 4221, 6894, 55783, 11091, 1789, 387338, 79066, 25917, 83852, 7799, 5929, 56950, 96764, 10196, 84274, 10322, 387893, 155400, 51490, 27037, 127253, 57721, 138199, 10419, 57570, …
GO:1901681	sulfur compound binding	GOMF	106	-0.0223707	0.977878	0.00338718	0.0559957	down	351, 375790, 334, 9289, 10457, 9510, 2950, 3491, 3918, 6422, 3030, 7422, 5792, 10314, 5270, 8829, 9388, 5048, 1622, 6342, 2247, 1738, 4257, 2260, 4316, 875, 53834, 14, 2817, 11167, 1490, 7705, 2937, 10855, 51144, 202915, 9731, 64746, 4053, 2263, 3155, 7423, 28976, 9141, 80724, 1809, 27034, 89797, 25890, 35, 4329, 9037, 1839, 7059, 8310, 348, 79777, 2948, 4192, 6288, 2639, 339366, 56925, 5727, 511…
GO:0005102	receptor binding	GOMF	828	-0.00977877	0.990269	0.00370148	0.0604266	down	6696, 351, 5660, 3320, 3312, 3326, 81, 821, 3091, 3691, 8878, 3688, 10521, 2778, 7184, 4478, 7837, 8754, 214, 9518, 667, 1803, 1655, 498, 2896, 811, 203068, 8661, 10457, 3491, 3696, 5364, 3913, 805, 23365, 3694, 7345, 5817, 4641, 9320, 928, 102, 87, 5784, 1500, 6422, 7077, 1729, 488, 3716, 975, 1314, 977, 7422, 23710, 5781, 25824, 3301, 23607, 6397, 64114, 10383, 54843, 2274, 1956, 10314, 27020, …
GO:0017128	phospholipid scramblase activity	GOMF	6	-0.059917	0.941843	0.00388746	0.0610277	down	196527, 5359, 338440, 121601, 57047
GO:0031072	heat shock protein binding	GOMF	50	0.0232977	1.02357	0.00389655	0.0610277	up	3312, 3091, 3301, 10963, 54431, 2288, 3654, 11140, 4597, 3337, 3304, 10294, 10049, 196, 10869, 26278, 3984, 3303, 3297, 9093, 10013, 1385, 7266, 3310, 1616, 26973, 2289, 7019, 9451, 5481, 2081, 27000, 4792, 317, 388591, 55664, 134, 55869, 406, 84223, 2633, 3305, 5071, 55466, 57026, 2246
GO:0015035	protein disulfide oxidoreductase activity	GOMF	15	0.0322717	1.0328	0.00391278	0.0610277	up	7296, 54431, 7295, 373156, 10539, 9352, 9973, 10495, 131474, 114112, 56605, 84203, 23166
GO:0005247	voltage-gated chloride channel activity	GOMF	5	0.0395809	1.04037	0.00392521	0.0610277	up	1182, 196527, 1181, 1183, 1187
GO:0001055	RNA polymerase II activity	GOMF	7	0.0368765	1.03756	0.00404018	0.0620762	up	5430, 5431, 5441, 5437, 5432, 5435, 5439
GO:0005245	voltage-gated calcium channel activity	GOMF	23	-0.0451366	0.955867	0.00421714	0.0633704	down	3685, 2621, 23413, 5311, 784, 219931, 782, 117155, 59283, 785, 776, 6261, 347732, 8913
GO:0048407	platelet-derived growth factor binding	GOMF	3	-0.0675678	0.934664	0.00422146	0.0633704	down	1282, 1277, 5155
GO:0031994	insulin-like growth factor I binding	GOMF	7	-0.0567954	0.944787	0.00441402	0.065508	down	3691, 3685, 3486, 3480, 3487, 3643
GO:0016836	hydro-lyase activity	GOMF	36	-0.0383597	0.962367	0.00464006	0.0673847	down	2194, 3030, 51495, 55268, 3295, 201562, 875, 347862, 2026, 210, 1962, 7390, 549, 2762, 80324, 51074, 112849, 377677, 23483, 9200, 771, 387712, 23632
GO:0017137	Rab GTPase binding	GOMF	76	-0.0252553	0.975061	0.00464366	0.0673847	down	302, 54843, 23061, 5879, 3993, 164, 80223, 10397, 26056, 9905, 55654, 10133, 125058, 23085, 55357, 23216, 22836, 57553, 57679, 23258, 23637, 64780, 23527, 4645, 8934, 5876, 9727, 27352, 89781, 23158, 9853, 85377, 64786, 9910, 9827, 11138, 9950, 1121, 22841, 23102, 3996, 54662, 64145, 636, 93627, 84079, 163486, 25771, 79890, 5875, 115704, 2622, 84440, 51256, 4218, 4943, 57531, 22999, 94121, 92558,…
GO:0031267	small GTPase binding	GOMF	161	-0.0179728	0.982188	0.00498527	0.0714067	down	302, 8826, 4641, 10787, 1729, 9578, 2059, 7514, 64423, 54843, 114793, 23061, 3842, 2665, 5879, 4301, 3993, 6647, 164, 5903, 80223, 6653, 23062, 11260, 3843, 10397, 26056, 7126, 23677, 23214, 30000, 9371, 9905, 55654, 10928, 10133, 57139, 125058, 23085, 55705, 6093, 9475, 1434, 55357, 10602, 857, 23216, 23032, 10762, 1856, 83871, 5585, 22836, 57553, 9181, 57679, 10640, 23258, 23637, 1613, 1894, 64…
GO:0016628	oxidoreductase activity, acting on the CH-CH group of donors, NAD or NADP as acceptor	GOMF	27	0.0294554	1.02989	0.00503018	0.0714067	up	1718, 2194, 1645, 8644, 1646, 3930, 22949, 1666, 645, 644, 56898, 6916, 55825, 6715, 145482, 26063, 79644, 27294
GO:0005086	ARF guanyl-nucleotide exchange factor activity	GOMF	20	-0.040485	0.960324	0.00516159	0.0718471	down	10565, 8729, 10564, 378, 54874, 9322, 8925, 9266, 23048, 9265, 23362, 57221, 9267, 8440, 9922, 23550, 27128, 5662, 84249
GO:0031369	translation initiation factor binding	GOMF	19	0.0298179	1.03027	0.00517123	0.0718471	up	1981, 6229, 23367, 1983, 8662, 1979, 8882, 5436, 26608, 2733, 23357, 22954, 5433, 2643, 23208, 100127983, 3087
GO:0032451	demethylase activity	GOMF	38	0.0285533	1.02896	0.00545203	0.074951	up	22992, 8242, 221037, 23028, 5927, 23030, 23135, 8284, 55818, 54890, 5253, 23081, 84678, 23210, 7403, 1595, 221120, 55806, 55693, 1543
GO:0005109	frizzled binding	GOMF	13	-0.0452745	0.955735	0.0055154	0.0750324	down	6422, 7476, 1856, 84133, 80326, 7483, 8324, 7482, 25805, 81029, 7475, 115908, 54361
GO:0008536	Ran GTPase binding	GOMF	17	0.0300074	1.03046	0.00592102	0.0794569	up	7514, 3842, 5903, 11260, 3843, 23214, 30000, 55705, 1434, 10762, 10204, 9670, 64328, 10048, 51194, 64901
GO:0050998	nitric-oxide synthase binding	GOMF	11	-0.0472684	0.953831	0.00596503	0.0794569	down	60, 805, 808, 817, 857, 493, 1759, 26052, 6640, 972, 6532
GO:0005548	phospholipid transporter activity	GOMF	40	-0.0342765	0.966304	0.00602315	0.0794569	down	23250, 9600, 196527, 10079, 10347, 5359, 23200, 57205, 10396, 51012, 338440, 80772, 57194, 5205, 286410, 19, 51499, 5243, 27166, 114879, 57198, 148229, 24, 10650, 51761, 84879, 121601, 57047, 23120, 4547
GO:0015295	solute:proton symporter activity	GOMF	15	-0.0439201	0.95703	0.00616242	0.0802299	down	4891, 9197, 121260, 23443, 26503, 7355, 114134, 85414, 206358, 6564, 154091, 10559, 56606, 51151
GO:0005432	calcium:sodium antiporter activity	GOMF	6	0.042884	1.04382	0.00620461	0.0802299	up	6520, 80024, 6543
GO:0016176	superoxide-generating NADPH oxidase activator activity	GOMF	4	-0.0658672	0.936255	0.00647561	0.0829132	down	285590, 10811, 5155
GO:0005201	extracellular matrix structural constituent	GOMF	27	-0.0357381	0.964893	0.00662509	0.0840036	down	1284, 1282, 7837, 1286, 85301, 1285, 1287, 7286, 8076, 1303, 1301, 1277, 4148, 7373, 145864, 1288, 1290, 255631, 1296, 84034, 284217, 3617, 7007, 4146, 2006, 4584
GO:0016877	ligase activity, forming carbon-sulfur bonds	GOMF	34	-0.0402624	0.960537	0.00688528	0.0864632	down	2180, 2182, 7317, 2181, 8801, 10054, 9039, 65985, 6296, 197322, 7318, 376497, 80221, 27304, 51703, 10998, 116285, 54988
GO:0019825	oxygen binding	GOMF	12	0.0317719	1.03228	0.00704335	0.0876059	up	1545, 875, 55662, 112398, 4051, 113612, 1571, 1555, 7054, 1559, 213, 1543
GO:0017022	myosin binding	GOMF	33	-0.0329502	0.967587	0.00721997	0.0889555	down	55243, 558, 103910, 2934, 10890, 10565, 10564, 8766, 10755, 5870, 800, 9230, 22853, 5898, 5865, 5874, 22954, 9545, 4218, 11078, 4634, 54558, 6804, 257144, 7852, 10398, 29108, 51560, 11151, 7399, 58, 6532
GO:0004518	nuclease activity	GOMF	136	0.0170632	1.01721	0.00776166	0.0947358	up	10146, 23381, 328, 5932, 22803, 10111, 9887, 23293, 51567, 29102, 8091, 29883, 4848, 54841, 22894, 8930, 54487, 23052, 64782, 79650, 9337, 115752, 53918, 1777, 81875, 90459, 54840, 5073, 57455, 28987, 55218, 57109, 2081, 2067, 80153, 79661, 129563, 5511, 51110, 23144, 54932, 10898, 27161, 10775, 55775, 5883, 23404, 5393, 83940, 27301, 55728, 246243, 116461, 5395, 23583, 7517, 4968, 9797, 7486, 10…
GO:0017016	Ras GTPase binding	GOMF	153	-0.0174854	0.982667	0.00786888	0.0951551	down	302, 8826, 4641, 10787, 1729, 9578, 2059, 7514, 64423, 54843, 114793, 23061, 3842, 5879, 4301, 3993, 6647, 164, 5903, 80223, 11260, 3843, 10397, 26056, 7126, 23677, 23214, 30000, 9371, 9905, 55654, 10928, 10133, 57139, 125058, 23085, 55705, 6093, 9475, 1434, 55357, 10602, 857, 23216, 23032, 10762, 1856, 83871, 5585, 22836, 57553, 9181, 57679, 10640, 23258, 23637, 1613, 1894, 64780, 60412, 85440, …
GO:0031402	sodium ion binding	GOMF	7	-0.0522742	0.949069	0.0084239	0.100589	down	476, 8566, 10568, 9187, 6335, 283652, 825
GO:0016801	hydrolase activity, acting on ether bonds	GOMF	3	0.0421539	1.04305	0.00854933	0.100589	up	2052, 8574, 239
GO:0016803	ether hydrolase activity	GOMF	3	0.0421539	1.04305	0.00854933	0.100589	up	2052, 8574, 239
GO:0008289	lipid binding	GOMF	302	-0.0130117	0.987073	0.00863706	0.100714	down	5660, 26509, 476, 3312, 302, 3710, 4869, 307, 308, 8826, 3329, 558, 4118, 8473, 1645, 4643, 4864, 8301, 54843, 59338, 2909, 85477, 311, 8729, 8542, 5037, 9600, 23344, 57488, 161, 11188, 9685, 306, 9026, 5836, 128, 2621, 1622, 11252, 6342, 6809, 51429, 51100, 56288, 207, 3758, 92017, 310, 10424, 5692, 6642, 23174, 3146, 23218, 11160, 54874, 58533, 56910, 6464, 27131, 23780, 1646, 581, 4240, 54477,…
GO:0005198	structural molecule activity	GOMF	336	-0.0123807	0.987696	0.00880087	0.1016	down	79026, 71, 375790, 60, 1284, 6124, 80781, 1282, 3880, 3856, 4478, 7837, 203068, 8661, 7168, 4735, 6709, 6191, 4000, 3855, 6128, 6129, 444, 6223, 3913, 3728, 6224, 6229, 7414, 4118, 6168, 1832, 4637, 3921, 7431, 4134, 23286, 10096, 1364, 6157, 7171, 1314, 6167, 6232, 23607, 10383, 4926, 1286, 292, 7311, 118, 85301, 5493, 23392, 80014, 6209, 55914, 9276, 8662, 3898, 10686, 7846, 1285, 2125, 10092, …
GO:0015294	solute:cation symporter activity	GOMF	50	-0.0299642	0.97048	0.00900488	0.1016	down	81539, 10568, 6557, 8671, 10723, 4891, 6505, 9197, 121260, 23443, 56996, 6558, 26503, 7355, 8884, 8273, 6540, 9990, 114134, 85414, 6568, 206358, 6564, 154091, 54716, 10559, 10050, 26266, 64849, 6507, 200010, 56606, 6524, 6532, 6554, 83697, 345274, 388662, 51151
GO:0030547	receptor inhibitor activity	GOMF	4	-0.0600861	0.941683	0.00901729	0.1016	down	7837, 255738, 116372, 2100
GO:0019787	ubiquitin-like protein transferase activity	GOMF	382	0.0119937	1.01207	0.0090242	0.1016	up	57674, 23321, 25831, 7317, 9320, 23352, 7267, 7323, 23327, 9921, 5903, 25897, 8924, 998, 9867, 65264, 7327, 9903, 90293, 7126, 51366, 23608, 10892, 4193, 3093, 8451, 26994, 9618, 54542, 54737, 149603, 8452, 9810, 7337, 51564, 10296, 54467, 5930, 22838, 6049, 25820, 9870, 26190, 54926, 6613, 80829, 9817, 143384, 23304, 8454, 9862, 84085, 329, 4008, 867, 51132, 83892, 868, 89910, 26268, 10116, 7329…
GO:0015095	magnesium ion transmembrane transporter activity	GOMF	12	0.0333385	1.0339	0.00927717	0.103438	up	10686, 84061, 81614, 7991, 84102, 254428, 54503, 26504, 54805
GO:0016775	phosphotransferase activity, nitrogenous group as acceptor	GOMF	7	-0.0540499	0.947385	0.00934585	0.103438	down	9448, 1152, 23416, 3756, 548596, 1159
GO:0048156	tau protein binding	GOMF	7	0.0351519	1.03578	0.00960226	0.105311	up	3320, 2288, 274, 10013, 5520, 1859, 348
GO:0016740	transferase activity	GOMF	2107	0.00618418	1.0062	0.00973366	0.105311	up	3320, 2597, 8878, 2194, 5209, 1026, 2222, 57674, 4638, 595, 4144, 8566, 47, 2950, 4233, 65125, 805, 23321, 558, 25831, 5430, 7317, 11282, 9320, 23352, 7378, 2122, 8473, 780, 208, 7267, 6888, 3716, 9578, 7357, 50488, 3030, 79888, 23049, 5781, 7323, 896, 10020, 10317, 1956, 1969, 27020, 143, 5166, 10914, 10728, 8085, 7204, 2673, 23327, 7048, 10847, 25, 9921, 3654, 2872, 5903, 9414, 4259, 80218, 796…
GO:0034061	DNA polymerase activity	GOMF	15	0.0305303	1.031	0.00975703	0.105311	up	10728, 5425, 10514, 1736, 7013, 5429, 11201, 54107, 7014, 11232, 10714, 5422, 64282
GO:0043021	ribonucleoprotein complex binding	GOMF	57	0.0205137	1.02073	0.0103364	0.110051	up	3309, 4869, 3192, 6625, 29927, 3921, 1975, 127933, 23381, 2107, 6734, 6731, 6726, 6730, 3954, 9887, 10421, 83939, 23293, 23481, 54915, 1965, 9775, 6059, 92609, 80315, 80155, 253260, 54505, 25875, 4528, 58477, 51068, 10084, 84295, 55759, 6629, 90459, 60558, 26284, 26121, 55364, 3508, 79612, 9086, 10419, 4931, 54516, 64135, 137994, 84282, 4830, 6041, 56648
GO:0098772	molecular function regulator	GOMF	816	-0.00845544	0.99158	0.0103646	0.110051	down	351, 5660, 3320, 334, 3326, 302, 1026, 7837, 4869, 64787, 307, 308, 216, 595, 8826, 4735, 6709, 2950, 65125, 2810, 5364, 805, 10653, 23365, 4118, 8473, 7077, 5708, 6305, 9411, 3716, 1075, 10808, 831, 79660, 7422, 25824, 10160, 4946, 6397, 6692, 1956, 81669, 7779, 2909, 54431, 23061, 2665, 5270, 10935, 10565, 3486, 8729, 7204, 3993, 51495, 23327, 5476, 5037, 2730, 6446, 4323, 11140, 10564, 3315, 3…
GO:0008308	voltage-gated anion channel activity	GOMF	9	0.033958	1.03454	0.0104741	0.110316	up	7416, 1182, 196527, 7419, 1181, 1183, 653519, 1187
GO:0001056	RNA polymerase III activity	GOMF	13	0.0303488	1.03081	0.0106386	0.111152	up	5441, 5437, 51082, 55718, 11128, 27297, 661, 10623, 171568, 5435, 9533, 10621, 84265
GO:0030515	snoRNA binding	GOMF	22	0.0268661	1.02723	0.0108949	0.112927	up	9188, 10528, 9790, 55127, 55720, 51602, 131870, 1736, 55813, 11164, 11163, 10885, 8602, 27042, 5822, 9136, 55651, 54433, 26747, 3669, 283927
GO:0002039	p53 binding	GOMF	43	0.0218526	1.02209	0.0112914	0.115285	up	754, 4582, 3329, 3064, 2033, 64393, 23476, 57680, 7874, 4193, 1387, 10197, 80854, 9100, 7159, 23028, 79813, 6794, 10919, 29117, 7157, 6598, 1616, 8805, 23368, 56254, 1263, 56950, 23411, 387893, 51499, 9891, 25898, 117584, 84460, 54971, 83860, 112858, 27063, 83596, 151126, 4487, 8626
GO:0051087	chaperone binding	GOMF	53	0.0207149	1.02093	0.0113181	0.115285	up	476, 3309, 811, 3329, 1075, 3301, 10963, 54431, 6647, 10525, 11140, 3337, 10961, 5611, 9531, 10294, 10049, 5621, 26278, 130872, 9529, 10598, 6904, 3300, 84447, 7157, 10469, 8975, 11080, 8266, 9532, 80273, 10471, 9530, 388591, 55664, 10478, 10681, 64215, 1356, 3280, 134266, 55135, 26519, 23753, 150274, 25822, 5071, 55466, 128229, 213
GO:0035259	glucocorticoid receptor binding	GOMF	7	0.0347775	1.03539	0.0113872	0.115285	up	2288, 7533, 8204, 1051, 23426, 4929, 2322
GO:0004869	cysteine-type endopeptidase inhibitor activity	GOMF	15	-0.0417013	0.959156	0.0115681	0.116215	down	831, 25824, 10935, 2621, 6695, 6195, 329, 6197, 25816, 408, 330, 5272, 79444, 3273
GO:0030165	PDZ domain binding	GOMF	47	-0.0273437	0.973027	0.0125278	0.124895	down	9411, 55970, 59338, 3993, 2697, 10755, 1182, 57498, 490, 5663, 23085, 6641, 493, 5174, 60412, 1525, 59339, 27237, 50848, 9693, 23705, 9368, 6198, 1902, 51678, 55327, 8322, 222484, 1741, 7976, 9732, 440193, 4356, 8324, 2535, 9419, 92, 84708, 22871, 6640, 6550, 64130, 5071, 83878, 1837
GO:0004527	exonuclease activity	GOMF	49	0.0225953	1.02285	0.0129001	0.127633	up	328, 22803, 10111, 29883, 4848, 22894, 64782, 79650, 9337, 115752, 81875, 90459, 54840, 5073, 57455, 55218, 57109, 129563, 54932, 55775, 5883, 23404, 5393, 27301, 7486, 2237, 9937, 5422, 112479, 51010, 25819, 54512, 114034, 28960, 3669, 5168, 5167
GO:0051020	GTPase binding	GOMF	170	-0.0155868	0.984534	0.0130762	0.128403	down	3320, 302, 4904, 8826, 4641, 10787, 3376, 1729, 9578, 2059, 7514, 64423, 54843, 114793, 23061, 3842, 2665, 5879, 4301, 3993, 6647, 164, 5903, 80223, 6653, 23062, 11260, 3843, 27072, 10397, 26056, 7126, 23677, 23214, 30000, 9371, 9905, 55654, 10928, 10133, 57139, 125058, 23085, 55705, 6093, 9475, 1434, 55357, 10602, 857, 23216, 23032, 10762, 1856, 83871, 5585, 22836, 57553, 9181, 57679, 10640, 645…
GO:0004842	ubiquitin-protein transferase activity	GOMF	355	0.0116459	1.01171	0.0141896	0.138296	up	57674, 23321, 25831, 7317, 9320, 23352, 7267, 7323, 23327, 9921, 25897, 8924, 998, 9867, 65264, 7327, 9903, 90293, 7126, 51366, 23608, 10892, 4193, 3093, 8451, 26994, 9618, 54542, 54737, 149603, 8452, 9810, 7337, 10296, 54467, 5930, 22838, 6049, 25820, 9870, 26190, 54926, 80829, 9817, 143384, 23304, 8454, 9862, 84085, 329, 4008, 867, 51132, 83892, 868, 89910, 26268, 10116, 7187, 54476, 8450, 5480…
GO:0008649	rRNA methyltransferase activity	GOMF	10	0.0320141	1.03253	0.016746	0.162002	up	117246, 4839, 79066, 10436, 29960, 196074, 64216, 154743, 51106
GO:0048306	calcium-dependent protein binding	GOMF	32	-0.0303247	0.97013	0.0176995	0.169967	down	6277, 302, 307, 1655, 805, 6282, 311, 306, 808, 310, 10016, 7436, 6548, 4642, 6844, 55696, 85365, 55048, 2054, 309, 5881, 6804, 6275, 6616, 11092, 6271, 1755, 9478, 6286, 7137, 7125
GO:0004540	ribonuclease activity	GOMF	60	0.0204278	1.02064	0.0180991	0.172535	up	23381, 328, 22803, 9887, 23293, 29102, 29883, 4848, 22894, 54487, 79650, 9337, 115752, 81875, 5073, 28987, 2081, 80153, 129563, 5511, 51110, 23144, 10898, 27161, 10775, 23404, 5393, 246243, 116461, 10556, 84153, 2237, 10171, 6041, 51010, 25819, 54512, 114034, 28960, 10557, 3669, 10799, 201164, 9692, 8909, 283
GO:0050662	coenzyme binding	GOMF	113	-0.0181604	0.982003	0.0182686	0.17289	down	2597, 3939, 7296, 1718, 2194, 2539, 6713, 2936, 2746, 3030, 6389, 2729, 5447, 1429, 3417, 23530, 55753, 1727, 4723, 1622, 1487, 8540, 6342, 7358, 4720, 1738, 4190, 4842, 3418, 84656, 23028, 4199, 9131, 57553, 4524, 9563, 9380, 11112, 64780, 38, 1666, 64746, 7264, 51547, 728294, 4200, 4552, 9645, 51706, 3155, 28976, 84883, 55526, 22933, 80724, 27034, 55349, 3419, 35, 51084, 4329, 23411, 2110, 3033…
GO:0008417	fucosyltransferase activity	GOMF	11	-0.0488033	0.952368	0.0195483	0.181597	down	23509, 23275, 2530, 170384, 2526, 10690, 2528
GO:0017070	U6 snRNA binding	GOMF	6	0.0346492	1.03526	0.0195582	0.181597	up	10594, 9733, 55696, 9128, 51691, 57819
GO:0019783	ubiquitin-like protein-specific protease activity	GOMF	83	0.0181341	1.0183	0.0196792	0.181597	up	7345, 10318, 55031, 9736, 7874, 8287, 9097, 9100, 26054, 10869, 8314, 54726, 55611, 23032, 84669, 9929, 57602, 8237, 9101, 219333, 84196, 7375, 84640, 55139, 80124, 10617, 8975, 9958, 7353, 10600, 54764, 205564, 90268, 10713, 159195, 10987, 59343, 10868, 7398, 51138, 79868, 55432, 220213, 25862, 143684, 51633, 84132, 9960, 85015, 10208, 29843, 4287, 26168, 7128, 57695, 126119, 199870, 124739, 158…
GO:0030276	clathrin binding	GOMF	29	-0.0324173	0.968102	0.0197448	0.181597	down	3949, 163, 8301, 54843, 161, 9685, 9026, 57586, 146691, 54812, 10040, 1601, 408, 7225, 83988, 94121, 60682, 132320, 94120, 51760, 91683, 23208, 83851, 341359, 51617
GO:0019789	SUMO transferase activity	GOMF	20	0.0287673	1.02919	0.0212196	0.193796	up	5903, 4193, 51564, 6613, 7329, 79594, 26036, 10210, 10401, 8535, 51588, 8554, 57691
GO:0005261	cation channel activity	GOMF	156	-0.0185391	0.981632	0.0215107	0.19509	down	3710, 3773, 3685, 2621, 26133, 140738, 196527, 3758, 5663, 54795, 23413, 54499, 5311, 23258, 83959, 8065, 9107, 90550, 80228, 3709, 57192, 30820, 51393, 11094, 784, 3772, 219931, 1140, 7225, 357, 23416, 30818, 3756, 57620, 55151, 3749, 54433, 9187, 8645, 7220, 57657, 84286, 3777, 79041, 9424, 3784, 55799, 6335, 782, 259232, 5025, 9132, 3786, 57158, 3750, 80333, 117155, 3759, 6332, 114780, 79400, …
GO:0008201	heparin binding	GOMF	66	-0.0220324	0.978209	0.0226183	0.202384	down	351, 334, 9289, 10457, 9510, 3491, 3918, 6422, 7422, 5792, 5270, 8829, 9388, 5048, 2247, 2260, 4316, 53834, 14, 11167, 1490, 7705, 51144, 202915, 4053, 2263, 7423, 9141, 89797, 25890, 1839, 7059, 348, 4192, 6288, 339366, 56925, 5727, 5118, 11096, 2254, 83716, 6347, 26577, 9353, 1056, 5228, 64094, 7060, 6372, 5104, 7148, 4057, 2160, 3075, 333, 3273, 2246, 129804, 462, 80739, 8839, 283
GO:0005506	iron ion binding	GOMF	66	0.0178339	1.01799	0.0226249	0.202384	up	2512, 811, 6307, 1545, 6309, 5351, 4842, 2235, 55662, 79966, 6059, 8985, 57604, 55256, 55818, 54681, 57834, 79152, 285440, 5253, 79701, 55239, 54790, 5033, 81689, 112399, 23474, 55586, 23210, 84864, 6916, 1595, 129450, 2230, 7498, 120526, 112398, 57404, 221120, 122961, 339761, 91801, 120227, 8846, 4051, 240, 239, 10826, 4241, 10536, 84964, 113612, 1571, 1564, 59344, 1555, 7054, 1594, 316, 283208,…
GO:0043024	ribosomal small subunit binding	GOMF	7	0.0330469	1.0336	0.0232472	0.205326	up	4869, 1975, 6059, 54505, 4528, 26284, 4830
GO:0016651	oxidoreductase activity, acting on NAD(P)H	GOMF	67	0.0197265	1.01992	0.0232682	0.205326	up	7296, 1728, 1645, 1535, 2936, 5447, 1429, 10935, 23530, 8644, 1727, 4719, 4723, 4705, 4720, 1738, 1646, 9131, 4728, 4698, 64359, 1666, 4715, 1355, 4552, 51706, 4731, 4707, 4702, 4835, 51181, 84869, 27158, 55586, 374291, 158046, 51295, 2766, 8564, 91942, 114112, 79400, 53905, 4729, 27294, 84419, 84203
GO:0046703	natural killer cell lectin-like receptor binding	GOMF	5	0.0372659	1.03797	0.0235055	0.206028	up	100507436, 4277, 79465, 80329
GO:0016893	endonuclease activity, active with either ribo- or deoxyribonucleic acids and producing 5'-phosphomonoesters	GOMF	21	0.0269741	1.02734	0.0240593	0.209477	up	328, 29102, 54487, 80153, 27161, 10775, 83940, 246243, 9797, 10556, 84464, 84153, 2237, 10557, 10799, 9692
GO:0001968	fibronectin binding	GOMF	12	-0.0406184	0.960195	0.0244649	0.211597	down	3688, 3685, 1514, 7422, 3486, 10272, 1490, 59339, 51144, 1520, 284297, 1513
GO:0008374	O-acyltransferase activity	GOMF	50	-0.031474	0.969016	0.0249959	0.214768	down	79888, 79143, 57104, 84803, 54675, 137964, 9926, 129642, 10555, 1384, 254531, 10162, 55733, 55326, 56895, 8694, 6901, 23659, 51099, 54677, 57678, 54947, 154141, 80339, 84649
GO:0016835	carbon-oxygen lyase activity	GOMF	51	-0.0279269	0.972459	0.0254035	0.216843	down	2194, 7520, 2547, 3030, 51495, 55268, 3295, 328, 201562, 875, 347862, 8091, 2026, 210, 1962, 79661, 7390, 549, 2762, 80324, 51074, 112849, 27301, 23583, 4968, 252969, 377677, 23483, 8846, 4913, 9200, 771, 387712, 23632
GO:0005200	structural constituent of cytoskeleton	GOMF	58	-0.0225343	0.977718	0.0259019	0.219337	down	71, 375790, 60, 3880, 4478, 203068, 7168, 6709, 1832, 7431, 10096, 23607, 10383, 5493, 55914, 7846, 10092, 5357, 120, 10094, 7277, 2037, 2036, 85378, 84790, 10376, 10095, 8030, 122786, 8470, 2035, 10174, 10093, 636, 7283, 10426, 83660, 54566, 64097, 23336, 7280, 10382, 631, 8089, 84978, 347733, 3866, 10381, 286, 9118, 2038, 2670, 287, 3868, 58, 51807, 4744
GO:0003678	DNA helicase activity	GOMF	34	0.0242406	1.02454	0.0260315	0.219337	up	7520, 2547, 1107, 1660, 1106, 10146, 23064, 57680, 546, 10973, 10111, 1105, 10856, 2071, 84893, 1663, 6832, 3508, 56652, 7486, 9837, 92797, 51750
GO:0003887	DNA-directed DNA polymerase activity	GOMF	11	0.0308333	1.03131	0.0266629	0.220808	up	5425, 10514, 5429, 11201, 54107, 11232, 10714, 5422, 64282
GO:0019003	GDP binding	GOMF	29	-0.029881	0.970561	0.0268109	0.220808	down	388, 10890, 5862, 8801, 9230, 23011, 55207, 54471, 8934, 11021, 5898, 64284, 51143, 5912, 5869, 3845, 5865, 11031, 5867, 5874, 6237, 2669, 57799, 4218, 373, 85004, 51209, 5105
GO:0030332	cyclin binding	GOMF	10	0.0308084	1.03129	0.0269101	0.220808	up	1026, 8452, 80279, 51755, 8621, 1019, 55294, 29969, 5727
GO:0015197	peptide transporter activity	GOMF	7	-0.0518859	0.949437	0.0270859	0.220808	down	6890, 121260, 84976, 6564, 1015
GO:0004866	endopeptidase inhibitor activity	GOMF	62	-0.0234426	0.97683	0.0272206	0.220808	down	351, 334, 10653, 7077, 831, 25824, 6692, 5270, 10935, 5037, 1294, 5045, 1285, 2621, 5265, 6695, 9097, 6195, 9491, 329, 6197, 5269, 718, 1992, 135228, 684, 25816, 408, 5627, 330, 5271, 27151, 259, 56925, 5272, 340267, 5274, 5054, 647174, 153218, 79444, 5973, 9806, 720, 5104, 117166, 3273, 721, 7079, 462, 4803
GO:0030414	peptidase inhibitor activity	GOMF	62	-0.0234426	0.97683	0.0272206	0.220808	down	351, 334, 10653, 7077, 831, 25824, 6692, 5270, 10935, 5037, 1294, 5045, 1285, 2621, 5265, 6695, 9097, 6195, 9491, 329, 6197, 5269, 718, 1992, 135228, 684, 25816, 408, 5627, 330, 5271, 27151, 259, 56925, 5272, 340267, 5274, 5054, 647174, 153218, 79444, 5973, 9806, 720, 5104, 117166, 3273, 721, 7079, 462, 4803
GO:0032452	histone demethylase activity	GOMF	32	0.0266365	1.02699	0.0274195	0.221048	up	22992, 8242, 221037, 23028, 5927, 23030, 23135, 8284, 55818, 5253, 23081, 84678, 23210, 7403, 55806, 55693
GO:0019956	chemokine binding	GOMF	5	-0.0517464	0.94957	0.0278374	0.223041	down	3688, 3685, 3146, 5355, 1238
GO:0005523	tropomyosin binding	GOMF	8	-0.0452233	0.955784	0.0284901	0.226235	down	6277, 800, 7138, 10529, 29767, 29108, 7111, 25802
GO:0005436	sodium:phosphate symporter activity	GOMF	3	-0.0588501	0.942848	0.0288764	0.226235	down	10568, 6568, 10050
GO:0015321	sodium-dependent phosphate transmembrane transporter activity	GOMF	4	-0.0588501	0.942848	0.0288764	0.226235	down	10568, 6568, 10050
GO:0030898	actin-dependent ATPase activity	GOMF	7	-0.0490341	0.952149	0.028929	0.226235	down	4627, 4641, 4637, 4628, 4642, 4647
GO:0008083	growth factor activity	GOMF	65	0.0173414	1.01749	0.0306339	0.238142	up	9518, 2896, 7422, 346389, 2247, 64319, 7039, 2919, 4254, 1490, 182, 3976, 649, 734, 29948, 56034, 9135, 3084, 7423, 7873, 3569, 1435, 3625, 7042, 1839, 29937, 4192, 5155, 2257, 685, 3714, 656, 10220, 2254, 5623, 3574, 9542, 2258, 650, 7043, 3589, 1950, 151449, 1890, 5228, 10675, 7425, 654, 2277, 7060, 2661, 4902, 2246, 10637, 2256, 27006, 255324, 8909, 4803, 2147, 3592, 3481
GO:0044389	ubiquitin-like protein ligase binding	GOMF	159	0.0121634	1.01224	0.0309731	0.23925	up	71, 3312, 3091, 8878, 3309, 1026, 811, 203068, 3313, 7167, 3329, 7414, 7345, 5430, 7520, 3716, 23710, 3301, 9588, 1956, 6950, 292, 10576, 7384, 4055, 8924, 23381, 9927, 81502, 65264, 81631, 55666, 7327, 5094, 57761, 51429, 7874, 4193, 3304, 3093, 8451, 9618, 11160, 1152, 5371, 4720, 54737, 8452, 875, 9810, 8323, 23111, 10869, 80279, 5970, 25820, 55611, 9529, 54926, 23197, 6613, 10670, 143384, 510…
GO:0031625	ubiquitin protein ligase binding	GOMF	155	0.0122472	1.01232	0.0316753	0.23925	up	71, 3312, 3091, 8878, 3309, 1026, 811, 203068, 3313, 7167, 3329, 7414, 7345, 5430, 7520, 3716, 23710, 3301, 9588, 1956, 6950, 292, 10576, 7384, 4055, 8924, 23381, 9927, 81502, 65264, 81631, 55666, 7327, 5094, 57761, 51429, 7874, 4193, 3304, 3093, 8451, 9618, 11160, 1152, 5371, 4720, 54737, 8452, 875, 9810, 8323, 23111, 10869, 5970, 25820, 55611, 9529, 54926, 23197, 6613, 10670, 143384, 51035, 557…
GO:0008484	sulfuric ester hydrolase activity	GOMF	14	-0.0431256	0.957791	0.0317472	0.23925	down	2799, 6448, 412, 414, 410, 411, 153642, 22901, 340075
GO:0017048	Rho GTPase binding	GOMF	46	-0.0238893	0.976394	0.0318446	0.23925	down	8826, 10787, 1729, 9578, 2059, 64423, 114793, 6647, 7126, 9371, 10928, 6093, 9475, 10602, 857, 1856, 5585, 9181, 1613, 1894, 85440, 6242, 4296, 27237, 57522, 4952, 123720, 23002, 81624, 8936, 10811, 9901, 9732, 11078, 253980, 10435, 57531, 643338, 1730, 752, 397, 50855, 6792, 7074, 3706, 148170
GO:0043027	cysteine-type endopeptidase inhibitor activity involved in apoptotic process	GOMF	11	-0.0417277	0.959131	0.0318719	0.23925	down	25824, 10935, 2621, 6195, 329, 6197, 25816, 408, 330, 5272
GO:0051213	dioxygenase activity	GOMF	64	0.0185702	1.01874	0.0320351	0.23925	up	444, 5447, 3081, 22992, 8242, 5351, 221037, 55662, 5927, 23030, 23135, 8284, 8985, 57604, 55256, 5264, 55818, 54890, 54681, 5253, 79701, 254295, 55239, 54790, 5033, 23081, 84678, 112399, 23474, 23210, 7403, 84864, 8544, 129450, 112398, 253982, 221120, 53630, 91801, 8846, 57168, 240, 239, 10536, 84964, 59344, 55693, 83875, 283208, 3242
GO:0030695	GTPase regulator activity	GOMF	178	-0.0140756	0.986023	0.0320588	0.23925	down	216, 8826, 5364, 23365, 9411, 2909, 23061, 2665, 3993, 51495, 3843, 394, 29, 55738, 23677, 23094, 9905, 10928, 125058, 392, 4649, 60626, 55357, 2776, 10602, 10395, 23216, 57186, 28964, 6904, 8976, 93663, 6654, 1793, 153090, 23637, 9322, 9093, 56882, 663, 1894, 5998, 26130, 23527, 6242, 9135, 9826, 8437, 27352, 83667, 54206, 23158, 23092, 9270, 57522, 116987, 5921, 9693, 64786, 4952, 9910, 80243, …
GO:0016885	ligase activity, forming carbon-carbon bonds	GOMF	5	-0.0540552	0.94738	0.0325253	0.241353	down	5095, 38, 5096, 56922
GO:0044325	ion channel binding	GOMF	63	-0.021843	0.978394	0.0330763	0.242971	down	3320, 3326, 81, 805, 87, 1729, 7416, 27020, 23327, 3064, 808, 2907, 817, 9100, 4842, 23241, 1739, 55690, 5621, 857, 7533, 55607, 706, 5311, 3398, 6717, 10523, 5144, 4067, 408, 5318, 388591, 30818, 3756, 9747, 23171, 22999, 6399, 2257, 3784, 6804, 9001, 6640, 9783, 255057, 2258, 9472, 2273, 10008, 29108, 287, 1003, 23630, 23704, 55800, 140730
GO:0004843	thiol-dependent ubiquitin-specific protease activity	GOMF	61	0.0187458	1.01892	0.0331155	0.242971	up	7345, 10318, 55031, 9736, 7874, 8287, 9097, 9100, 10869, 8314, 54726, 55611, 23032, 84669, 9929, 57602, 8237, 9101, 219333, 84196, 7375, 84640, 55139, 80124, 10617, 8975, 9958, 7353, 10600, 54764, 90268, 10987, 10868, 7398, 55432, 220213, 25862, 84132, 9960, 85015, 4287, 7128, 57695, 126119, 158880, 84101, 11274, 9098
GO:0017134	fibroblast growth factor binding	GOMF	11	-0.0414407	0.959406	0.0337541	0.246006	down	6223, 3685, 2260, 8539, 53834, 2817, 9702, 2263, 9158, 2261
GO:0017056	structural constituent of nuclear pore	GOMF	10	0.0301632	1.03062	0.0339059	0.246006	up	4928, 9972, 23165, 55161, 9883, 9688, 9631, 79902, 54830
GO:0005283	sodium:amino acid symporter activity	GOMF	5	-0.0537656	0.947654	0.0342837	0.246251	down	81539, 6505, 6540, 54716
GO:0015085	calcium ion transmembrane transporter activity	GOMF	86	-0.0225965	0.977657	0.0343167	0.246251	down	6520, 3710, 27032, 3685, 488, 2621, 26133, 140738, 490, 5663, 54795, 23413, 54499, 493, 5311, 23258, 8065, 90550, 80228, 3709, 80024, 57192, 51393, 11094, 784, 219931, 7225, 57620, 9187, 7220, 55799, 782, 57158, 117155, 114780, 79054, 283652, 9914, 5138, 59283, 7784, 785, 6543, 10343, 776, 6261, 347732, 168507, 162514, 55283, 8913
GO:0005125	cytokine activity	GOMF	76	-0.0198892	0.980307	0.0349063	0.248961	down	6696, 9518, 2896, 7422, 6374, 7476, 146223, 6398, 2247, 3146, 200081, 54918, 2919, 4254, 3976, 649, 3606, 3084, 9255, 8744, 6376, 58191, 3569, 1435, 3625, 9547, 7042, 3576, 8743, 8741, 4982, 9235, 55258, 656, 10220, 3600, 1906, 152189, 338376, 8742, 3574, 650, 2920, 6347, 113540, 51192, 51561, 7043, 4050, 3589, 7292, 123920, 151449, 7124, 7857, 9966, 654, 56477, 6372, 2661, 3552, 4049, 10637, 924…
GO:0004181	metallocarboxypeptidase activity	GOMF	5	-0.0505262	0.950729	0.0350757	0.248961	down	1362, 5184, 165, 23287, 1368
GO:0022838	substrate-specific channel activity	GOMF	237	-0.0140382	0.98606	0.0354725	0.250417	down	3710, 3773, 805, 25932, 3685, 7416, 80727, 8542, 808, 2621, 26133, 1182, 140738, 196527, 3758, 5663, 54795, 1739, 23413, 54499, 55144, 7419, 5311, 23258, 83959, 8065, 9107, 90550, 80228, 3709, 338440, 79073, 57192, 30820, 51393, 11094, 57719, 784, 3772, 219931, 1140, 7225, 1741, 357, 23416, 2185, 30818, 83988, 3756, 57620, 2904, 1181, 55151, 3749, 23155, 54433, 9187, 8645, 2562, 7220, 57657, 8428…
GO:0051219	phosphoprotein binding	GOMF	25	0.0228197	1.02308	0.035939	0.252346	up	2810, 7529, 2288, 5048, 10670, 5311, 867, 868, 4281, 5595, 29110, 84295, 26608, 55011, 54840, 8535, 4734, 8945, 55294, 4067, 408, 123169, 114787, 27324, 11043
GO:0042805	actinin binding	GOMF	14	-0.0377	0.963002	0.0364562	0.254609	down	8842, 10611, 5970, 5311, 23022, 4790, 9223, 7225, 4892, 171024, 776, 11155, 84665
GO:0001047	core promoter binding	GOMF	98	0.014553	1.01466	0.0366787	0.2548	up	7849, 3192, 3021, 6421, 4841, 6778, 1106, 11176, 2033, 64324, 7150, 6659, 3065, 9555, 55749, 27316, 6667, 6772, 6294, 7343, 2309, 57658, 170506, 4851, 1647, 6239, 3297, 7494, 861, 4090, 10013, 10856, 5469, 9975, 2005, 463, 8091, 7157, 1025, 23512, 10514, 9575, 6598, 55818, 54700, 84166, 8204, 26523, 4520, 55011, 9759, 1051, 4800, 63925, 2002, 84678, 23411, 10419, 11179, 4783, 27161, 2959, 9960, 3…
GO:0016796	exonuclease activity, active with either ribo- or deoxyribonucleic acids and producing 5'-phosphomonoesters	GOMF	30	0.0230169	1.02328	0.0369937	0.255628	up	328, 22803, 29883, 4848, 22894, 79650, 9337, 115752, 81875, 54840, 5073, 55218, 129563, 5883, 23404, 5393, 27301, 2237, 9937, 51010, 25819, 54512, 114034, 3669
GO:0015298	solute:cation antiporter activity	GOMF	33	0.0257804	1.02612	0.037441	0.257357	up	6520, 6548, 80024, 254428, 9187, 84679, 6550, 283652, 6549, 285335, 146802, 6543, 150159, 6556, 55244, 389015
GO:0051393	alpha-actinin binding	GOMF	8	-0.0437464	0.957197	0.0380108	0.259906	down	5311, 23022, 9223, 4892, 171024, 776, 11155, 84665
GO:0034212	peptide N-acetyltransferase activity	GOMF	41	0.0200289	1.02023	0.0384494	0.261536	up	8473, 10847, 80218, 2033, 8202, 3054, 1387, 9862, 9329, 80155, 8648, 10474, 51126, 9575, 9913, 122830, 10445, 93624, 55140, 80018, 11091, 11143, 23522, 79612, 9425, 8850, 26122, 80314, 54934, 10629, 26610, 117143, 54556, 8464, 675, 6877, 79903
GO:0016616	oxidoreductase activity, acting on the CH-OH group of donors, NAD or NADP as acceptor	GOMF	114	0.016478	1.01661	0.0388956	0.262046	up	3939, 231, 2194, 2539, 1645, 3030, 5226, 3417, 10257, 157506, 8644, 128, 51109, 1487, 3295, 7358, 4190, 1646, 2531, 3418, 84656, 4199, 9563, 9380, 11112, 22949, 10327, 51144, 55293, 7264, 50814, 4200, 1962, 3419, 51084, 3033, 51181, 84869, 56898, 55586, 8574, 3248, 23171, 112724, 1528, 130, 145482, 93517, 57665, 80270, 10873, 57016, 137872, 650, 874, 3294, 2819, 3291, 92483, 126, 160287, 27294, 1…
GO:0001071	nucleic acid binding transcription factor activity	GOMF	738	0.0069754	1.007	0.0391263	0.262046	up	3091, 7849, 2355, 4904, 677, 6721, 4779, 2122, 2034, 27125, 6778, 6773, 8553, 6493, 6830, 2909, 3159, 8848, 2033, 253461, 6659, 3065, 55769, 1487, 3054, 7586, 22877, 57169, 6667, 1387, 57659, 7528, 64764, 688, 745, 1999, 91748, 3234, 3146, 6772, 22980, 4780, 29855, 8545, 10346, 7572, 1388, 10463, 3182, 9219, 6720, 56731, 196, 6492, 58487, 7030, 2309, 60313, 4205, 6256, 5814, 5970, 7050, 4097, 548…
GO:0003700	transcription factor activity, sequence-specific DNA binding	GOMF	737	0.0069754	1.007	0.0391263	0.262046	up	3091, 7849, 2355, 4904, 677, 6721, 4779, 2122, 2034, 27125, 6778, 6773, 8553, 6493, 6830, 2909, 3159, 8848, 2033, 253461, 6659, 3065, 55769, 1487, 3054, 7586, 22877, 57169, 6667, 1387, 57659, 7528, 64764, 688, 745, 1999, 91748, 3234, 3146, 6772, 22980, 4780, 29855, 8545, 10346, 7572, 1388, 10463, 3182, 9219, 6720, 56731, 196, 6492, 58487, 7030, 2309, 60313, 4205, 6256, 5814, 5970, 7050, 4097, 548…
GO:0032403	protein complex binding	GOMF	406	-0.00877083	0.991268	0.0394536	0.26289	down	60, 3320, 4627, 3312, 3326, 81, 3688, 23224, 2778, 3880, 23499, 3856, 1026, 9289, 8754, 667, 960, 811, 203068, 595, 8826, 10457, 3329, 3491, 3913, 3694, 6229, 83543, 928, 102, 87, 163, 7431, 3021, 10787, 780, 7529, 10096, 7077, 4643, 4072, 7416, 22795, 4628, 975, 1514, 977, 3030, 5781, 23607, 5792, 1956, 399687, 5358, 85477, 311, 118, 274, 4646, 25, 3958, 2771, 1508, 5903, 7384, 10163, 55914, 27,…
GO:0048020	CCR chemokine receptor binding	GOMF	6	-0.0498354	0.951386	0.0397227	0.26334	down	3716, 6772, 29097, 6376, 6347
GO:0015267	channel activity	GOMF	259	-0.013129	0.986957	0.0401509	0.263503	down	3710, 3773, 805, 4118, 25932, 3685, 4170, 7416, 80727, 8542, 9804, 2697, 808, 2621, 26133, 1182, 140738, 196527, 3758, 5663, 54795, 1739, 581, 23413, 54499, 55144, 7419, 10440, 5311, 23258, 596, 83959, 8065, 9107, 90550, 80228, 10452, 3709, 338440, 79073, 57192, 30820, 51393, 11094, 57719, 784, 3772, 219931, 1140, 7225, 10245, 1741, 357, 29928, 23416, 2185, 30818, 83988, 3756, 57620, 2904, 1181, …
GO:0022803	passive transmembrane transporter activity	GOMF	259	-0.013129	0.986957	0.0401509	0.263503	down	3710, 3773, 805, 4118, 25932, 3685, 4170, 7416, 80727, 8542, 9804, 2697, 808, 2621, 26133, 1182, 140738, 196527, 3758, 5663, 54795, 1739, 581, 23413, 54499, 55144, 7419, 10440, 5311, 23258, 596, 83959, 8065, 9107, 90550, 80228, 10452, 3709, 338440, 79073, 57192, 30820, 51393, 11094, 57719, 784, 3772, 219931, 1140, 7225, 10245, 1741, 357, 29928, 23416, 2185, 30818, 83988, 3756, 57620, 2904, 1181, …
GO:0008139	nuclear localization sequence binding	GOMF	17	0.0251113	1.02543	0.0407539	0.266123	up	3842, 3843, 30000, 4928, 3840, 23633, 9818, 23534, 9972, 3839, 9670, 9883, 3836, 26953, 8315, 4792, 9478
GO:0042834	peptidoglycan binding	GOMF	1	-0.0742647	0.928426	0.0413289	0.268535	down	7097
GO:0008238	exopeptidase activity	GOMF	77	-0.0220187	0.978222	0.0419009	0.270412	down	1803, 1362, 290, 55748, 7345, 54504, 4012, 9805, 5476, 327, 4323, 9520, 9581, 4311, 10988, 10269, 7174, 64167, 91039, 57140, 1512, 7511, 54878, 5184, 23549, 4324, 131870, 84909, 54858, 2686, 135293, 23621, 642, 80150, 165, 10404, 23287, 90507, 63929, 8836, 1368, 79716, 10279, 59342, 95, 10003, 5251, 2160, 206338, 84735
GO:0016247	channel regulator activity	GOMF	67	-0.0207932	0.979421	0.0420318	0.270412	down	65125, 7779, 23327, 6446, 10776, 8417, 255738, 817, 2029, 4842, 6786, 1739, 857, 7533, 493, 8673, 596, 5921, 10110, 6717, 10401, 30820, 9368, 10490, 4734, 5318, 29763, 30818, 57620, 23171, 5590, 55013, 57463, 2257, 259, 132320, 55799, 6804, 6640, 400986, 2258, 80333, 65267, 5652, 9369, 10008, 64699, 5579, 65266, 3790, 59283, 1815, 27012, 23630, 7137, 55800, 5592
GO:0008080	N-acetyltransferase activity	GOMF	55	0.0180928	1.01826	0.0426194	0.272406	up	8473, 10847, 80218, 2033, 8202, 3054, 1387, 138050, 9862, 9329, 80155, 8648, 10474, 6605, 51126, 112483, 55226, 9575, 9913, 122830, 10445, 93624, 55140, 80018, 11091, 26151, 11143, 57106, 64841, 23522, 79612, 114799, 9425, 8850, 26122, 80314, 54934, 10629, 26610, 117143, 54556, 8464, 24142, 675, 6877, 79903, 162417, 339983
GO:0016491	oxidoreductase activity	GOMF	621	0.00817754	1.00821	0.042831	0.272406	up	2597, 3939, 231, 7296, 1718, 3162, 1728, 2194, 7837, 2222, 2539, 9415, 5052, 6648, 216, 2950, 6307, 444, 6713, 5066, 51097, 10493, 1645, 1535, 2936, 2746, 3030, 6389, 25824, 5226, 9588, 3992, 5447, 1429, 54431, 2665, 10935, 7295, 3417, 3081, 6647, 4259, 25912, 7384, 10257, 23530, 1327, 1545, 55753, 157506, 8644, 1727, 22992, 4719, 6309, 4723, 128, 51109, 2879, 1487, 8540, 8242, 373156, 3295, 5160…
GO:0015297	antiporter activity	GOMF	51	0.0204328	1.02064	0.0435293	0.272406	up	8140, 6520, 23657, 6522, 1182, 6548, 83959, 8402, 8034, 80024, 254428, 9057, 2542, 6508, 54020, 9187, 1183, 84679, 219855, 6550, 283652, 6549, 9498, 285335, 146802, 6543, 5172, 150159, 6556, 375611, 83697, 55244, 389015
GO:0015179	L-amino acid transmembrane transporter activity	GOMF	18	0.0257644	1.0261	0.0438641	0.272406	up	8140, 81539, 6510, 6519, 347735, 55238, 124935, 9057, 54896, 120103, 206358, 256987, 10166, 54716, 8501
GO:0042623	ATPase activity, coupled	GOMF	197	0.0114879	1.01155	0.0441378	0.272406	up	4627, 476, 3312, 10521, 1655, 498, 23250, 4641, 4637, 27032, 7520, 2547, 23020, 1107, 488, 4643, 4628, 523, 1665, 1660, 1106, 10694, 10730, 10257, 10146, 9188, 6892, 9361, 509, 528, 57680, 5976, 546, 9114, 4363, 533, 3304, 10079, 535, 490, 10928, 51606, 10973, 5928, 6594, 22907, 483, 57130, 10111, 9416, 83752, 6687, 9785, 170506, 5705, 84896, 5702, 5701, 122402, 3303, 5704, 10347, 493, 20, 23200,…
GO:0042802	identical protein binding	GOMF	547	-0.00736663	0.99266	0.0444612	0.272406	down	2512, 351, 60, 3320, 4627, 3939, 6277, 81, 226, 3162, 1728, 567, 8878, 2194, 4869, 1803, 307, 2539, 5052, 4691, 8566, 3949, 6129, 6223, 3728, 5817, 102, 87, 6422, 7431, 6282, 4170, 1364, 9208, 1075, 11343, 2746, 7422, 8553, 1956, 10574, 10935, 118, 3417, 6647, 3654, 5211, 3315, 51421, 4597, 10686, 1294, 5524, 253461, 2131, 8476, 8087, 81502, 5836, 23475, 128, 5048, 23255, 10961, 7327, 91252, 1075…
GO:0030676	Rac guanyl-nucleotide exchange factor activity	GOMF	13	-0.0387646	0.961977	0.0445739	0.272406	down	64787, 10160, 9181, 57679, 54869, 9855, 221178, 80243, 50649, 7074, 1794
GO:0017169	CDP-alcohol phosphatidyltransferase activity	GOMF	4	-0.0522532	0.949089	0.0445842	0.272406	down	9489, 81490, 10390, 1040
GO:0010314	phosphatidylinositol-5-phosphate binding	GOMF	6	-0.0491665	0.952023	0.0446182	0.272406	down	54477, 23612, 28966, 285590, 57158
GO:0031432	titin binding	GOMF	7	-0.0446314	0.95635	0.0446237	0.272406	down	805, 808, 817, 84033, 27063, 26287, 825
GO:0016887	ATPase activity	GOMF	267	0.0103194	1.01037	0.0446362	0.272406	up	3320, 4627, 476, 3312, 10521, 23499, 3309, 57674, 1655, 498, 23250, 3329, 4641, 4637, 27032, 7520, 2547, 23020, 1107, 488, 10749, 4643, 4628, 523, 1665, 113220, 1660, 1106, 3801, 3799, 10694, 10730, 10257, 10146, 9188, 6892, 5524, 23303, 9361, 509, 528, 8467, 57680, 5976, 546, 9114, 4363, 533, 3304, 9371, 10079, 535, 490, 10928, 51606, 10973, 5928, 6594, 63971, 23, 22907, 483, 57130, 10111, 9416,…
GO:0008175	tRNA methyltransferase activity	GOMF	20	0.0248021	1.02511	0.0451989	0.273807	up	54888, 57604, 24140, 55621, 6894, 25917, 57570, 54931, 115708, 79979, 54482, 10785, 339175, 80745, 91801, 152992, 4234
GO:0017091	AU-rich element binding	GOMF	9	-0.0412517	0.959588	0.0452851	0.273807	down	677, 3184, 29894, 7072, 11051, 399664, 5393, 11340, 54512
GO:0070679	inositol 1,4,5 trisphosphate binding	GOMF	5	-0.0488964	0.95228	0.0467069	0.281102	down	3710, 9266, 3709, 7225, 7220
GO:0004185	serine-type carboxypeptidase activity	GOMF	8	-0.0442736	0.956692	0.047497	0.281538	down	1362, 54504, 5476, 165, 1368, 10279, 59342
GO:0004180	carboxypeptidase activity	GOMF	20	-0.0354068	0.965213	0.0475359	0.281538	down	1362, 55748, 54504, 5476, 5184, 642, 165, 10404, 23287, 1368, 10279, 59342, 10003, 84735
GO:0000062	fatty-acyl-CoA binding	GOMF	17	-0.033046	0.967494	0.0476398	0.281538	down	3030, 1622, 6342, 64746, 3155, 28976, 80724, 27034, 35, 4329, 8310, 79777, 2639, 33, 8309, 414149, 55289
GO:0003993	acid phosphatase activity	GOMF	5	-0.0487783	0.952392	0.0476416	0.281538	down	53, 9562, 9677, 92370, 54
GO:0001054	RNA polymerase I activity	GOMF	10	0.028265	1.02867	0.0492862	0.28971	up	25885, 5441, 5437, 51082, 221830, 84172, 64425, 5435, 9533, 30834
GO:0005216	ion channel activity	GOMF	228	-0.013362	0.986727	0.0494682	0.28971	down	3710, 3773, 805, 25932, 3685, 7416, 80727, 8542, 808, 2621, 26133, 1182, 140738, 196527, 3758, 5663, 54795, 1739, 23413, 54499, 55144, 7419, 5311, 23258, 83959, 8065, 9107, 90550, 80228, 3709, 338440, 79073, 57192, 30820, 51393, 11094, 57719, 784, 3772, 219931, 1140, 7225, 1741, 357, 23416, 2185, 30818, 83988, 3756, 57620, 2904, 1181, 55151, 3749, 23155, 54433, 9187, 8645, 2562, 7220, 57657, 8428…
GO:0005178	integrin binding	GOMF	60	-0.0206725	0.97954	0.0512843	0.297821	down	81, 3688, 8754, 667, 811, 10457, 3491, 3913, 3694, 928, 102, 87, 7077, 977, 1956, 55914, 4323, 11188, 7402, 1285, 310, 4240, 1490, 255743, 10085, 3673, 1525, 3678, 9270, 3084, 6376, 5771, 4067, 3383, 8425, 6850, 11096, 3385, 11093, 2013, 3611, 1015, 4185, 53616, 83706, 2670, 8174, 10516, 7060, 7148, 25975, 2246, 8839
GO:0061135	endopeptidase regulator activity	GOMF	67	-0.0201775	0.980025	0.0513091	0.297821	down	351, 334, 10653, 7077, 831, 25824, 6692, 5270, 10935, 5037, 1294, 5045, 1285, 2621, 5265, 10197, 6695, 9097, 5720, 6195, 10213, 9491, 329, 6197, 5721, 5269, 718, 11047, 1992, 135228, 684, 25816, 408, 5627, 330, 5271, 27151, 259, 56925, 5272, 340267, 5274, 5054, 647174, 153218, 79444, 5973, 9806, 720, 5104, 117166, 3273, 721, 7079, 462, 4803
GO:0015368	calcium:cation antiporter activity	GOMF	11	0.0331056	1.03366	0.0524242	0.301196	up	6520, 80024, 9187, 283652, 6543
GO:0016891	endoribonuclease activity, producing 5'-phosphomonoesters	GOMF	15	0.0261864	1.02653	0.0527721	0.301196	up	328, 29102, 54487, 80153, 27161, 10775, 246243, 10556, 84153, 2237, 10557, 10799, 9692
GO:0017025	TBP-class protein binding	GOMF	15	0.0251392	1.02546	0.0535537	0.301196	up	3185, 55832, 5705, 5702, 5701, 5704, 5706, 1810, 2957, 55689, 5700, 2958, 2959, 9014, 3087
GO:0015280	ligand-gated sodium channel activity	GOMF	2	-0.0610504	0.940776	0.0537436	0.301196	down	357, 40
GO:0003841	1-acylglycerol-3-phosphate O-acyltransferase activity	GOMF	20	-0.0331167	0.967426	0.0538517	0.301196	down	79888, 79143, 84803, 54675, 137964, 9926, 129642, 10555, 254531, 10162, 55326, 56895, 6901, 51099, 54947, 154141
GO:0042171	lysophosphatidic acid acyltransferase activity	GOMF	21	-0.0331167	0.967426	0.0538517	0.301196	down	79888, 79143, 84803, 54675, 137964, 9926, 129642, 10555, 254531, 10162, 55326, 56895, 6901, 51099, 54947, 154141
GO:0071617	lysophospholipid acyltransferase activity	GOMF	23	-0.0331167	0.967426	0.0538517	0.301196	down	79888, 79143, 84803, 54675, 137964, 9926, 129642, 10555, 254531, 10162, 55326, 56895, 6901, 51099, 54947, 154141
GO:0036459	thiol-dependent ubiquitinyl hydrolase activity	GOMF	67	0.0167235	1.01686	0.0539662	0.301196	up	7345, 10318, 55031, 9736, 7874, 8287, 9097, 9100, 10869, 8314, 54726, 55611, 23032, 84669, 9929, 57602, 8237, 9101, 219333, 84196, 7375, 84640, 55139, 80124, 10617, 8975, 9958, 7353, 10600, 54764, 90268, 10713, 159195, 10987, 10868, 7398, 79868, 55432, 220213, 25862, 51633, 84132, 9960, 85015, 4287, 7128, 57695, 126119, 124739, 158880, 84101, 11274, 9098, 373509
GO:0101005	ubiquitinyl hydrolase activity	GOMF	72	0.0167235	1.01686	0.0539662	0.301196	up	7345, 10318, 55031, 9736, 7874, 8287, 9097, 9100, 10869, 8314, 54726, 55611, 23032, 84669, 9929, 57602, 8237, 9101, 219333, 84196, 7375, 84640, 55139, 80124, 10617, 8975, 9958, 7353, 10600, 54764, 90268, 10713, 159195, 10987, 10868, 7398, 79868, 55432, 220213, 25862, 51633, 84132, 9960, 85015, 4287, 7128, 57695, 126119, 124739, 158880, 84101, 11274, 9098, 373509
GO:0004175	endopeptidase activity	GOMF	273	-0.0109442	0.989115	0.055617	0.309088	down	824, 5328, 8754, 1803, 9510, 7345, 102, 6422, 56649, 5708, 1075, 826, 1514, 823, 10730, 1508, 7384, 327, 4898, 4323, 5125, 25825, 8720, 7385, 5045, 9736, 8837, 9361, 81502, 3426, 5688, 23385, 7874, 6768, 79875, 10892, 1522, 5692, 5695, 5663, 9581, 255738, 5641, 4316, 9097, 51107, 9100, 5685, 4311, 10269, 10531, 5690, 7174, 11098, 10016, 3026, 83752, 6687, 64167, 23032, 8904, 5684, 8237, 1512, 649…
GO:0015026	coreceptor activity	GOMF	12	-0.0374768	0.963217	0.0560725	0.3103	down	3688, 3685, 8829, 5754, 5819, 4041, 4919, 92, 10082, 7852, 23643
GO:0060590	ATPase regulator activity	GOMF	26	0.022527	1.02278	0.0588167	0.324112	up	10808, 54431, 3337, 9531, 483, 10049, 130872, 9529, 10598, 93974, 163590, 7266, 9532, 80273, 5867, 9530, 27000, 64215, 134266, 120526, 9024
GO:0004745	retinol dehydrogenase activity	GOMF	9	0.0302089	1.03067	0.0592937	0.324444	up	157506, 8644, 51109, 650, 126, 145226, 8630
GO:0043022	ribosome binding	GOMF	21	0.0228264	1.02309	0.0593737	0.324444	up	3309, 29927, 3921, 2107, 3954, 83939, 54915, 1965, 80315, 80155, 253260, 25875, 90459, 60558, 55364, 3508, 79612, 54516, 137994, 56648
GO:0016411	acylglycerol O-acyltransferase activity	GOMF	31	-0.0299015	0.970541	0.0602842	0.328047	down	79888, 79143, 57104, 84803, 54675, 137964, 9926, 129642, 10555, 254531, 10162, 55326, 56895, 8694, 6901, 51099, 54947, 154141, 80339, 84649
GO:0005096	GTPase activator activity	GOMF	156	-0.0131085	0.986977	0.0612402	0.331166	down	216, 8826, 5364, 23365, 9411, 2909, 23061, 2665, 3993, 51495, 394, 29, 55738, 23094, 9905, 10928, 125058, 392, 4649, 60626, 55357, 2776, 10602, 10395, 23216, 57186, 28964, 6904, 93663, 6654, 1793, 153090, 23637, 9322, 663, 1894, 5998, 26130, 23527, 9135, 9826, 8437, 27352, 54206, 23158, 23092, 57522, 116987, 5921, 9693, 64786, 4952, 9910, 80243, 116983, 11138, 4983, 26037, 54453, 57568, 1121, 231…
GO:0032947	protein complex scaffold	GOMF	37	-0.0232759	0.976993	0.0613647	0.331166	down	4735, 23286, 23392, 80014, 8662, 858, 9821, 1739, 857, 55004, 9231, 6548, 6602, 64210, 29775, 22941, 8440, 9223, 9368, 10542, 162989, 9351, 10636, 9455, 339451, 5318, 28956, 260425, 409, 23426, 85358, 9472, 825, 143098, 142679, 23542, 27185
GO:0004402	histone acetyltransferase activity	GOMF	35	0.0195758	1.01977	0.0619496	0.331583	up	8473, 10847, 80218, 2033, 8202, 3054, 1387, 9862, 9329, 8648, 10474, 9575, 9913, 10445, 93624, 55140, 11091, 11143, 23522, 9425, 8850, 26122, 80314, 54934, 10629, 26610, 117143, 54556, 8464, 675, 6877, 79903
GO:0061733	peptide-lysine-N-acetyltransferase activity	GOMF	35	0.0195758	1.01977	0.0619496	0.331583	up	8473, 10847, 80218, 2033, 8202, 3054, 1387, 9862, 9329, 8648, 10474, 9575, 9913, 10445, 93624, 55140, 11091, 11143, 23522, 9425, 8850, 26122, 80314, 54934, 10629, 26610, 117143, 54556, 8464, 675, 6877, 79903
GO:0000774	adenyl-nucleotide exchange factor activity	GOMF	8	0.030023	1.03048	0.0624873	0.333095	up	10808, 9531, 9529, 9532, 80273, 9530, 134266
GO:0005516	calmodulin binding	GOMF	100	-0.0150592	0.985054	0.0628647	0.333147	down	4627, 1655, 4638, 8826, 6709, 4641, 23352, 4643, 1266, 4628, 2130, 1956, 118, 7082, 4646, 2872, 1265, 5257, 490, 817, 120, 54795, 23271, 4842, 6641, 29888, 3707, 55930, 800, 93974, 65108, 493, 84033, 6548, 157922, 5130, 4645, 4642, 29966, 2035, 4133, 8411, 29904, 6844, 8573, 1491, 10645, 5532, 6016, 5137, 5530, 818, 165, 80271, 5261, 8398, 25827, 5256, 2669, 3756, 27130, 5533, 8877, 9657, 29078, …
GO:0052650	NADP-retinol dehydrogenase activity	GOMF	7	0.0311141	1.0316	0.0630071	0.333147	up	157506, 8644, 51109, 112724, 57665, 145226
GO:0004526	ribonuclease P activity	GOMF	6	0.0324288	1.03296	0.0634344	0.334054	up	10775, 10556, 10557, 10799, 9692
GO:0005342	organic acid transmembrane transporter activity	GOMF	73	0.0168257	1.01697	0.0637256	0.33424	up	8140, 6520, 81539, 23657, 9123, 6510, 124565, 9121, 6519, 10165, 347735, 6566, 6567, 6505, 8402, 55238, 124935, 9057, 54896, 8604, 8273, 151473, 9194, 6540, 79751, 153129, 120103, 8504, 206358, 151258, 256987, 145389, 1244, 10166, 54716, 1468, 6578, 9120, 9122, 64849, 6507, 8501, 634, 56606, 246213, 11309, 6554, 345274, 388662
GO:0004435	phosphatidylinositol phospholipase C activity	GOMF	14	0.0260913	1.02643	0.0641155	0.334836	up	5332, 113026, 5335, 624, 84812, 5333, 1131, 2151, 9651, 5336, 1909, 1133
GO:0004653	polypeptide N-acetylgalactosaminyltransferase activity	GOMF	14	-0.0378483	0.962859	0.0643522	0.334836	down	2589, 55568, 11226, 2591, 374378, 79695, 8693, 11227, 117248, 442117
GO:0008179	adenylate cyclase binding	GOMF	6	-0.0443383	0.95663	0.0654748	0.339326	down	805, 808, 9590, 111, 9495, 9472
GO:0019531	oxalate transmembrane transporter activity	GOMF	2	0.0391637	1.03994	0.0683971	0.35307	up	5172, 375611
GO:0036041	long-chain fatty acid binding	GOMF	4	-0.0534283	0.947974	0.069023	0.35396	down	6342, 6809, 2170
GO:0071949	FAD binding	GOMF	9	-0.0387289	0.962011	0.0691259	0.35396	down	8540, 9131, 57553, 64780, 4552, 9645, 51706, 1408, 8564
GO:0005112	Notch binding	GOMF	13	0.0258108	1.02615	0.0693827	0.35396	up	55662, 4851, 182, 22938, 22848, 79094, 3714, 1840, 28514, 54567, 10683, 27255
GO:0046943	carboxylic acid transmembrane transporter activity	GOMF	72	0.016652	1.01679	0.070245	0.356427	up	8140, 6520, 81539, 23657, 9123, 6510, 124565, 9121, 6519, 10165, 347735, 6566, 6567, 6505, 8402, 55238, 124935, 9057, 54896, 8604, 8273, 151473, 9194, 6540, 79751, 153129, 120103, 8504, 206358, 151258, 256987, 145389, 1244, 10166, 54716, 1468, 6578, 9120, 9122, 64849, 6507, 8501, 634, 246213, 11309, 6554, 345274, 388662
GO:0016423	tRNA (guanine) methyltransferase activity	GOMF	9	0.0286267	1.02904	0.070412	0.356427	up	55621, 6894, 25917, 57570, 54931, 10785, 80745, 4234
GO:0017080	sodium channel regulator activity	GOMF	20	-0.0301808	0.97027	0.0710206	0.35733	down	23327, 6446, 255738, 817, 4842, 7533, 493, 10110, 4734, 5318, 23171, 2257, 132320, 6640, 2258, 5652, 64699, 55800
GO:0016810	hydrolase activity, acting on carbon-nitrogen (but not peptide) bonds	GOMF	103	-0.0172305	0.982917	0.0713287	0.35733	down	1107, 427, 3340, 3065, 23576, 790, 10284, 5928, 23309, 9219, 51564, 1808, 23028, 4522, 51742, 1615, 10013, 23186, 10362, 10797, 23564, 51547, 271, 26873, 53615, 25855, 22933, 1809, 9759, 55768, 57504, 55331, 79885, 79685, 23411, 80150, 441024, 51548, 2166, 23410, 125061, 51005, 150223, 55869, 27350, 134637, 10014, 1400, 686, 104, 11240, 2643, 161823, 55093, 158584, 384, 8819, 272, 340485, 9615, 9…
GO:0005416	cation:amino acid symporter activity	GOMF	6	-0.0461576	0.954891	0.0716824	0.35733	down	81539, 6505, 6540, 206358, 54716
GO:0008242	omega peptidase activity	GOMF	9	-0.0416924	0.959165	0.0719518	0.35733	down	7345, 327, 54858, 2686, 23621, 80150, 8836
GO:0003824	catalytic activity	GOMF	4997	0.00336341	1.00337	0.0719585	0.35733	up	3320, 4627, 476, 2597, 3312, 3939, 231, 7296, 226, 1718, 3162, 1728, 2180, 8878, 10521, 2194, 2778, 6520, 5209, 824, 23499, 5328, 3309, 1026, 7837, 8754, 3636, 2222, 1803, 2539, 57674, 1655, 4638, 498, 9415, 5052, 23250, 203068, 6648, 216, 595, 4144, 8566, 9510, 47, 7167, 2182, 2950, 1362, 4233, 3329, 6307, 65125, 444, 388, 805, 23321, 7803, 290, 6713, 558, 55748, 7345, 5797, 25831, 5430, 7317, 2…
GO:0016410	N-acyltransferase activity	GOMF	67	0.0156229	1.01575	0.0730084	0.36117	up	8473, 10847, 80218, 2033, 4836, 8202, 3054, 1387, 138050, 211, 9862, 9329, 80155, 8648, 10474, 6605, 51126, 112483, 55226, 9575, 9913, 122830, 10445, 93624, 55140, 80018, 11091, 26151, 11143, 57106, 64841, 23522, 79612, 114799, 9425, 8850, 26122, 80314, 54934, 9397, 10629, 253782, 26610, 117143, 54556, 8464, 24142, 675, 79603, 6877, 79903, 570, 162417, 117245, 339983, 10249
GO:0001846	opsonin binding	GOMF	4	-0.0489717	0.952208	0.0737856	0.363638	down	811, 3685, 5245, 720
GO:0003713	transcription coactivator activity	GOMF	173	-0.0118069	0.988263	0.0744587	0.365358	down	81, 10521, 4869, 1655, 3728, 87, 23286, 2274, 10847, 3159, 2033, 6659, 6601, 8289, 8202, 92140, 9500, 6599, 3054, 9969, 55749, 1387, 328, 7528, 83637, 283149, 11030, 1999, 2247, 2962, 55827, 10463, 7337, 3275, 4205, 6256, 57658, 9321, 23028, 5927, 56970, 5585, 6942, 23054, 5702, 6666, 6929, 9862, 329, 9282, 10915, 9792, 10498, 9663, 6602, 5469, 3727, 64210, 8648, 10474, 29117, 9124, 85441, 6605, …
GO:0004521	endoribonuclease activity	GOMF	32	0.0208064	1.02102	0.0751572	0.365358	up	328, 23293, 29102, 54487, 28987, 2081, 80153, 51110, 23144, 10898, 27161, 10775, 246243, 116461, 10556, 84153, 2237, 10171, 6041, 10557, 10799, 201164, 9692, 8909
GO:0015491	cation:cation antiporter activity	GOMF	31	0.0239695	1.02426	0.0752338	0.365358	up	6520, 6548, 80024, 254428, 9187, 84679, 6550, 283652, 6549, 285335, 6543, 150159, 6556, 55244, 389015
GO:0005165	neurotrophin receptor binding	GOMF	7	0.0293272	1.02976	0.075393	0.365358	up	5335, 6464, 27018, 1946, 10818, 10782, 4803
GO:0017049	GTP-Rho binding	GOMF	11	-0.0356507	0.964977	0.0755505	0.365358	down	7126, 6093, 10602, 5585, 6242, 123720, 11078, 253980, 10435, 643338, 148170
GO:0004438	phosphatidylinositol-3-phosphatase activity	GOMF	9	0.0303936	1.03086	0.0763369	0.365358	up	22908, 8898, 8871, 9107, 8867, 4534
GO:0052744	phosphatidylinositol monophosphate phosphatase activity	GOMF	10	0.0303936	1.03086	0.0763369	0.365358	up	22908, 8898, 8871, 9107, 8867, 4534
GO:0001105	RNA polymerase II transcription coactivator activity	GOMF	13	-0.0335301	0.967026	0.0766401	0.365358	down	6659, 1387, 4205, 6666, 8648, 57496, 8692, 163732, 10001, 51741, 27063, 5308, 57057
GO:0005521	lamin binding	GOMF	7	-0.0432749	0.957648	0.0766524	0.365358	down	23353, 5621, 3930, 665, 7112, 25777
GO:0015296	anion:cation symporter activity	GOMF	17	-0.0334999	0.967055	0.0770066	0.365711	down	10568, 6557, 8671, 10723, 6505, 56996, 6558, 9990, 6568, 10050, 26266, 64849, 83697
GO:0004872	receptor activity	GOMF	621	-0.00706254	0.992962	0.0778294	0.36695	down	3691, 3688, 7849, 3710, 9289, 1803, 960, 23471, 3949, 4233, 3773, 3696, 5364, 805, 290, 3694, 558, 5797, 5817, 4179, 4059, 55890, 3921, 6422, 780, 114908, 56649, 8795, 3685, 9620, 1364, 6238, 4864, 3959, 55366, 5792, 1956, 1969, 10314, 27020, 4853, 3693, 1952, 7048, 7095, 5361, 2150, 6272, 6510, 2348, 6653, 5796, 4055, 961, 8829, 266977, 808, 3426, 9969, 5754, 4070, 3572, 79602, 3304, 2149, 3758,…
GO:0060089	molecular transducer activity	GOMF	621	-0.00706254	0.992962	0.0778294	0.36695	down	3691, 3688, 7849, 3710, 9289, 1803, 960, 23471, 3949, 4233, 3773, 3696, 5364, 805, 290, 3694, 558, 5797, 5817, 4179, 4059, 55890, 3921, 6422, 780, 114908, 56649, 8795, 3685, 9620, 1364, 6238, 4864, 3959, 55366, 5792, 1956, 1969, 10314, 27020, 4853, 3693, 1952, 7048, 7095, 5361, 2150, 6272, 6510, 2348, 6653, 5796, 4055, 961, 8829, 266977, 808, 3426, 9969, 5754, 4070, 3572, 79602, 3304, 2149, 3758,…
GO:0042803	protein homodimerization activity	GOMF	355	-0.00778699	0.992243	0.0798091	0.37493	down	3320, 4627, 6277, 81, 3162, 8878, 2194, 4869, 1803, 2539, 8566, 6129, 6223, 3728, 5817, 102, 87, 6282, 4170, 9208, 11343, 7422, 8553, 118, 3417, 6647, 3654, 4597, 5524, 253461, 2131, 8087, 81502, 5836, 23475, 128, 5048, 23255, 10961, 91252, 10755, 1487, 7164, 51429, 3295, 3074, 858, 51100, 3572, 1182, 6667, 196527, 57659, 4953, 11030, 6642, 6772, 81603, 5371, 4257, 817, 29959, 2260, 8452, 875, 58…
GO:0030554	adenyl nucleotide binding	GOMF	800	0.00506295	1.00508	0.0804923	0.375026	up	71, 60, 3320, 4627, 476, 3312, 9445, 3326, 2180, 10521, 5209, 7184, 3309, 1655, 4638, 498, 23250, 3313, 4144, 8566, 47, 2182, 4233, 3329, 65125, 3192, 558, 7317, 2181, 4641, 27032, 7520, 780, 208, 10096, 2547, 23020, 3376, 1107, 488, 10749, 3716, 9578, 4643, 10808, 4628, 2746, 50488, 16, 523, 23049, 7203, 1665, 113220, 3301, 1660, 7323, 3308, 2729, 10020, 1106, 1956, 1969, 399687, 10574, 3801, 69…
GO:0034237	protein kinase A regulatory subunit binding	GOMF	11	-0.0352255	0.965388	0.0806369	0.375026	down	10565, 10564, 9867, 5566, 64746, 10270, 8165, 3784, 9495, 84281, 9472
GO:0015245	fatty acid transporter activity	GOMF	6	-0.0453002	0.95571	0.0809479	0.375026	down	376497, 2170, 6578, 10998, 84879
GO:0015269	calcium-activated potassium channel activity	GOMF	6	0.0314897	1.03199	0.0809781	0.375026	up	9107, 55151, 79041, 3782, 3780
GO:0008134	transcription factor binding	GOMF	303	0.00803118	1.00806	0.0820283	0.377421	up	60, 81, 3091, 4869, 307, 595, 9320, 2034, 23710, 3301, 1660, 8553, 2274, 3185, 3184, 118, 55832, 9611, 3064, 23543, 3159, 2033, 25897, 64324, 3065, 8202, 92140, 1487, 9969, 7874, 6667, 1387, 328, 688, 5932, 91748, 3146, 4780, 51523, 2962, 23013, 7205, 3275, 9219, 7159, 51564, 221037, 196, 55662, 2309, 80279, 4205, 150094, 6256, 2878, 5814, 5970, 26155, 8861, 5710, 8904, 5705, 23028, 23054, 5702, …
GO:0005484	SNAP receptor activity	GOMF	26	-0.0253337	0.974985	0.0821367	0.377421	down	8417, 6809, 10652, 9341, 8675, 8673, 9527, 9117, 6844, 10490, 10228, 6811, 53407, 8773, 116841, 8677, 2054, 8674, 9570, 203062, 6843, 6804, 662, 6616, 112755, 10791
GO:0050840	extracellular matrix binding	GOMF	30	-0.0238625	0.97642	0.0823622	0.377421	down	6696, 375790, 3688, 9289, 8754, 3491, 4059, 3921, 59277, 3685, 7422, 3958, 2817, 3956, 3673, 59339, 1520, 284297, 1301, 6469, 11096, 1893, 9353, 9806, 3674, 1634, 284348, 169611, 8404, 43
GO:0031210	phosphatidylcholine binding	GOMF	7	-0.0406261	0.960188	0.0840125	0.38116	down	9600, 57488, 51652, 5130, 10125, 341, 5104
GO:0001871	pattern binding	GOMF	7	0.0289003	1.02932	0.0840537	0.38116	up	178, 56261, 27283, 157869, 5168, 5167, 8909
GO:0030247	polysaccharide binding	GOMF	7	0.0289003	1.02932	0.0840537	0.38116	up	178, 56261, 27283, 157869, 5168, 5167, 8909
GO:0016307	phosphatidylinositol phosphate kinase activity	GOMF	11	0.0278534	1.02824	0.0860182	0.388719	up	200576, 79837, 8394, 5293, 5290, 5287, 266971, 138429
GO:0017017	MAP kinase tyrosine/serine/threonine phosphatase activity	GOMF	8	-0.0386992	0.96204	0.0866773	0.390347	down	1847, 1843, 1848, 80824, 1850, 1849, 11221, 1852
GO:0000149	SNARE binding	GOMF	61	-0.0178955	0.982264	0.0876975	0.392613	down	54843, 25, 8766, 8417, 6809, 57586, 246126, 10652, 200081, 9810, 9341, 8675, 11336, 8673, 6812, 51594, 9527, 26258, 9117, 6813, 23256, 6844, 51542, 10490, 5771, 10228, 6811, 8773, 5867, 84079, 116841, 8677, 19, 2054, 23557, 8674, 55787, 7405, 9570, 63908, 94121, 203062, 94120, 6843, 6804, 51760, 91683, 23208, 6616, 83851, 341359, 112755, 283849, 10791, 10815, 6532
GO:0019840	isoprenoid binding	GOMF	9	0.0287116	1.02913	0.0880587	0.392613	up	8854, 5229, 1382, 54658, 733, 5104, 5950
GO:0042923	neuropeptide binding	GOMF	3	0.034943	1.03556	0.0880825	0.392613	up	6755, 8811, 4987
GO:0070006	metalloaminopeptidase activity	GOMF	13	-0.0335252	0.967031	0.088824	0.393715	down	290, 4012, 4323, 9520, 10988, 64167, 57140, 7511, 23549, 4324, 84909, 206338
GO:0015125	bile acid transmembrane transporter activity	GOMF	6	0.0311045	1.03159	0.0889325	0.393715	up	8273, 634, 11309, 6554, 345274
GO:0033549	MAP kinase phosphatase activity	GOMF	10	-0.0369876	0.963688	0.0895609	0.395157	down	1845, 1847, 1843, 1848, 80824, 1850, 1849, 11221, 1852
GO:0004683	calmodulin-dependent protein kinase activity	GOMF	15	-0.0307745	0.969694	0.090513	0.398013	down	2872, 5257, 817, 29904, 10645, 818, 5261, 2185, 5256, 84254, 5255, 3706, 8536, 5260, 139728
GO:0003810	protein-glutamine gamma-glutamyltransferase activity	GOMF	2	-0.0567012	0.944876	0.0951744	0.415983	down	9333, 2038
GO:0022836	gated channel activity	GOMF	152	-0.0132486	0.986839	0.0952364	0.415983	down	3710, 3773, 805, 25932, 3685, 7416, 80727, 808, 2621, 1182, 140738, 196527, 3758, 54795, 1739, 23413, 7419, 5311, 9107, 3709, 338440, 79073, 57192, 30820, 57719, 784, 3772, 219931, 1140, 1741, 357, 23416, 2185, 30818, 83988, 3756, 2904, 1181, 55151, 3749, 8645, 2562, 57657, 2564, 2743, 309, 3777, 79041, 9424, 1183, 3784, 55799, 6335, 782, 259232, 203859, 5025, 9132, 3786, 653519, 57158, 3750, 571…
GO:0008373	sialyltransferase activity	GOMF	31	-0.0320076	0.968499	0.0965275	0.420216	down	30815, 6482, 6484, 27090, 6487, 6489, 10402, 55808, 10610, 8128, 7903, 29906, 81849
GO:0019201	nucleotide kinase activity	GOMF	20	-0.0288352	0.971577	0.0979517	0.425	down	9414, 51727, 2987, 1739, 10111, 204, 205, 8573, 84433, 1741, 260425, 4356, 1841, 122481, 158067, 129607, 1740
GO:0004652	polynucleotide adenylyltransferase activity	GOMF	7	0.0305971	1.03107	0.100072	0.432763	up	10914, 167153, 55149, 64282, 64852
GO:0031420	alkali metal ion binding	GOMF	9	-0.0360828	0.96456	0.101482	0.436314	down	476, 8566, 10568, 9759, 3612, 9187, 6335, 283652, 825
GO:0032559	adenyl ribonucleotide binding	GOMF	791	0.00475774	1.00477	0.102176	0.436314	up	71, 60, 3320, 4627, 476, 3312, 9445, 3326, 2180, 10521, 5209, 7184, 3309, 1655, 4638, 498, 23250, 3313, 4144, 8566, 47, 2182, 4233, 3329, 65125, 3192, 558, 7317, 2181, 4641, 27032, 7520, 780, 208, 10096, 2547, 23020, 3376, 1107, 488, 10749, 3716, 9578, 4643, 10808, 4628, 2746, 50488, 16, 523, 23049, 7203, 1665, 113220, 3301, 1660, 7323, 3308, 2729, 10020, 1106, 1956, 1969, 399687, 10574, 3801, 69…
GO:0099516	ion antiporter activity	GOMF	43	0.019146	1.01933	0.102236	0.436314	up	6520, 6522, 6548, 83959, 8402, 80024, 254428, 2542, 6508, 54020, 9187, 84679, 219855, 6550, 283652, 6549, 9498, 285335, 6543, 5172, 150159, 6556, 375611, 83697, 55244, 389015
GO:0008233	peptidase activity	GOMF	489	-0.00770194	0.992328	0.102413	0.436314	down	824, 5328, 8754, 1803, 9510, 1362, 290, 55748, 7345, 102, 6422, 79956, 56649, 5708, 1075, 826, 1514, 823, 54504, 4012, 9805, 10730, 5476, 1508, 7384, 327, 4898, 4323, 5125, 25825, 8720, 7385, 9520, 10318, 55031, 5045, 9736, 8837, 9361, 81502, 23478, 3426, 5688, 23385, 7874, 6768, 79875, 10892, 1522, 745, 5692, 5695, 8287, 5663, 9581, 255738, 5641, 4316, 9097, 51107, 9100, 5685, 4311, 26054, 10988…
GO:0003909	DNA ligase activity	GOMF	6	-0.0464654	0.954598	0.102621	0.436314	down	10039, 3980, 7515, 10038
GO:0005070	SH3/SH2 adaptor activity	GOMF	28	-0.0240163	0.97627	0.102898	0.436314	down	2059, 5781, 6452, 8935, 10657, 392, 7159, 6451, 1399, 50618, 2887, 2549, 8440, 8027, 10045, 395, 1124, 8506, 10580, 55824, 8631, 29760, 8835, 6450, 84941, 1123
GO:0035254	glutamate receptor binding	GOMF	21	-0.0260665	0.97427	0.105342	0.445232	down	821, 2778, 805, 2319, 808, 5335, 1739, 10211, 4983, 22941, 4734, 5867, 9455, 1741, 26052, 9454, 85358, 5923, 5913, 1740, 1813
GO:0019841	retinol binding	GOMF	3	0.0341069	1.0347	0.106064	0.446159	up	1382, 733, 5950
GO:0008375	acetylglucosaminyltransferase activity	GOMF	42	-0.0227412	0.977515	0.106371	0.446159	down	11282, 8473, 2131, 3074, 2137, 2132, 55624, 4245, 9091, 2650, 10678, 64132, 146664, 10331, 79868, 5279, 9245, 285203, 3073, 9215, 2135, 51227, 84002, 199857, 93010, 79369, 4247, 51146, 3955
GO:0045296	cadherin binding	GOMF	187	-0.00965512	0.990391	0.106857	0.446159	down	79026, 4627, 3312, 3939, 3326, 226, 302, 1982, 3688, 2194, 6520, 2317, 23499, 3309, 57142, 1981, 2017, 64787, 5052, 8826, 4735, 6709, 6128, 2810, 3728, 7414, 5797, 4179, 23367, 1500, 7529, 6282, 1983, 9208, 1266, 4072, 831, 8301, 23607, 9588, 1956, 1969, 114793, 10890, 8842, 118, 85456, 4301, 3799, 3417, 1627, 10694, 999, 7082, 4646, 5493, 9414, 23513, 10163, 1265, 57488, 6624, 3898, 9685, 822, 2…
GO:0032266	phosphatidylinositol-3-phosphate binding	GOMF	13	-0.0322076	0.968306	0.107189	0.446159	down	56288, 54477, 153090, 26100, 23612, 51028, 81609, 28966, 285590, 55062, 57732, 57158
GO:0070492	oligosaccharide binding	GOMF	5	-0.0431457	0.957772	0.107269	0.446159	down	4017, 3956, 285761, 3965, 2995
GO:0080025	phosphatidylinositol-3,5-bisphosphate binding	GOMF	10	-0.0356309	0.964996	0.107768	0.446811	down	8729, 54477, 26100, 57231, 23612, 285590, 55062, 57158, 157807
GO:0031492	nucleosomal DNA binding	GOMF	24	-0.0258881	0.974444	0.108281	0.447516	down	60, 3021, 6601, 3065, 9555, 6599, 5928, 9219, 3151, 8932, 8091, 9324, 6605, 6603, 6598, 57459, 53615, 86, 3020, 79366, 8351
GO:0005496	steroid binding	GOMF	38	0.0168811	1.01702	0.108737	0.447984	up	476, 1645, 4864, 5836, 6342, 10424, 11160, 1646, 857, 22937, 26031, 706, 2101, 9885, 2908, 10948, 10265, 19, 114881, 2104, 348, 114879, 10062, 309, 5727, 79957, 85315, 6097, 2100, 2852, 2099, 6462, 54658, 3291, 222642, 147323
GO:0009055	electron carrier activity	GOMF	54	0.0148183	1.01493	0.109505	0.449302	up	231, 7296, 444, 1535, 2936, 5447, 1327, 4719, 128, 7358, 4720, 4017, 4199, 9131, 10539, 10327, 1355, 7264, 4200, 28976, 80724, 27034, 35, 4835, 2110, 8574, 5860, 8310, 2230, 1528, 6715, 7498, 1352, 2639, 91942, 2109, 388753, 114112, 8659, 29958, 33, 4729, 314, 316, 8309, 27294, 2877, 125965, 84419, 55289, 8630
GO:0005048	signal sequence binding	GOMF	23	0.0196474	1.01984	0.109811	0.449302	up	163, 3842, 9804, 3843, 30000, 4928, 3840, 23633, 6730, 9818, 23534, 9972, 3839, 9670, 9883, 3836, 26953, 9577, 8315, 4792, 29928, 11015, 9478
GO:0070403	NAD+ binding	GOMF	9	-0.035468	0.965154	0.110089	0.449302	down	2746, 51547, 22933, 51084, 23411, 3033, 51548, 3248, 23410
GO:0016903	oxidoreductase activity, acting on the aldehyde or oxo group of donors	GOMF	51	0.0193296	1.01952	0.110994	0.451221	up	2597, 231, 216, 55753, 8644, 128, 5160, 1738, 84188, 8854, 501, 594, 219, 224, 55526, 4329, 7915, 7498, 55711, 57016, 8659, 10840, 160428, 316
GO:0071855	neuropeptide receptor binding	GOMF	7	-0.0404823	0.960326	0.11125	0.451221	down	2778, 1906, 1907, 112609, 90226, 347148
GO:0004629	phospholipase C activity	GOMF	15	0.0232767	1.02355	0.114119	0.459264	up	5332, 113026, 5335, 624, 134, 84812, 5333, 1131, 2151, 9651, 5336, 1909, 1133
GO:0031005	filamin binding	GOMF	6	-0.040273	0.960527	0.114145	0.459264	down	54751, 1809, 10529, 1400, 359845, 634
GO:0052629	phosphatidylinositol-3,5-bisphosphate 3-phosphatase activity	GOMF	7	0.0299932	1.03045	0.114289	0.459264	up	8898, 8871, 9107, 8867, 4534
GO:0015278	calcium-release channel activity	GOMF	12	-0.0382352	0.962487	0.115223	0.460187	down	3710, 5311, 3709, 57192, 219931, 57158, 6261
GO:0099604	ligand-gated calcium channel activity	GOMF	12	-0.0382352	0.962487	0.115223	0.460187	down	3710, 5311, 3709, 57192, 219931, 57158, 6261
GO:0016755	transferase activity, transferring amino-acyl groups	GOMF	7	-0.0381844	0.962535	0.115947	0.460608	down	25797, 2686, 79094, 494143, 87769, 9333, 2038
GO:0070567	cytidylyltransferase activity	GOMF	9	-0.0424966	0.958394	0.116034	0.460608	down	8760, 5130, 5833, 1040, 729920
GO:0016787	hydrolase activity	GOMF	1881	-0.00392434	0.996083	0.116444	0.460834	down	3320, 4627, 476, 3312, 3162, 10521, 2194, 2778, 5209, 824, 23499, 5328, 3309, 8754, 3636, 1803, 57674, 1655, 498, 23250, 203068, 9510, 1362, 3329, 388, 7803, 290, 55748, 7345, 5797, 4641, 102, 4637, 27032, 5784, 158471, 6422, 1975, 7520, 79956, 56649, 5708, 6305, 2547, 2799, 23020, 5332, 1983, 3376, 1107, 488, 10749, 4643, 5500, 1075, 11343, 4628, 79660, 3422, 826, 10123, 1514, 16, 523, 823, 1072…
GO:0016671	oxidoreductase activity, acting on a sulfur group of donors, disulfide as acceptor	GOMF	11	0.0264193	1.02677	0.119807	0.472711	up	54431, 7295, 9352, 51734, 4482, 56605, 253827, 84203
GO:0016757	transferase activity, transferring glycosyl groups	GOMF	232	-0.0106587	0.989398	0.121436	0.477697	down	11282, 7378, 8473, 7357, 10317, 143, 2131, 2589, 5836, 23475, 56886, 3074, 80351, 2137, 55568, 54480, 56829, 2132, 1603, 55624, 4245, 9334, 9091, 8985, 2997, 7368, 178, 4860, 25976, 2632, 53947, 83666, 7991, 2650, 84875, 23509, 23275, 56913, 10678, 283464, 11226, 10585, 29954, 64132, 55454, 146664, 85365, 2530, 6388, 10195, 10331, 8703, 79868, 8813, 55757, 22856, 2591, 5279, 79691, 5471, 79053, 3…
GO:0030159	receptor signaling complex scaffold activity	GOMF	10	-0.0333333	0.967216	0.122885	0.481944	down	9231, 64210, 29775, 22941, 8440, 162989, 10636, 9455, 23426, 85358
GO:0008479	queuine tRNA-ribosyltransferase activity	GOMF	3	0.0420367	1.04293	0.123413	0.482566	up	79691
GO:0051287	NAD binding	GOMF	35	-0.0200145	0.980184	0.125525	0.48936	down	2597, 3939, 2746, 3030, 3417, 23530, 1727, 4723, 1487, 7358, 4720, 1738, 4190, 3418, 84656, 4199, 9380, 11112, 51547, 4200, 22933, 3419, 51084, 23411, 3033, 56898, 51548, 3248, 5860, 23410, 23171, 10873, 2819, 3291, 316
GO:0008143	poly(A) binding	GOMF	7	-0.0374679	0.963225	0.126435	0.49144	down	8761, 10492, 10657, 11030, 7072, 9775, 79882
GO:0005524	ATP binding	GOMF	768	0.0044682	1.00448	0.128798	0.498841	up	71, 60, 3320, 4627, 476, 3312, 9445, 3326, 2180, 10521, 5209, 7184, 3309, 1655, 4638, 498, 23250, 3313, 4144, 8566, 47, 2182, 4233, 3329, 65125, 3192, 558, 7317, 2181, 4641, 27032, 7520, 780, 208, 10096, 2547, 23020, 3376, 1107, 488, 10749, 3716, 9578, 4643, 10808, 4628, 2746, 50488, 16, 523, 23049, 7203, 1665, 113220, 3301, 1660, 7323, 3308, 2729, 10020, 1106, 1956, 1969, 399687, 10574, 3801, 69…
GO:0022839	ion gated channel activity	GOMF	27	-0.0269184	0.973441	0.129103	0.498841	down	80727, 196527, 54795, 9107, 338440, 57719, 55151, 79041, 203859, 57101, 117155, 40, 7439, 121601, 9635, 3782, 3780
GO:0035925	mRNA 3'-UTR AU-rich region binding	GOMF	3	-0.0482977	0.95285	0.12988	0.499047	down	677, 3184, 29894
GO:0019904	protein domain specific binding	GOMF	353	-0.00686002	0.993163	0.12992	0.499047	down	351, 3320, 4627, 476, 3312, 3326, 23524, 8878, 3309, 8754, 3636, 203068, 8826, 2810, 805, 6651, 2181, 102, 7529, 4170, 9411, 2934, 1535, 7514, 55970, 5781, 1822, 3301, 23607, 3920, 9802, 59338, 8553, 10314, 1611, 3993, 4670, 7082, 25, 9564, 9414, 2697, 30846, 6452, 11338, 55031, 394, 822, 7846, 5747, 808, 10755, 1487, 57680, 58506, 546, 7126, 10657, 1182, 6667, 3304, 11335, 57498, 6426, 5870, 490…
GO:0004222	metalloendopeptidase activity	GOMF	61	-0.0163499	0.983783	0.131612	0.504064	down	8754, 9510, 102, 10730, 7384, 4898, 4323, 7385, 79875, 4316, 4311, 10269, 10531, 6687, 649, 3416, 23203, 9512, 4324, 10893, 7064, 4285, 7093, 9986, 89782, 54507, 339366, 5069, 54059, 11096, 64172, 140766, 11173, 11093, 9718, 10863, 4327, 8038, 64386, 4185, 5251, 53616, 8756, 129293, 4320, 4312, 9635, 4319, 11174, 170690, 8747, 4225, 9507
GO:0043492	ATPase activity, coupled to movement of substances	GOMF	82	-0.0159919	0.984135	0.133679	0.510169	down	476, 498, 23250, 27032, 488, 523, 10257, 6892, 509, 528, 9114, 4363, 533, 10079, 535, 490, 10928, 51606, 483, 57130, 10347, 493, 20, 23200, 57205, 21, 5826, 10396, 6890, 513, 23545, 11194, 57194, 5205, 286410, 19, 5243, 23456, 23461, 155066, 1244, 57198, 148229, 90423, 92270, 24, 10058, 51761, 9914, 10349, 245973, 9429, 340273, 23120, 85320
GO:0008307	structural constituent of muscle	GOMF	18	-0.026038	0.974298	0.133988	0.510169	down	3880, 7168, 444, 4637, 7171, 84033, 6525, 8470, 91624, 10529, 4634, 23336, 26287, 4703, 9172, 825, 8736, 10398
GO:0008527	taste receptor activity	GOMF	6	0.030756	1.03123	0.13602	0.516403	up	54429, 83756, 50832, 80835
GO:0005375	copper ion transmembrane transporter activity	GOMF	2	-0.0533955	0.948005	0.136707	0.517504	down	4891, 475
GO:0008237	metallopeptidase activity	GOMF	116	-0.0129109	0.987172	0.137429	0.517593	down	8754, 9510, 1362, 290, 55748, 102, 79956, 4012, 10730, 7384, 4898, 4323, 7385, 9520, 79875, 4316, 4311, 10988, 10269, 10531, 6687, 64167, 10213, 57188, 57140, 649, 7511, 3416, 5184, 23203, 9512, 23549, 4324, 131870, 10617, 84909, 10893, 6873, 7064, 51321, 10987, 4285, 7093, 165, 10404, 23287, 9986, 63929, 89782, 1368, 54507, 339366, 5069, 54059, 79716, 11096, 64172, 155185, 140766, 11173, 57559, …
GO:0004890	GABA-A receptor activity	GOMF	4	0.030687	1.03116	0.137838	0.517593	up	2562, 2564, 2568, 2570
GO:0035497	cAMP response element binding	GOMF	5	-0.0409819	0.959846	0.137919	0.517593	down	64764, 1388, 8091, 1385, 148327
GO:0016811	hydrolase activity, acting on carbon-nitrogen (but not peptide) bonds, in linear amides	GOMF	65	-0.0173654	0.982785	0.142252	0.531413	down	1107, 427, 3340, 3065, 10284, 5928, 23309, 9219, 51564, 23028, 51742, 1615, 10013, 23186, 10362, 51547, 53615, 25855, 22933, 9759, 55768, 57504, 55331, 79885, 79685, 23411, 80150, 51548, 2166, 23410, 125061, 51005, 55869, 10014, 686, 55093, 158584, 8819, 340485, 95, 8876, 10003, 8875, 354
GO:0048037	cofactor binding	GOMF	160	-0.00979608	0.990252	0.142415	0.531413	down	2597, 3939, 7296, 1718, 2194, 2539, 8566, 47, 6713, 2936, 2746, 3030, 6389, 2729, 5447, 1429, 3417, 23530, 55753, 1727, 5836, 4723, 1622, 1487, 8540, 6342, 7358, 4720, 1738, 9517, 875, 4190, 4842, 8879, 55662, 3418, 84656, 211, 23028, 4199, 9131, 57553, 4524, 9563, 4942, 9380, 11112, 6470, 64780, 10558, 38, 1666, 154807, 85007, 64746, 11212, 5264, 55304, 7264, 51547, 728294, 4200, 4552, 9645, 149…
GO:0070034	telomerase RNA binding	GOMF	11	0.0233448	1.02362	0.143381	0.533493	up	3192, 23381, 9887, 23293, 6628, 1736, 55651, 54433, 92345, 55135, 54984
GO:0004549	tRNA-specific ribonuclease activity	GOMF	7	0.027507	1.02789	0.145041	0.535498	up	10775, 116461, 10556, 10557, 10799, 9692
GO:0005272	sodium channel activity	GOMF	14	-0.029863	0.970578	0.145044	0.535498	down	54795, 5311, 83959, 357, 57657, 6335, 259232, 6332, 40, 610, 6326, 55800
GO:0036442	hydrogen-exporting ATPase activity	GOMF	15	0.0216412	1.02188	0.145588	0.535498	up	498, 523, 509, 528, 9114, 533, 535, 51606, 513, 23545, 155066, 90423, 92270, 245973
GO:0047485	protein N-terminus binding	GOMF	49	-0.0163768	0.983757	0.146216	0.535498	down	23524, 81, 805, 808, 3065, 8202, 6599, 11331, 10611, 25836, 79718, 5970, 1459, 10640, 329, 60412, 2071, 6812, 8648, 5604, 7157, 6605, 1616, 55770, 23256, 23613, 4221, 10456, 10401, 85365, 6811, 54840, 6895, 6118, 2073, 2072, 2571, 2074, 80764, 6882, 6804, 2966, 3397, 9143, 8153, 4778, 1634, 4647, 6343
GO:0070011	peptidase activity, acting on L-amino acid peptides	GOMF	468	-0.00693035	0.993094	0.1465	0.535498	down	824, 5328, 8754, 1803, 9510, 1362, 290, 55748, 7345, 102, 6422, 79956, 56649, 5708, 1075, 826, 1514, 823, 54504, 4012, 9805, 10730, 5476, 1508, 7384, 327, 4898, 4323, 5125, 25825, 8720, 7385, 9520, 10318, 55031, 5045, 9736, 8837, 9361, 81502, 23478, 3426, 5688, 23385, 7874, 6768, 79875, 10892, 1522, 5692, 5695, 8287, 5663, 9581, 255738, 5641, 4316, 9097, 51107, 9100, 5685, 4311, 26054, 10988, 102…
GO:0008519	ammonium transmembrane transporter activity	GOMF	7	0.0263643	1.02671	0.146556	0.535498	up	57153, 126969, 6558, 204962, 6580, 80736, 6006
GO:0019905	syntaxin binding	GOMF	38	-0.0190603	0.98112	0.146791	0.535498	down	54843, 25, 8766, 8417, 57586, 246126, 200081, 9810, 9341, 8675, 6812, 26258, 6813, 23256, 6844, 51542, 5771, 10228, 8773, 5867, 116841, 8677, 19, 55787, 63908, 94121, 94120, 51760, 91683, 23208, 6616, 83851, 341359, 10815, 6532
GO:0008353	RNA polymerase II carboxy-terminal domain kinase activity	GOMF	8	0.0253065	1.02563	0.150071	0.545942	up	51755, 8621, 2071, 2965, 8812, 1025, 1022, 2966
GO:0048018	receptor agonist activity	GOMF	5	-0.0428617	0.958044	0.15354	0.556155	down	7422, 7476, 2621, 54361
GO:0004596	peptide alpha-N-acetyltransferase activity	GOMF	7	0.0261119	1.02646	0.15373	0.556155	up	80218, 80155, 51126, 122830, 80018, 79612, 79903
GO:0070405	ammonium ion binding	GOMF	17	-0.0284124	0.971987	0.155	0.55774	down	9600, 57488, 51652, 5130, 1140, 1131, 10125, 341, 5104, 1136, 1141, 590, 43
GO:0015114	phosphate ion transmembrane transporter activity	GOMF	11	-0.0356611	0.964967	0.155023	0.55774	down	10568, 9213, 2542, 54020, 6568, 219855, 10050
GO:0003682	chromatin binding	GOMF	241	0.00711637	1.00714	0.155707	0.558662	up	60, 81, 2355, 4904, 6046, 3021, 6421, 4841, 1956, 3184, 6829, 26057, 3159, 2033, 50809, 64324, 7150, 6601, 8289, 3065, 8467, 9555, 23476, 57680, 6599, 3054, 5976, 546, 5431, 27316, 7913, 51322, 1387, 328, 3005, 7468, 80854, 6294, 55870, 25836, 23394, 23523, 4017, 10771, 8243, 5928, 6594, 22907, 23309, 10463, 5562, 9219, 51564, 6720, 221037, 8314, 2309, 4205, 3151, 6256, 57658, 5970, 26155, 8861, …
GO:0030507	spectrin binding	GOMF	17	-0.0267919	0.973564	0.156159	0.558751	down	118, 2039, 10540, 23271, 2037, 157922, 2035, 2633, 119, 286, 1780, 287, 4647, 375611, 5148
GO:0008234	cysteine-type peptidase activity	GOMF	163	0.00996569	1.01002	0.157203	0.56095	up	824, 7345, 6422, 1075, 826, 1514, 823, 1508, 10318, 55031, 9736, 8837, 7874, 10892, 1522, 8287, 5641, 9097, 9100, 26054, 10869, 10016, 8314, 54726, 55611, 23032, 84669, 9929, 57602, 8237, 1512, 9101, 219333, 6650, 84196, 7375, 84640, 55139, 80124, 10026, 10617, 54858, 8975, 836, 9958, 23473, 7353, 6717, 10600, 54764, 205564, 90268, 10713, 159195, 10987, 59343, 835, 10868, 7398, 840, 51138, 841, 6…
GO:0008271	secondary active sulfate transmembrane transporter activity	GOMF	3	0.0320161	1.03253	0.158904	0.561952	up	26266, 5172, 375611
GO:0015116	sulfate transmembrane transporter activity	GOMF	5	0.0320161	1.03253	0.158904	0.561952	up	26266, 5172, 375611
GO:0005172	vascular endothelial growth factor receptor binding	GOMF	7	0.0270013	1.02737	0.159367	0.561952	up	7422, 23607, 153090, 3678, 5228, 2277
GO:0016645	oxidoreductase activity, acting on the CH-NH group of donors	GOMF	34	0.0191911	1.01938	0.159458	0.561952	up	54498, 4524, 4522, 10797, 645, 84883, 2110, 441024, 29920, 5860, 65263, 10157, 8659, 29958, 10840, 122945, 160428, 51268, 1757
GO:0005021	vascular endothelial growth factor-activated receptor activity	GOMF	3	0.0350047	1.03562	0.160031	0.561952	up	8829, 2322
GO:0000175	3'-5'-exoribonuclease activity	GOMF	19	0.019874	1.02007	0.16053	0.561952	up	22803, 29883, 4848, 22894, 79650, 9337, 115752, 81875, 5073, 129563, 23404, 5393, 51010, 25819, 54512, 114034, 3669
GO:0016896	exoribonuclease activity, producing 5'-phosphomonoesters	GOMF	21	0.019874	1.02007	0.16053	0.561952	up	22803, 29883, 4848, 22894, 79650, 9337, 115752, 81875, 5073, 129563, 23404, 5393, 51010, 25819, 54512, 114034, 3669
GO:0003857	3-hydroxyacyl-CoA dehydrogenase activity	GOMF	9	-0.0372153	0.963469	0.160927	0.561952	down	3030, 3295, 51144, 1962, 51084, 3033
GO:0017124	SH3 domain binding	GOMF	74	-0.0131029	0.986983	0.1617	0.56208	down	8754, 3636, 102, 1535, 23607, 10314, 25, 9564, 2697, 6452, 10657, 140885, 2889, 392, 7159, 64397, 55740, 6654, 1793, 153090, 867, 5359, 868, 84632, 9101, 64780, 6451, 8030, 10040, 54206, 2060, 63916, 30011, 80851, 22941, 2530, 1809, 93343, 4067, 85021, 83992, 8831, 342184, 92359, 26578, 7405, 5883, 10811, 9732, 395, 84251, 79767, 51517, 8506, 842, 8631, 83699, 51466, 85358, 1840, 26256, 57514, 27…
GO:0015929	hexosaminidase activity	GOMF	15	-0.0298998	0.970543	0.162113	0.56208	down	10724, 3074, 4669, 4668, 2760, 8692, 3073, 51172, 284004, 3373, 8372
GO:0031406	carboxylic acid binding	GOMF	70	0.0118362	1.01191	0.162364	0.56208	up	375790, 5066, 7529, 1645, 2746, 16, 2729, 2348, 5836, 128, 6342, 6809, 2752, 23576, 790, 5351, 4842, 3735, 1646, 5095, 55662, 5917, 2937, 9380, 23304, 6470, 8985, 445, 197131, 83667, 6505, 9731, 5264, 23564, 3141, 54681, 3155, 56922, 79701, 55239, 5033, 2644, 4734, 112399, 27244, 123169, 2904, 57505, 112398, 2170, 2743, 2571, 221120, 10536, 162417, 6507, 1382, 7054, 54658, 341, 8128, 283208, 2723…
GO:0042800	histone methyltransferase activity (H3-K4 specific)	GOMF	8	0.0248745	1.02519	0.162685	0.56208	up	8085, 55870, 58508, 23067, 9739, 11091, 5929, 6419
GO:0044183	protein binding involved in protein folding	GOMF	7	0.0257759	1.02611	0.163517	0.563466	up	811, 7203, 10576, 3304, 3303, 5202, 972
GO:0052689	carboxylic ester hydrolase activity	GOMF	96	-0.0136554	0.986437	0.164594	0.565684	down	3376, 11343, 16, 9388, 5048, 8824, 10908, 57136, 57104, 11057, 51520, 11145, 5445, 10434, 171586, 63874, 11313, 9563, 51400, 54414, 57176, 26090, 23597, 57555, 50640, 23259, 92675, 57579, 221955, 25796, 5920, 23659, 51099, 92715, 8398, 2166, 22829, 51651, 747, 670, 10005, 5050, 10965, 57406, 22871, 80339, 375775, 391356, 641371, 147011, 255189, 570, 284161, 51365, 7038, 151056, 7920, 26027, 1056,…
GO:0001540	beta-amyloid binding	GOMF	23	-0.0228989	0.977361	0.165314	0.566667	down	9445, 6653, 25825, 3416, 323, 23621, 7855, 83941, 7042, 9452, 348, 10307, 9546, 114928, 26232, 972, 143458, 23542, 590, 43, 58512
GO:0005520	insulin-like growth factor binding	GOMF	16	-0.027838	0.972546	0.165816	0.5669	down	3691, 3490, 3491, 3685, 3486, 1490, 5654, 3480, 3487, 81621, 3643, 94031, 8839
GO:0048185	activin binding	GOMF	7	-0.034974	0.965631	0.166665	0.568142	down	10272, 57154, 90, 4092, 93, 92, 94
GO:0005344	oxygen transporter activity	GOMF	1	0.0401847	1.041	0.167049	0.568142	up	26034
GO:0035240	dopamine binding	GOMF	4	-0.041897	0.958969	0.168883	0.569746	down	4935, 7054, 1815, 1813
GO:1901338	catecholamine binding	GOMF	4	-0.041897	0.958969	0.168883	0.569746	down	4935, 7054, 1815, 1813
GO:1901682	sulfur compound transmembrane transporter activity	GOMF	17	0.0231149	1.02338	0.169541	0.569746	up	23657, 6519, 347734, 6505, 55238, 10560, 26266, 80704, 5172, 375611
GO:0044769	ATPase activity, coupled to transmembrane movement of ions, rotational mechanism	GOMF	14	0.0218789	1.02212	0.169702	0.569746	up	498, 523, 509, 528, 533, 535, 51606, 513, 23545, 155066, 90423, 92270
GO:0046961	proton-transporting ATPase activity, rotational mechanism	GOMF	12	0.0218789	1.02212	0.169702	0.569746	up	498, 523, 509, 528, 533, 535, 51606, 513, 23545, 155066, 90423, 92270
GO:0016881	acid-amino acid ligase activity	GOMF	14	0.0229436	1.02321	0.174844	0.583073	up	2729, 2730, 2937, 150465, 9040, 9039, 9654, 26140, 25809, 57571
GO:0046527	glucosyltransferase activity	GOMF	17	-0.0302868	0.970167	0.175067	0.583073	down	7357, 56886, 8985, 2997, 55757, 79053, 79070, 143888, 56983, 2998
GO:0003964	RNA-directed DNA polymerase activity	GOMF	4	0.0293437	1.02978	0.175413	0.583073	up	10728, 1736, 7013, 7014
GO:0060589	nucleoside-triphosphatase regulator activity	GOMF	204	-0.00840876	0.991626	0.175458	0.583073	down	216, 8826, 5364, 23365, 9411, 10808, 2909, 54431, 23061, 2665, 3993, 51495, 3843, 394, 3337, 29, 55738, 23677, 23094, 9905, 10928, 125058, 9531, 392, 4649, 60626, 483, 10049, 55357, 2776, 10602, 10395, 130872, 23216, 9529, 57186, 10598, 28964, 93974, 6904, 8976, 93663, 6654, 1793, 153090, 23637, 9322, 9093, 56882, 663, 1894, 5998, 26130, 23527, 6242, 163590, 9135, 9826, 8437, 27352, 83667, 54206,…
GO:0001191	transcriptional repressor activity, RNA polymerase II transcription factor binding	GOMF	39	-0.0171685	0.982978	0.177634	0.586744	down	4779, 8553, 6659, 3065, 1487, 1387, 5932, 23013, 23309, 4205, 10443, 55250, 4851, 6666, 7088, 10915, 8648, 1385, 9575, 23613, 26036, 57496, 84864, 8692, 163732, 10001, 51741, 27063, 79365, 5308, 5307, 57491, 221336, 57057, 2637, 8928, 8320, 140290
GO:0004177	aminopeptidase activity	GOMF	35	-0.0207058	0.979507	0.177841	0.586744	down	1803, 290, 4012, 4323, 9520, 10988, 7174, 64167, 91039, 57140, 1512, 7511, 54878, 5184, 23549, 4324, 84909, 642, 63929, 79716, 10279, 10003, 5251, 2160, 206338
GO:0043274	phospholipase binding	GOMF	10	-0.0301077	0.970341	0.178433	0.586744	down	805, 5781, 808, 5048, 5170, 5590, 4001, 22925, 5071, 7454
GO:0008409	5'-3' exonuclease activity	GOMF	5	0.0292391	1.02967	0.178501	0.586744	up	22803, 54840, 2237, 9937
GO:0036312	phosphatidylinositol 3-kinase regulatory subunit binding	GOMF	6	-0.0361442	0.964501	0.179179	0.586744	down	5783, 153090, 867, 7494, 25827, 118788
GO:0016780	phosphotransferase activity, for other substituted phosphate groups	GOMF	20	-0.0280233	0.972366	0.179258	0.586744	down	79158, 54675, 166929, 84572, 9489, 60496, 81490, 23556, 10390, 1040, 259230, 201164
GO:0042809	vitamin D receptor binding	GOMF	10	0.0242868	1.02458	0.180545	0.587907	up	9969, 6256, 9862, 9282, 5469, 6879, 22938, 6882
GO:0046873	metal ion transmembrane transporter activity	GOMF	256	-0.00867941	0.991358	0.181127	0.587907	down	476, 6520, 3710, 81539, 3773, 27032, 3685, 488, 7779, 10568, 27173, 10686, 2621, 91252, 26133, 8671, 140738, 3758, 490, 5663, 54795, 10723, 483, 57130, 84061, 23413, 54499, 23516, 7109, 493, 5311, 23258, 6548, 81614, 83959, 8065, 4891, 6505, 55676, 9107, 7991, 90550, 80228, 64924, 3709, 80024, 56996, 148867, 51312, 64116, 55630, 57192, 30820, 84102, 254428, 51393, 11094, 8884, 201266, 54503, 784,…
GO:0035251	UDP-glucosyltransferase activity	GOMF	12	-0.0360186	0.964622	0.181377	0.587907	down	7357, 56886, 2997, 55757, 56983, 2998
GO:0098641	cadherin binding involved in cell-cell adhesion	GOMF	174	-0.00822407	0.99181	0.181414	0.587907	down	79026, 4627, 3312, 3939, 3326, 226, 302, 1982, 3688, 2194, 6520, 2317, 23499, 3309, 57142, 1981, 2017, 64787, 5052, 8826, 4735, 6709, 6128, 2810, 3728, 7414, 23367, 1500, 7529, 6282, 1983, 9208, 1266, 4072, 831, 8301, 23607, 9588, 1956, 1969, 114793, 10890, 118, 85456, 4301, 3799, 3417, 1627, 10694, 999, 7082, 4646, 5493, 9414, 23513, 10163, 1265, 57488, 6624, 3898, 9685, 822, 2125, 22837, 10397,…
GO:0016627	oxidoreductase activity, acting on the CH-CH group of donors	GOMF	59	0.014682	1.01479	0.182136	0.588483	up	1718, 2194, 1645, 6389, 8644, 1646, 54884, 3930, 22949, 1666, 1355, 645, 28976, 55316, 80724, 644, 27034, 35, 56898, 6916, 55825, 8310, 5498, 6715, 56931, 145482, 2639, 11062, 54920, 26063, 79644, 1723, 33, 8309, 27294, 55289
GO:0016408	C-acyltransferase activity	GOMF	16	-0.029894	0.970548	0.182493	0.588483	down	3030, 6342, 39, 9517, 10449, 10558, 38, 55304, 171546, 23464
GO:0008235	metalloexopeptidase activity	GOMF	26	-0.0208613	0.979355	0.182967	0.588559	down	1362, 290, 55748, 4012, 4323, 9520, 10988, 10269, 64167, 57140, 7511, 5184, 23549, 4324, 131870, 84909, 165, 10404, 23287, 1368, 79716, 95, 206338, 84735
GO:0016248	channel inhibitor activity	GOMF	27	-0.0216426	0.97859	0.183498	0.588815	down	65125, 7779, 23327, 8417, 255738, 817, 2029, 857, 8673, 596, 5921, 10490, 4734, 29763, 55013, 259, 6804, 400986, 65267, 65266, 27012, 7137
GO:0046983	protein dimerization activity	GOMF	586	-0.00475315	0.995258	0.185054	0.591668	down	3320, 4627, 6277, 81, 3162, 3091, 8878, 3688, 2194, 824, 4869, 1803, 2539, 6721, 8566, 3329, 6129, 6223, 3728, 558, 5817, 102, 87, 3021, 2034, 9620, 6282, 4170, 9208, 11343, 1535, 7422, 25824, 2729, 8553, 6493, 1956, 6829, 118, 3417, 2319, 6647, 3654, 2730, 4597, 5524, 253461, 2131, 8087, 81502, 5836, 23475, 128, 5048, 23255, 10961, 6659, 91252, 10755, 8202, 1622, 9555, 1487, 7164, 51429, 3295, 3…
GO:0005501	retinoid binding	GOMF	8	0.026119	1.02646	0.185739	0.591668	up	8854, 1382, 54658, 733, 5104, 5950
GO:1904264	ubiquitin protein ligase activity involved in ERAD pathway	GOMF	6	-0.0408664	0.959957	0.185982	0.591668	down	92305, 84447, 6048, 5071
GO:0070851	growth factor receptor binding	GOMF	56	0.0130159	1.0131	0.186434	0.591668	up	351, 7422, 23607, 27020, 378, 3572, 6642, 2247, 7410, 200081, 6464, 7205, 7039, 153090, 5359, 92609, 23767, 5795, 56034, 3678, 6311, 2241, 10818, 3570, 9368, 2081, 3569, 4067, 9655, 1839, 51135, 3717, 5155, 11146, 685, 2254, 3574, 1893, 3589, 1950, 29108, 5228, 2277, 3552, 2246, 27006, 255324, 3592
GO:0003755	peptidyl-prolyl cis-trans isomerase activity	GOMF	22	0.0174602	1.01761	0.186652	0.591668	up	2288, 5903, 4820, 5524, 10105, 11328, 9360, 2289, 5481, 5480, 10450, 85313, 23398, 23508, 60681, 10283, 51645, 53938, 51303, 63943, 51661, 148014
GO:0001046	core promoter sequence-specific DNA binding	GOMF	62	0.0117923	1.01186	0.187123	0.591726	up	7849, 3021, 6778, 1106, 11176, 2033, 64324, 7150, 6659, 9555, 6667, 6772, 7343, 6239, 3297, 4090, 10856, 9975, 463, 7157, 1025, 23512, 9575, 6598, 54700, 84166, 8204, 4520, 55011, 1051, 4800, 63925, 84678, 23411, 10419, 11179, 4783, 9960, 3665, 1390, 9014, 6908, 2353, 3020, 170959, 64754, 9572, 4150, 4086, 161882, 2627, 4929, 2100, 2099, 2624, 2637, 54937, 10716, 30812, 6688, 4208
GO:0004112	cyclic-nucleotide phosphodiesterase activity	GOMF	28	-0.0252087	0.975106	0.188109	0.591976	down	5137, 5144, 5152, 5150, 5147, 8654, 5141, 8622, 50940, 5138, 5143, 5146, 5136, 5158, 5148
GO:0004114	3',5'-cyclic-nucleotide phosphodiesterase activity	GOMF	27	-0.0252087	0.975106	0.188109	0.591976	down	5137, 5144, 5152, 5150, 5147, 8654, 5141, 8622, 50940, 5138, 5143, 5146, 5136, 5158, 5148
GO:0005515	protein binding	GOMF	6657	-0.00243705	0.997566	0.189277	0.594221	down	6696, 2512, 79026, 71, 351, 375790, 5660, 60, 3320, 4627, 26509, 476, 334, 2597, 3312, 9445, 3939, 3326, 6277, 23524, 81, 226, 821, 1718, 754, 302, 6124, 3162, 1982, 3339, 1728, 7114, 3091, 3691, 3181, 567, 1282, 8878, 3688, 10521, 2194, 23224, 2778, 6520, 3880, 7849, 4582, 824, 2317, 23499, 5328, 967, 7184, 3856, 3309, 3710, 1026, 4478, 7837, 2355, 57142, 9289, 8754, 3636, 1981, 2017, 214, 4869,…
3592, 5649, 9507, 7010, 3481, 84229, 4239, 115727, 4135, 128876, 116729, 2797, 8839, 56155, 283, 4547, 4744, 7125
GO:0030544	Hsp70 protein binding	GOMF	16	0.0193293	1.01952	0.191251	0.596544	up	3301, 10963, 54431, 4597, 3337, 26278, 9093, 1385, 5481, 2081, 27000, 388591, 55869, 84223, 5071, 2246
GO:0004385	guanylate kinase activity	GOMF	10	-0.0306357	0.969829	0.191345	0.596544	down	9414, 2987, 1739, 8573, 84433, 1741, 260425, 4356, 1740
GO:0003707	steroid hormone receptor activity	GOMF	31	-0.0201469	0.980055	0.191387	0.596544	down	10424, 11057, 6256, 2101, 9975, 2908, 7068, 6257, 2063, 7181, 2104, 10062, 5916, 9572, 3174, 79957, 85315, 6097, 2649, 4929, 2100, 4824, 2852, 2099, 8431
GO:0042056	chemoattractant activity	GOMF	12	-0.0273525	0.973018	0.192677	0.596947	down	7422, 3958, 2247, 3146, 3148, 6288, 5155, 8846, 6289, 7857, 2277, 6291
GO:0051787	misfolded protein binding	GOMF	10	0.0223573	1.02261	0.19351	0.596947	up	3309, 3329, 54431, 5611, 10013, 9695, 1861, 4189, 23753, 2161
GO:0098632	protein binding involved in cell-cell adhesion	GOMF	178	-0.00795481	0.992077	0.193614	0.596947	down	79026, 4627, 3312, 3939, 3326, 226, 302, 1982, 3688, 2194, 6520, 2317, 23499, 3309, 57142, 1981, 2017, 64787, 5052, 8826, 4735, 6709, 6128, 2810, 3728, 7414, 1832, 23367, 1500, 7529, 6282, 1983, 9208, 1266, 4072, 831, 8301, 23607, 9588, 1956, 1969, 114793, 10890, 118, 85456, 4301, 3799, 3417, 1627, 10694, 999, 7082, 4646, 5493, 9414, 23513, 10163, 4897, 1265, 57488, 6624, 3898, 9685, 822, 2125, 2…
GO:0001614	purinergic nucleotide receptor activity	GOMF	4	-0.0441526	0.956808	0.193802	0.596947	down	5724, 5031, 5025
GO:0016502	nucleotide receptor activity	GOMF	4	-0.0441526	0.956808	0.193802	0.596947	down	5724, 5031, 5025
GO:0001665	alpha-N-acetylgalactosaminide alpha-2,6-sialyltransferase activity	GOMF	11	-0.0375459	0.96315	0.194382	0.597324	down	30815, 27090, 55808, 10610, 81849
GO:0001671	ATPase activator activity	GOMF	14	0.0210911	1.02132	0.19509	0.598094	up	54431, 3337, 483, 10049, 130872, 10598, 163590, 7266, 5867, 27000, 64215, 120526
GO:0016868	intramolecular transferase activity, phosphotransferases	GOMF	6	-0.0440303	0.956925	0.195854	0.599029	down	5236, 283209, 5372
GO:0042162	telomeric DNA binding	GOMF	24	0.0171784	1.01733	0.196688	0.600142	up	3181, 4691, 7520, 2547, 23049, 3184, 23381, 5976, 328, 10111, 9887, 23028, 23293, 26019, 65110, 80169, 54386, 7013, 5813, 7014, 79035, 79991
GO:0008574	ATP-dependent microtubule motor activity, plus-end-directed	GOMF	6	0.0257532	1.02609	0.197137	0.600142	up	3799, 9371, 55083, 57576, 3798, 26153
GO:0047429	nucleoside-triphosphate diphosphatase activity	GOMF	7	0.0269852	1.02735	0.198676	0.603421	up	131870, 1854, 79077, 55270, 5167
GO:0005068	transmembrane receptor protein tyrosine kinase adaptor activity	GOMF	5	0.0269693	1.02734	0.199174	0.603529	up	6464, 3667, 10818, 55824, 29760
GO:0070717	poly-purine tract binding	GOMF	11	-0.0279332	0.972453	0.200174	0.605007	down	3192, 8761, 10492, 10657, 11030, 6434, 7072, 9775, 79882, 10445, 6310
GO:0016918	retinal binding	GOMF	3	0.030573	1.03105	0.20096	0.605007	up	8854, 1382, 5950
GO:0003840	gamma-glutamyltransferase activity	GOMF	1	-0.0589122	0.94279	0.201051	0.605007	down	2686
GO:0034185	apolipoprotein binding	GOMF	7	0.0255655	1.0259	0.203082	0.609558	up	821, 255738, 7436, 7804, 19, 4038
GO:0008324	cation transmembrane transporter activity	GOMF	350	-0.00697856	0.993046	0.203497	0.609558	down	476, 6520, 3710, 81539, 498, 3773, 27032, 3685, 488, 523, 57153, 7779, 10568, 7384, 23530, 27173, 1327, 10686, 6557, 509, 528, 2621, 91252, 26133, 8671, 9114, 140738, 196527, 533, 3758, 535, 490, 5663, 51606, 7381, 54795, 10723, 126969, 10463, 483, 57130, 84061, 23413, 54499, 23516, 7109, 493, 5311, 23258, 6548, 10396, 81614, 83959, 8065, 4891, 6505, 9197, 55676, 9107, 7991, 1355, 90550, 80228, 6…
GO:0070008	serine-type exopeptidase activity	GOMF	10	-0.0299862	0.970459	0.203978	0.609599	down	1362, 54504, 5476, 9581, 165, 1368, 10279, 59342, 2160
GO:0016929	SUMO-specific protease activity	GOMF	12	0.023486	1.02376	0.20607	0.614447	up	26054, 205564, 59343, 143684, 10208, 29843, 26168, 199870
GO:0070530	K63-linked polyubiquitin binding	GOMF	13	0.0202222	1.02043	0.206636	0.61473	up	8878, 10594, 10133, 23118, 22890, 84875, 54764, 51720, 165918, 254225, 7128, 84083, 84126
GO:0004697	protein kinase C activity	GOMF	11	-0.0286324	0.971774	0.207354	0.615464	down	5585, 25865, 23683, 5587, 5590, 29941, 5588, 5579, 5583, 5582
GO:0019203	carbohydrate phosphatase activity	GOMF	6	0.0282351	1.02864	0.209155	0.618002	up	5209, 92579, 57103, 5210
GO:0050308	sugar-phosphatase activity	GOMF	6	0.0282351	1.02864	0.209155	0.618002	up	5209, 92579, 57103, 5210
GO:0019205	nucleobase-containing compound kinase activity	GOMF	52	-0.0173783	0.982772	0.209686	0.618171	down	9414, 50808, 51727, 2987, 1739, 10111, 204, 22978, 205, 8573, 4833, 84433, 7371, 4832, 7084, 1741, 79707, 55728, 260425, 4356, 1841, 1716, 7083, 10978, 4830, 1633, 122481, 221264, 158067, 129607, 1740, 5105
GO:0060090	binding, bridging	GOMF	99	-0.010554	0.989501	0.211243	0.621357	down	1832, 163, 23286, 2059, 8301, 5781, 23363, 2288, 9414, 6452, 161, 6624, 2125, 2621, 8935, 858, 10657, 10133, 392, 10346, 6464, 1523, 7159, 10111, 10016, 857, 54815, 1856, 25970, 153090, 3667, 84632, 11161, 23767, 5706, 6451, 6548, 51283, 1601, 1399, 151987, 50618, 64210, 2887, 55971, 8470, 80115, 2549, 10093, 57521, 4221, 51068, 10818, 8440, 10432, 636, 8027, 85363, 10634, 55294, 408, 10045, 5569…
GO:0005544	calcium-dependent phospholipid binding	GOMF	25	-0.0197012	0.980492	0.211809	0.621623	down	302, 307, 308, 54843, 311, 57488, 306, 310, 8904, 145741, 8291, 9847, 27445, 94121, 309, 94120, 304, 51760, 91683, 341359, 5321, 126567, 312, 11199
GO:0004532	exoribonuclease activity	GOMF	22	0.0179782	1.01814	0.212486	0.621843	up	22803, 29883, 4848, 22894, 79650, 9337, 115752, 81875, 5073, 129563, 23404, 5393, 51010, 25819, 54512, 114034, 28960, 3669
GO:0030971	receptor tyrosine kinase binding	GOMF	30	0.0149229	1.01503	0.212836	0.621843	up	8878, 8661, 5784, 5781, 2621, 5335, 6464, 867, 868, 3667, 9093, 27237, 63916, 7157, 3084, 5111, 10818, 8882, 25759, 5771, 9655, 8692, 9732, 84922, 4485, 55824, 29760, 7074, 4038, 285
GO:0004659	prenyltransferase activity	GOMF	20	0.0199704	1.02017	0.21532	0.627695	up	2222, 2224, 5876, 9453, 1121, 79947, 116150, 5875, 29914, 27235, 5229, 1352, 2342
GO:0016772	transferase activity, transferring phosphorus-containing groups	GOMF	951	0.0042733	1.00428	0.217438	0.631556	up	3320, 8878, 5209, 1026, 4638, 595, 8566, 4233, 65125, 805, 558, 5430, 780, 208, 3716, 9578, 50488, 23049, 5781, 896, 10020, 1956, 1969, 27020, 5166, 10914, 10728, 7204, 7048, 25, 3654, 2872, 9414, 79646, 127933, 6446, 27, 11140, 5211, 8829, 9448, 8476, 10769, 5747, 808, 5754, 5431, 790, 22928, 8780, 50808, 10783, 207, 10114, 5257, 2247, 200576, 11160, 1152, 91754, 79158, 817, 8558, 51727, 29959, …
GO:0001608	G-protein coupled nucleotide receptor activity	GOMF	2	-0.0481241	0.953016	0.218095	0.631556	down	5724, 5031
GO:0045028	G-protein coupled purinergic nucleotide receptor activity	GOMF	2	-0.0481241	0.953016	0.218095	0.631556	down	5724, 5031
GO:0016917	GABA receptor activity	GOMF	10	0.0239476	1.02424	0.220968	0.637409	up	2550, 2562, 2564, 2568, 2570, 165829, 9568
GO:0016859	cis-trans isomerase activity	GOMF	24	0.0162347	1.01637	0.221831	0.637409	up	2288, 5903, 4820, 5524, 10105, 11328, 9360, 2289, 5481, 5480, 10450, 85313, 23398, 23508, 60681, 10283, 51645, 53938, 2954, 51303, 63943, 51661, 148014
GO:0034593	phosphatidylinositol bisphosphate phosphatase activity	GOMF	16	0.0215026	1.02174	0.222015	0.637409	up	200576, 22908, 8898, 8871, 8821, 9107, 4952, 8867, 4534, 27124
GO:0072509	divalent inorganic cation transmembrane transporter activity	GOMF	125	-0.0113257	0.988738	0.222068	0.637409	down	6520, 3710, 27032, 3685, 488, 7779, 27173, 10686, 2621, 91252, 26133, 140738, 490, 5663, 54795, 84061, 23413, 54499, 23516, 493, 5311, 23258, 81614, 8065, 4891, 55676, 7991, 90550, 80228, 64924, 3709, 80024, 148867, 51312, 64116, 55630, 57192, 84102, 254428, 51393, 11094, 201266, 54503, 784, 219931, 26504, 7225, 57620, 81894, 9187, 54805, 7220, 7782, 55799, 782, 57158, 117155, 114780, 79054, 2836…
GO:0016814	hydrolase activity, acting on carbon-nitrogen (but not peptide) bonds, in cyclic amidines	GOMF	19	-0.0258861	0.974446	0.223681	0.64063	down	4522, 10797, 271, 441024, 27350, 134637, 104, 2643, 161823, 272, 9615, 9582
GO:0005545	1-phosphatidylinositol binding	GOMF	12	-0.0258189	0.974512	0.225154	0.641771	down	8301, 85477, 51429, 54477, 57590, 2035, 8411, 29887, 9372, 57664, 65977, 143162
GO:0032182	ubiquitin-like protein binding	GOMF	84	0.0097775	1.00983	0.225293	0.641771	up	8878, 7345, 10594, 3315, 4077, 29979, 64771, 8924, 5887, 55666, 51366, 10133, 5371, 5886, 55611, 5710, 23197, 55968, 23118, 9184, 51035, 550, 329, 51160, 3416, 54476, 10013, 51028, 10040, 8445, 2060, 23142, 22890, 57787, 84875, 54778, 58476, 56893, 8975, 137886, 7353, 10600, 81858, 54764, 7013, 22933, 92181, 54165, 337867, 79155, 9577, 8535, 4734, 9246, 8315, 8480, 165324, 27000, 93343, 51720, 55…
GO:0042043	neurexin family protein binding	GOMF	13	-0.0289088	0.971505	0.225733	0.641771	down	54843, 57555, 8573, 22829, 94121, 22871, 94120, 1056, 54413
GO:0070412	R-SMAD binding	GOMF	13	0.0201707	1.02038	0.226518	0.641771	up	57154, 8498, 5494, 56937, 4221, 23144, 2353, 4091, 27063, 28984, 753, 8928
GO:0017160	Ral GTPase binding	GOMF	9	-0.0287977	0.971613	0.228031	0.641771	down	4641, 10928, 23032, 83871, 10640, 60412, 55770, 57819, 5583
GO:0003725	double-stranded RNA binding	GOMF	38	0.013545	1.01364	0.228183	0.641771	up	3326, 6520, 4478, 3329, 87, 7431, 1975, 3609, 9208, 1665, 10383, 9188, 8087, 92140, 26065, 22907, 170506, 10376, 29102, 54487, 27067, 79706, 26523, 54840, 55342, 192670, 6832, 6895, 27161, 55601, 79693, 64135, 54920, 79132, 4938, 23180
GO:0005001	transmembrane receptor protein tyrosine phosphatase activity	GOMF	11	-0.0265625	0.973787	0.22901	0.641771	down	5797, 5792, 5796, 5786, 5793, 10076, 5789, 5787, 5802, 5794, 5788
GO:0019198	transmembrane receptor protein phosphatase activity	GOMF	11	-0.0265625	0.973787	0.22901	0.641771	down	5797, 5792, 5796, 5786, 5793, 10076, 5789, 5787, 5802, 5794, 5788
GO:0034987	immunoglobulin receptor binding	GOMF	1	0.0379198	1.03865	0.229065	0.641771	up	2242
GO:1901981	phosphatidylinositol phosphate binding	GOMF	46	-0.0143946	0.985708	0.229468	0.641771	down	302, 4869, 8826, 8473, 54843, 85477, 8729, 56288, 207, 3758, 54477, 10087, 153090, 64083, 26100, 23612, 6548, 51028, 9265, 79792, 11021, 27236, 81609, 7289, 55204, 28966, 285590, 29916, 55062, 5333, 114879, 11344, 27071, 64411, 3784, 11033, 139285, 57732, 114609, 57158, 3759, 341359, 695, 64333
GO:0016758	transferase activity, transferring hexosyl groups	GOMF	157	-0.00969354	0.990353	0.229485	0.641771	down	11282, 8473, 7357, 10317, 2131, 2589, 5836, 56886, 3074, 2137, 55568, 54480, 2132, 1603, 55624, 4245, 9334, 9091, 8985, 2997, 7368, 178, 2632, 53947, 7991, 2650, 23509, 23275, 56913, 10678, 11226, 10585, 29954, 64132, 55454, 146664, 85365, 2530, 6388, 10195, 10331, 8703, 79868, 8813, 55757, 22856, 2591, 5279, 79053, 29071, 79070, 9245, 11285, 8818, 143888, 285203, 3073, 283417, 9215, 56052, 2135,…
GO:0008391	arachidonic acid monooxygenase activity	GOMF	3	-0.0420141	0.958856	0.230802	0.642702	down	1571, 1555, 1559
GO:0008392	arachidonic acid epoxygenase activity	GOMF	3	-0.0420141	0.958856	0.230802	0.642702	down	1571, 1555, 1559
GO:0003730	mRNA 3'-UTR binding	GOMF	24	-0.0193208	0.980865	0.23161	0.64358	down	3181, 677, 23367, 1429, 3184, 1153, 10236, 8087, 29894, 9698, 10644, 9810, 80315, 10921, 149041, 56254, 5073, 90806, 549, 23589, 57060, 64852, 27303
GO:0008757	S-adenosylmethionine-dependent methyltransferase activity	GOMF	120	0.00986629	1.00992	0.2322	0.643849	up	2122, 8085, 64324, 29072, 7468, 80854, 55870, 58508, 3275, 54888, 8731, 1312, 117246, 4548, 1786, 79813, 23067, 10498, 56257, 10919, 115294, 55251, 9739, 84444, 4839, 80204, 55621, 4221, 6894, 55783, 11091, 1789, 79066, 25917, 83852, 7799, 5929, 56950, 10196, 84274, 387893, 155400, 57721, 138199, 10419, 57570, 54931, 10436, 29960, 3176, 196074, 79918, 115708, 79979, 64216, 23378, 10785, 64754, 33…
GO:0035586	purinergic receptor activity	GOMF	6	-0.0353731	0.965245	0.234254	0.648169	down	136, 134, 5724, 5031, 5025
GO:0098631	protein binding involved in cell adhesion	GOMF	182	-0.00718679	0.992839	0.236157	0.649405	down	79026, 4627, 3312, 3939, 3326, 226, 302, 1982, 3688, 2194, 6520, 2317, 23499, 3309, 57142, 1981, 2017, 64787, 5052, 8826, 4735, 6709, 6128, 2810, 3728, 7414, 1832, 23367, 1500, 7529, 6282, 1983, 9208, 1266, 4072, 831, 8301, 23607, 9588, 1956, 1969, 114793, 10890, 118, 85456, 4301, 3799, 3417, 1627, 10694, 999, 7082, 4646, 5493, 9414, 23513, 10163, 4897, 1265, 57488, 6624, 3898, 9685, 822, 2125, 2…
GO:0001190	transcriptional activator activity, RNA polymerase II transcription factor binding	GOMF	20	-0.0203768	0.979829	0.236193	0.649405	down	4779, 6659, 1387, 4205, 4851, 6666, 8648, 1385, 9575, 57496, 8692, 163732, 10001, 51741, 27063, 5308, 5307, 57057, 2637, 8928
GO:0098811	transcriptional repressor activity, RNA polymerase II activating transcription factor binding	GOMF	20	-0.0203768	0.979829	0.236193	0.649405	down	4779, 6659, 1387, 4205, 4851, 6666, 8648, 1385, 9575, 57496, 8692, 163732, 10001, 51741, 27063, 5308, 5307, 57057, 2637, 8928
GO:0030145	manganese ion binding	GOMF	32	0.0141119	1.01421	0.238515	0.654412	up	6648, 10914, 25, 27, 2589, 2752, 5495, 4199, 7511, 5184, 51567, 5494, 8445, 131870, 3155, 3612, 6787, 2591, 11285, 63929, 55149, 65258, 9215, 56975, 7486, 79716, 132160, 55811, 283927, 5105, 8909
GO:0090482	vitamin transmembrane transporter activity	GOMF	8	0.0272608	1.02764	0.240425	0.658271	up	4363, 8884, 10560, 80704
GO:0005488	binding	GOMF	11597	0.00301441	1.00302	0.244525	0.661889	up	6696, 2512, 79026, 71, 351, 375790, 5660, 60, 3320, 4627, 26509, 476, 334, 2597, 3312, 9445, 3939, 3326, 6277, 23524, 7296, 81, 226, 821, 1718, 754, 302, 6124, 3162, 8140, 1982, 3339, 1728, 2180, 7114, 3091, 3691, 3181, 567, 80781, 1282, 8878, 3688, 10521, 2194, 23224, 2778, 6520, 5209, 3880, 7849, 4582, 824, 2317, 23499, 5328, 967, 7184, 3856, 3309, 3710, 1026, 4478, 7837, 2355, 57142, 9289, 875…
, 309, 64754, 11104, 10171, 359845, 113189, 494115, 10200, 83999, 92345, 10580, 60312, 84060, 57594, 475, 7993, 4775, 402, 6850, 11344, 6399, 285761, 23336, 219736, 29063, 123283, 3006, 112817, 10978, 4485, 84930, 54578, 4830, 92935, 29104, 1633, 6469, 64403, 64763, 7753, 9235, 374900, 5588, 252969, 23031, 90649, 55824, 340252, 29086, 128387, 8609, 55779, 5150, 122961, 5916, 55258, 28512, 163126,…
GO:1990782	protein tyrosine kinase binding	GOMF	33	0.0136257	1.01372	0.244774	0.661889	up	8878, 8661, 5784, 5781, 2621, 5335, 6464, 867, 868, 3667, 9093, 27237, 63916, 7157, 3084, 5111, 10818, 8882, 25759, 5771, 9655, 8692, 9732, 84922, 4485, 55824, 29760, 3556, 7074, 634, 117854, 4038, 285
GO:0004308	exo-alpha-sialidase activity	GOMF	5	-0.0412047	0.959633	0.245363	0.661889	down	4758, 5476, 2720
GO:0016997	alpha-sialidase activity	GOMF	5	-0.0412047	0.959633	0.245363	0.661889	down	4758, 5476, 2720
GO:0051018	protein kinase A binding	GOMF	23	-0.020024	0.980175	0.245441	0.661889	down	10565, 10564, 9867, 9590, 5872, 8227, 5576, 5566, 64746, 1445, 10270, 8165, 5575, 2931, 3784, 9495, 5569, 84281, 9472, 10566
GO:0008329	signaling pattern recognition receptor activity	GOMF	7	-0.0325857	0.967939	0.245742	0.661889	down	85363, 5724, 7097, 1755, 929, 23643
GO:0038187	pattern recognition receptor activity	GOMF	7	-0.0325857	0.967939	0.245742	0.661889	down	85363, 5724, 7097, 1755, 929, 23643
GO:0050431	transforming growth factor beta binding	GOMF	13	-0.0279244	0.972462	0.246438	0.661889	down	3685, 7048, 90, 135228, 7046, 8692, 8425, 7043, 94
GO:0008028	monocarboxylic acid transmembrane transporter activity	GOMF	18	0.0181906	1.01836	0.246485	0.661889	up	9123, 9121, 6566, 6567, 8273, 151473, 9194, 6540, 6578, 9120, 9122, 634, 11309, 6554, 345274
GO:0019206	nucleoside kinase activity	GOMF	14	-0.0278739	0.972511	0.247521	0.661889	down	51727, 7371, 7084, 1716, 7083, 1633, 122481, 221264, 158067
GO:0004003	ATP-dependent DNA helicase activity	GOMF	21	0.0173777	1.01753	0.247873	0.661889	up	7520, 2547, 1107, 1660, 1106, 10146, 10973, 10111, 1105, 10856, 2071, 84893, 1663, 3508, 7486, 92797, 51750
GO:0061134	peptidase regulator activity	GOMF	87	-0.0107199	0.989337	0.248245	0.661889	down	351, 334, 10653, 4118, 7077, 1075, 831, 25824, 6692, 5270, 10935, 5037, 4323, 1294, 5045, 1285, 2621, 23198, 5265, 10197, 6695, 9097, 5720, 6195, 857, 10213, 27018, 9491, 51065, 329, 23786, 1512, 6197, 5721, 10845, 5269, 718, 11047, 1992, 836, 135228, 684, 65018, 25816, 408, 5627, 317, 9994, 330, 5271, 9166, 27151, 259, 56925, 5118, 5272, 340267, 5274, 5054, 26577, 647174, 4824, 153218, 79444, 59…
GO:0016886	ligase activity, forming phosphoric ester bonds	GOMF	7	-0.0346388	0.965954	0.248335	0.661889	down	8634, 10039, 3980, 7515, 10038
GO:0004993	G-protein coupled serotonin receptor activity	GOMF	1	0.0372152	1.03792	0.249877	0.663291	up	353174
GO:0099589	serotonin receptor activity	GOMF	1	0.0372152	1.03792	0.249877	0.663291	up	353174
GO:0000980	RNA polymerase II distal enhancer sequence-specific DNA binding	GOMF	33	-0.0157559	0.984368	0.251626	0.665899	down	60, 4779, 3021, 6421, 4841, 6601, 3065, 6599, 4780, 5928, 9219, 5970, 8932, 10856, 1385, 6605, 6603, 571, 6598, 57459, 53615, 4790, 2063, 86, 5090, 64412, 3020, 5966, 4772, 2624, 170302, 6688, 4208
GO:0003735	structural constituent of ribosome	GOMF	101	0.00910209	1.00914	0.251879	0.665899	up	6124, 6191, 6128, 6129, 6223, 6224, 6229, 6168, 3921, 6157, 6167, 6232, 292, 7311, 6209, 6144, 285855, 79085, 6231, 10165, 51065, 51187, 6156, 60488, 7818, 11222, 9673, 51253, 29957, 6147, 51258, 10884, 64432, 9553, 8402, 64960, 8034, 291, 51081, 51312, 64981, 114789, 29074, 64983, 28977, 64975, 55744, 122704, 57129, 8604, 6183, 6154, 79590, 28998, 56945, 51116, 51073, 79751, 55972, 219927, 10478…
GO:0016776	phosphotransferase activity, phosphate group as acceptor	GOMF	38	-0.0178643	0.982294	0.252779	0.666928	down	9414, 50808, 51727, 2987, 1739, 10111, 204, 9807, 205, 8573, 4833, 84433, 4832, 1741, 260425, 4356, 1841, 9677, 4830, 122481, 221264, 158067, 129607, 1740, 5105
GO:0061659	ubiquitin-like protein ligase activity	GOMF	118	0.00814464	1.00818	0.254125	0.669127	up	25897, 998, 9867, 65264, 7327, 51366, 4193, 3093, 8451, 8452, 7337, 54467, 5930, 22838, 6049, 25820, 54926, 143384, 23304, 8454, 9862, 84085, 867, 51132, 868, 54476, 8450, 57154, 5469, 92305, 153830, 51283, 11059, 255488, 84447, 197131, 8065, 7428, 11237, 9354, 54778, 6596, 9616, 64750, 11236, 8805, 26036, 4591, 84133, 154214, 152006, 10210, 149041, 6048, 220972, 63893, 51070, 11342, 64326, 12754…
GO:0035326	enhancer binding	GOMF	46	-0.0134977	0.986593	0.255873	0.672374	down	60, 3192, 4779, 3021, 6421, 4841, 6601, 3065, 6599, 7528, 4780, 5928, 9219, 196, 5970, 8861, 10743, 6929, 8932, 7494, 10856, 25976, 1385, 6605, 6603, 571, 405, 6598, 3148, 57459, 53615, 4790, 2063, 86, 5090, 64412, 3020, 5966, 4772, 9095, 2624, 170302, 8928, 6688, 4208
GO:0019211	phosphatase activator activity	GOMF	9	0.0211962	1.02142	0.25708	0.674189	up	805, 3486, 5524, 23645, 808, 2962, 65979, 10818, 650
GO:0043177	organic acid binding	GOMF	11	-0.0261975	0.974143	0.259396	0.6789	down	2348, 6470, 6573, 55258, 4935, 7298, 2352, 10588, 10841, 27232
GO:0000981	RNA polymerase II transcription factor activity, sequence-specific DNA binding	GOMF	341	0.00527729	1.00529	0.263442	0.686176	up	3091, 7849, 2355, 4904, 6721, 4779, 2034, 8553, 6493, 2909, 3159, 2033, 6659, 3054, 6667, 1387, 57659, 7528, 64764, 688, 1999, 3234, 6772, 4780, 8545, 6720, 196, 6492, 7030, 2309, 4205, 6256, 5814, 5970, 7050, 4097, 8939, 6666, 221937, 51621, 6497, 9203, 6929, 54870, 9202, 1997, 5245, 5359, 3297, 7494, 861, 4799, 3661, 4209, 5469, 3727, 2101, 6498, 54862, 9975, 2000, 10902, 2005, 3607, 9569, 2318…
GO:0017046	peptide hormone binding	GOMF	14	0.0191275	1.01931	0.264093	0.686176	up	3329, 3416, 3480, 90, 4881, 3643, 4882, 5021, 2696, 2642, 8811, 4883
GO:0015171	amino acid transmembrane transporter activity	GOMF	51	0.0136735	1.01377	0.264998	0.686176	up	8140, 6520, 81539, 23657, 6510, 124565, 6519, 10165, 347735, 6505, 55238, 124935, 9057, 54896, 8604, 6540, 79751, 153129, 120103, 8504, 206358, 151258, 256987, 145389, 10166, 54716, 6507, 8501, 246213, 388662
GO:0015299	solute:proton antiporter activity	GOMF	21	0.0202597	1.02047	0.265776	0.686176	up	6548, 84679, 6550, 6549, 285335, 146802, 150159, 6556, 55244, 389015
GO:0003954	NADH dehydrogenase activity	GOMF	20	-0.0225214	0.97773	0.265854	0.686176	down	4719, 4723, 4705, 4720, 4728, 4698, 4715, 4731, 4707, 4702, 374291, 91942, 4729, 84419
GO:0008137	NADH dehydrogenase (ubiquinone) activity	GOMF	17	-0.0225214	0.97773	0.265854	0.686176	down	4719, 4723, 4705, 4720, 4728, 4698, 4715, 4731, 4707, 4702, 374291, 91942, 4729, 84419
GO:0050136	NADH dehydrogenase (quinone) activity	GOMF	17	-0.0225214	0.97773	0.265854	0.686176	down	4719, 4723, 4705, 4720, 4728, 4698, 4715, 4731, 4707, 4702, 374291, 91942, 4729, 84419
GO:0015645	fatty acid ligase activity	GOMF	14	-0.0269526	0.973407	0.267601	0.68788	down	2180, 2182, 2181, 6296, 197322, 376497, 51703, 10998, 116285
GO:0031593	polyubiquitin binding	GOMF	29	0.0139471	1.01404	0.269363	0.68788	up	8878, 10594, 29979, 5887, 10133, 5886, 5710, 23118, 51035, 10013, 2060, 22890, 84875, 56893, 7353, 81858, 54764, 79155, 9577, 51720, 23172, 9666, 165918, 254225, 7128, 84142, 84083, 84126
GO:0034596	phosphatidylinositol phosphate 4-phosphatase activity	GOMF	7	0.0263731	1.02672	0.269914	0.68788	up	22908, 8871, 8821, 8867
GO:0005160	transforming growth factor beta receptor binding	GOMF	27	-0.0187079	0.981466	0.269921	0.68788	down	9518, 7048, 649, 64750, 9958, 7046, 3625, 7042, 4092, 4091, 65997, 656, 10220, 25805, 650, 116844, 7043, 151449, 654, 2661, 10637
GO:0009982	pseudouridine synthase activity	GOMF	7	0.0225117	1.02277	0.269981	0.68788	up	1736, 26995, 285367, 80324, 83448, 83480, 126789
GO:0030674	protein binding, bridging	GOMF	89	-0.00980511	0.990243	0.270277	0.68788	down	1832, 163, 23286, 2059, 8301, 5781, 23363, 2288, 9414, 6452, 161, 6624, 2125, 8935, 858, 10657, 10133, 392, 10346, 6464, 1523, 7159, 10111, 857, 54815, 1856, 3667, 11161, 23767, 5706, 6451, 6548, 51283, 1601, 1399, 151987, 50618, 64210, 2887, 55971, 8470, 80115, 2549, 10093, 57521, 4221, 51068, 10818, 8440, 10432, 636, 8027, 85363, 10634, 55294, 408, 10045, 55691, 11218, 395, 1301, 1124, 8506, 10…
GO:0016888	endodeoxyribonuclease activity, producing 5'-phosphomonoesters	GOMF	7	0.0263525	1.0267	0.270608	0.68788	up	83940, 9797, 84464, 2237
GO:0008094	DNA-dependent ATPase activity	GOMF	41	0.013039	1.01312	0.270728	0.68788	up	7520, 2547, 1107, 1660, 1106, 10146, 57680, 546, 10973, 5928, 6594, 10111, 170506, 1105, 10856, 2071, 5981, 84893, 2965, 5884, 1022, 1663, 3508, 50485, 7517, 7486, 2074, 5889, 2966, 5892, 5890, 92797, 51750
GO:0016209	antioxidant activity	GOMF	56	0.0119201	1.01199	0.271582	0.688711	up	7296, 1728, 7837, 5052, 6648, 2950, 2936, 25824, 9588, 10935, 6647, 4259, 84293, 2879, 373156, 4257, 7001, 2878, 64359, 83667, 493869, 94241, 9973, 158046, 27244, 29914, 348, 195827, 119391, 2954, 114112, 2946, 26034, 53905, 7173, 140809, 2877, 8288, 1193, 213, 84203
GO:0042393	histone binding	GOMF	89	0.00870649	1.00874	0.272713	0.690239	up	4869, 6046, 3021, 5757, 1514, 1106, 6830, 11176, 10927, 8467, 23476, 57680, 546, 7913, 23198, 54737, 4017, 10771, 55705, 5928, 79718, 84656, 26155, 55250, 5585, 1105, 10498, 23038, 151636, 5252, 9733, 29117, 23512, 23774, 1616, 81611, 8805, 23613, 8019, 9958, 10600, 144108, 56254, 11091, 84295, 5253, 3014, 90780, 55011, 8535, 5929, 23411, 27000, 9425, 4796, 51720, 29028, 25842, 25862, 51147, 9960…
GO:0016798	hydrolase activity, acting on glycosyl bonds	GOMF	105	-0.0108018	0.989256	0.274669	0.693846	down	10724, 10020, 4758, 5476, 3074, 328, 2720, 2519, 10905, 7841, 10855, 2548, 2629, 4122, 4125, 178, 9695, 80267, 2632, 80162, 2717, 6609, 8930, 5111, 4126, 2990, 64772, 4121, 55741, 4669, 55331, 4668, 79661, 7374, 10591, 2595, 2760, 79694, 8692, 2581, 3073, 51172, 23583, 57462, 4968, 284004, 4350, 3373, 10309, 252969, 4595, 27293, 28992, 89944, 280, 149175, 140733, 4913, 5016, 340485, 8372, 141, 12…
GO:0015204	urea transmembrane transporter activity	GOMF	4	-0.0448543	0.956137	0.27527	0.69402	down	8170, 6563
GO:0098847	sequence-specific single stranded DNA binding	GOMF	9	0.0206547	1.02087	0.276441	0.694349	up	3181, 10111, 3297, 80169, 54386, 7013, 7014, 79035, 79991
GO:0031489	myosin V binding	GOMF	9	-0.0265513	0.973798	0.276538	0.694349	down	10890, 8766, 5870, 9230, 5865, 5874, 9545, 4218, 51560
GO:0061630	ubiquitin protein ligase activity	GOMF	114	0.0079263	1.00796	0.277217	0.694349	up	25897, 998, 9867, 65264, 7327, 51366, 4193, 3093, 8451, 8452, 7337, 54467, 5930, 22838, 6049, 25820, 54926, 143384, 23304, 8454, 9862, 84085, 867, 51132, 868, 54476, 8450, 57154, 5469, 92305, 153830, 51283, 11059, 255488, 84447, 197131, 8065, 7428, 11237, 9354, 54778, 6596, 9616, 64750, 11236, 8805, 4591, 84133, 154214, 152006, 10210, 149041, 6048, 220972, 63893, 51070, 11342, 64326, 127544, 9067…
GO:0004857	enzyme inhibitor activity	GOMF	174	-0.00722847	0.992798	0.277527	0.694349	down	351, 334, 302, 1026, 4869, 307, 308, 8826, 65125, 2810, 10653, 7077, 831, 25824, 4946, 6692, 5270, 10935, 5037, 3315, 3843, 1294, 5045, 306, 1285, 2621, 10776, 9555, 57761, 5611, 5265, 114794, 6695, 23523, 9097, 2029, 6195, 5514, 22853, 9491, 23197, 4851, 4659, 93974, 5576, 6497, 493, 329, 10221, 56882, 6197, 6059, 23038, 51400, 23767, 6242, 55450, 9749, 9021, 5570, 5269, 122809, 718, 9858, 16174…
GO:0004867	serine-type endopeptidase inhibitor activity	GOMF	31	-0.016659	0.983479	0.279663	0.698356	down	351, 334, 10653, 6692, 5270, 5037, 1294, 5045, 5265, 6695, 5269, 1992, 135228, 5271, 27151, 259, 5272, 340267, 5274, 5054, 647174, 153218, 5104, 117166, 3273, 462
GO:0001098	basal transcription machinery binding	GOMF	21	0.0152735	1.01539	0.281427	0.700083	up	23476, 51322, 55250, 9646, 54623, 79577, 8518, 51585, 51602, 26523, 55140, 84337, 56950, 58490, 2067, 27161, 123169, 2072, 64754, 26610, 84298
GO:0001099	basal RNA polymerase II transcription machinery binding	GOMF	21	0.0152735	1.01539	0.281427	0.700083	up	23476, 51322, 55250, 9646, 54623, 79577, 8518, 51585, 51602, 26523, 55140, 84337, 56950, 58490, 2067, 27161, 123169, 2072, 64754, 26610, 84298
GO:0019842	vitamin binding	GOMF	43	-0.0133845	0.986705	0.282148	0.700543	down	2194, 5066, 2348, 55753, 5836, 5351, 5095, 8854, 4548, 8985, 55788, 6948, 4594, 5264, 3141, 54681, 10265, 56922, 55526, 79701, 55239, 5033, 112399, 6573, 26061, 112398, 221120, 23541, 7298, 27010, 10536, 8029, 2352, 10588, 1382, 733, 283208, 10841, 27232, 5950, 2694
GO:0043047	single-stranded telomeric DNA binding	GOMF	8	0.0211941	1.02142	0.285017	0.705373	up	3181, 10111, 80169, 54386, 7013, 7014, 79035, 79991
GO:0022843	voltage-gated cation channel activity	GOMF	59	-0.0136248	0.986468	0.285174	0.705373	down	3773, 3685, 2621, 3758, 23413, 5311, 784, 3772, 219931, 23416, 3756, 3749, 8645, 57657, 3777, 9424, 3784, 782, 9132, 3786, 3750, 117155, 3759, 10008, 610, 3790, 3770, 59283, 1259, 785, 776, 6261, 347732, 27012, 3748, 23630, 23704, 1262, 8913
GO:0017154	semaphorin receptor activity	GOMF	8	-0.0305799	0.969883	0.286606	0.707575	down	5364, 5361, 8829, 55558, 5362, 10154
GO:0015075	ion transmembrane transporter activity	GOMF	496	-0.00494501	0.995067	0.287855	0.709319	down	476, 6277, 6520, 3710, 81539, 498, 23657, 3773, 805, 27032, 25932, 3685, 488, 7416, 523, 80727, 57153, 7779, 9123, 6522, 28231, 10568, 8542, 2697, 7384, 10257, 23530, 27173, 1327, 10686, 6557, 509, 528, 808, 2621, 91252, 26133, 8671, 9114, 1182, 4363, 140738, 196527, 533, 3758, 535, 490, 5663, 51606, 7381, 9121, 54795, 353189, 10723, 126969, 10463, 483, 57130, 1739, 84061, 10165, 23413, 54499, 92…
GO:0004065	arylsulfatase activity	GOMF	7	-0.0304857	0.969974	0.288573	0.709749	down	414, 410, 411, 153642, 22901, 340075
GO:1901265	nucleoside phosphate binding	GOMF	1269	0.00257953	1.00258	0.290425	0.712962	up	71, 60, 3320, 4627, 476, 2597, 3312, 9445, 3939, 3326, 7296, 1718, 2180, 3181, 10521, 2194, 2778, 5209, 7184, 3309, 2539, 1655, 4638, 498, 23250, 4691, 203068, 3313, 3187, 4735, 4144, 8566, 47, 2182, 4233, 3329, 65125, 388, 3192, 6713, 6229, 558, 6625, 7317, 2181, 4641, 27032, 5725, 1975, 7520, 780, 208, 10096, 6421, 2547, 23020, 9987, 1983, 3376, 1107, 488, 4841, 10749, 3716, 9578, 4643, 2936, 1…
GO:0008200	ion channel inhibitor activity	GOMF	26	-0.017956	0.982204	0.291603	0.713748	down	65125, 7779, 23327, 8417, 255738, 817, 2029, 857, 8673, 5921, 10490, 4734, 29763, 55013, 259, 6804, 400986, 65267, 65266, 27012, 7137
GO:0005227	calcium activated cation channel activity	GOMF	11	0.0209974	1.02122	0.292096	0.713748	up	196527, 54795, 9107, 55151, 79041, 117155, 3782, 3780
GO:0005095	GTPase inhibitor activity	GOMF	7	-0.0285041	0.971898	0.293738	0.713748	down	8826, 3843, 56882, 6242, 402, 5147, 9353
GO:0000166	nucleotide binding	GOMF	1268	0.00256031	1.00256	0.294225	0.713748	up	71, 60, 3320, 4627, 476, 2597, 3312, 9445, 3939, 3326, 7296, 1718, 2180, 3181, 10521, 2194, 2778, 5209, 7184, 3309, 2539, 1655, 4638, 498, 23250, 4691, 203068, 3313, 3187, 4735, 4144, 8566, 47, 2182, 4233, 3329, 65125, 388, 3192, 6713, 6229, 558, 6625, 7317, 2181, 4641, 27032, 5725, 1975, 7520, 780, 208, 10096, 6421, 2547, 23020, 9987, 1983, 3376, 1107, 488, 4841, 10749, 3716, 9578, 4643, 2936, 1…
GO:0046966	thyroid hormone receptor binding	GOMF	18	0.0161795	1.01631	0.294805	0.713748	up	9320, 9611, 64324, 8202, 9969, 7205, 3275, 221037, 23054, 9862, 5469, 9324, 6879, 10634, 2959, 6882, 8431
GO:0019213	deacetylase activity	GOMF	54	-0.0146783	0.985429	0.294902	0.713748	down	1107, 3340, 3065, 8824, 10284, 5928, 23309, 9219, 51564, 23028, 51742, 10013, 23186, 10362, 51547, 53615, 25855, 22933, 9759, 57504, 79885, 79685, 23411, 221443, 51548, 23410, 51005, 55869, 10014, 28992, 140733, 8819
GO:0004197	cysteine-type endopeptidase activity	GOMF	76	0.00987397	1.00992	0.29498	0.713748	up	824, 7345, 6422, 1075, 826, 1514, 823, 1508, 9736, 8837, 7874, 10892, 1522, 5641, 9097, 9100, 10016, 23032, 8237, 1512, 9101, 219333, 6650, 8975, 836, 9958, 23473, 6717, 10600, 205564, 59343, 835, 10868, 7398, 840, 841, 642, 839, 1519, 843, 27283, 9986, 25862, 25801, 1520, 84971, 29843, 726, 57695, 842, 115201, 147968, 84938, 1513, 825, 29108, 9098, 1521
GO:0017076	purine nucleotide binding	GOMF	1006	0.00280046	1.0028	0.295474	0.713748	up	71, 60, 3320, 4627, 476, 3312, 9445, 3326, 2180, 10521, 2778, 5209, 7184, 3309, 1655, 4638, 498, 23250, 203068, 3313, 4735, 4144, 8566, 47, 2182, 4233, 3329, 65125, 388, 3192, 558, 7317, 2181, 4641, 27032, 7520, 780, 208, 10096, 2547, 23020, 1983, 3376, 1107, 488, 10749, 3716, 9578, 4643, 10808, 4628, 2746, 50488, 10123, 16, 523, 23049, 7203, 1665, 113220, 3301, 1660, 7323, 10383, 3308, 2729, 100…
GO:0032183	SUMO binding	GOMF	8	0.0208987	1.02112	0.295664	0.713748	up	8924, 5371, 54778, 8535, 9994, 10208, 375484, 643904
GO:0052866	phosphatidylinositol phosphate phosphatase activity	GOMF	19	0.0187656	1.01894	0.298263	0.718693	up	3636, 200576, 22908, 8898, 8871, 8821, 9107, 4952, 8867, 4534, 27124
GO:0008408	3'-5' exonuclease activity	GOMF	32	0.0136744	1.01377	0.298919	0.718948	up	328, 22803, 10111, 29883, 4848, 22894, 79650, 9337, 115752, 81875, 90459, 5073, 55218, 129563, 54932, 5883, 23404, 5393, 27301, 7486, 5422, 51010, 25819, 54512, 114034, 3669
GO:0071936	coreceptor activity involved in Wnt signaling pathway	GOMF	5	-0.03468	0.965914	0.300713	0.719379	down	5754, 4041, 4919, 10082
GO:0016746	transferase activity, transferring acyl groups	GOMF	224	-0.00709942	0.992926	0.300975	0.719379	down	2194, 47, 8473, 3030, 79888, 10847, 80218, 2033, 25921, 4836, 1743, 79143, 8202, 6342, 3054, 1431, 1387, 138050, 10652, 64834, 39, 57104, 9517, 58508, 84803, 54675, 211, 137964, 8888, 9862, 10449, 9926, 51201, 9329, 10558, 51304, 38, 25797, 80155, 8648, 10474, 129642, 10555, 6605, 51126, 112483, 1384, 55304, 55226, 9575, 9913, 340481, 1629, 2686, 122830, 51114, 10445, 93624, 254531, 84243, 29801,…
GO:0032454	histone demethylase activity (H3-K9 specific)	GOMF	9	0.0216228	1.02186	0.301498	0.719379	up	221037, 23028, 55818, 5253, 23081, 55806, 55693
GO:0043565	sequence-specific DNA binding	GOMF	536	0.00378772	1.00379	0.301959	0.719379	up	60, 81, 3091, 3181, 7849, 4582, 2355, 4904, 4691, 6721, 3329, 4779, 3021, 7520, 2034, 6421, 2547, 4841, 6778, 23049, 1106, 2909, 3184, 11176, 79191, 3159, 2033, 23381, 253461, 9361, 64324, 79811, 7150, 6659, 6601, 3065, 23064, 9555, 6599, 5976, 7586, 6667, 1387, 57659, 79776, 328, 7528, 64764, 7468, 688, 1999, 22803, 3234, 6772, 6294, 4780, 51523, 10771, 7343, 5928, 8545, 7572, 1388, 1523, 3182, …
GO:0043236	laminin binding	GOMF	18	-0.0188679	0.981309	0.302296	0.719379	down	375790, 3688, 8754, 4059, 3921, 59277, 3958, 2817, 3956, 3673, 59339, 1520, 284297, 6469, 1893, 9353, 284348, 43
GO:0020037	heme binding	GOMF	42	0.0114113	1.01148	0.302403	0.719379	up	3162, 7837, 1535, 1545, 10424, 80777, 875, 4842, 2983, 571, 54487, 57834, 79152, 285440, 2982, 124936, 6916, 1595, 3717, 1528, 57404, 9572, 339761, 259, 120227, 4051, 55640, 113612, 1571, 79400, 1564, 10058, 53905, 1555, 7173, 1594, 8288, 3273, 1559, 1543
GO:0070063	RNA polymerase binding	GOMF	26	0.0135227	1.01361	0.305668	0.72398	up	274, 23476, 51322, 57661, 55250, 9646, 54623, 8106, 79577, 905, 8518, 51585, 904, 54700, 22828, 144108, 26523, 55140, 4734, 84337, 56950, 58490, 27161, 64754, 26610, 83445
GO:0015923	mannosidase activity	GOMF	14	-0.0252685	0.975048	0.305832	0.72398	down	10905, 4122, 4125, 9695, 80267, 4126, 4121, 55741, 79694
GO:0004553	hydrolase activity, hydrolyzing O-glycosyl compounds	GOMF	71	-0.0123145	0.987761	0.306846	0.72398	down	10724, 10020, 4758, 5476, 3074, 2720, 2519, 10905, 7841, 10855, 2548, 2629, 4122, 4125, 178, 9695, 80267, 2632, 2717, 4126, 2990, 64772, 4121, 55741, 4669, 55331, 4668, 2595, 2760, 79694, 8692, 2581, 3073, 51172, 57462, 284004, 3373, 89944, 280, 5016, 340485, 8372, 129530, 8972
GO:0035064	methylated histone binding	GOMF	25	0.0136971	1.01379	0.30728	0.72398	up	10927, 57680, 546, 54737, 4017, 10771, 84656, 1105, 5252, 23512, 11091, 5253, 8535, 5929, 9425, 51147, 222229, 23378, 83746, 3622, 3621, 54556, 23492, 112869, 26038
GO:0016634	oxidoreductase activity, acting on the CH-CH group of donors, oxygen as acceptor	GOMF	9	-0.0295218	0.97091	0.308938	0.72398	down	55316, 8310, 5498, 33, 8309, 55289
GO:0004529	exodeoxyribonuclease activity	GOMF	10	0.020529	1.02074	0.309099	0.72398	up	328, 54840, 55218, 5883, 27301, 2237, 9937, 3669
GO:0016895	exodeoxyribonuclease activity, producing 5'-phosphomonoesters	GOMF	10	0.020529	1.02074	0.309099	0.72398	up	328, 54840, 55218, 5883, 27301, 2237, 9937, 3669
GO:0004089	carbonate dehydratase activity	GOMF	3	-0.0377917	0.962914	0.309286	0.72398	down	377677, 771, 23632
GO:0017081	chloride channel regulator activity	GOMF	10	0.0190714	1.01925	0.309567	0.72398	up	65125, 6446, 8417, 8673, 10110, 9368, 10490, 6804, 65267, 65266
GO:0019902	phosphatase binding	GOMF	92	-0.00868024	0.991357	0.309881	0.72398	down	3320, 7184, 8826, 4233, 65125, 3728, 9961, 3716, 1075, 6778, 54843, 1956, 6647, 23381, 5524, 23645, 10776, 26133, 56288, 22870, 207, 114794, 6772, 2029, 29888, 1739, 51433, 65979, 23139, 9887, 6455, 55607, 493, 8546, 153090, 7187, 55917, 51400, 1432, 6548, 596, 5520, 8660, 7157, 8036, 9858, 26751, 29966, 988, 5609, 161742, 1445, 81566, 163882, 5595, 2241, 286262, 5532, 81846, 55125, 9368, 6198, 2…
GO:0003729	mRNA binding	GOMF	81	0.00840334	1.00844	0.311942	0.727493	up	3320, 3181, 811, 677, 8661, 6129, 6625, 23367, 23451, 220988, 1429, 3184, 23277, 1153, 10482, 10146, 127933, 23543, 51747, 10236, 8087, 29894, 9698, 10644, 27316, 6426, 54542, 6429, 3658, 10181, 6231, 9810, 6434, 3182, 5814, 6741, 11052, 11051, 8932, 9775, 54845, 80315, 10921, 51585, 80004, 84081, 9513, 131870, 92906, 55692, 51081, 149041, 56254, 23034, 9933, 1479, 5073, 90806, 8563, 80153, 28998…
GO:0005123	death receptor binding	GOMF	13	0.0177879	1.01795	0.314721	0.732666	up	64114, 8837, 27018, 153090, 10116, 8567, 836, 4615, 841, 55367, 9994, 4803
GO:0016853	isomerase activity	GOMF	97	0.00865083	1.00869	0.31874	0.73746	up	7167, 3422, 10020, 10728, 2288, 5903, 4820, 9601, 5524, 7150, 10105, 3295, 11328, 9360, 54495, 5768, 5236, 2582, 29940, 4594, 23071, 7264, 10026, 6120, 1632, 1736, 92126, 51477, 2289, 169714, 1962, 26995, 5481, 7156, 5480, 283209, 10450, 85313, 64081, 23398, 23508, 60681, 116447, 10283, 285367, 80324, 6916, 26035, 51645, 4351, 84245, 53938, 5372, 132789, 130589, 10954, 2954, 51303, 83448, 83480, …
GO:0016884	carbon-nitrogen ligase activity, with glutamine as amido-N-donor	GOMF	8	0.0221553	1.0224	0.319361	0.73746	up	790, 54529, 55278, 2166, 283459, 158584
GO:0008514	organic anion transmembrane transporter activity	GOMF	49	0.0114353	1.0115	0.319815	0.73746	up	23657, 9123, 28231, 8671, 9121, 353189, 10165, 6566, 83959, 6505, 8402, 55238, 28232, 8604, 51660, 9194, 94097, 79751, 1244, 387700, 6578, 201232, 9120, 63027, 9122, 64849, 6507, 7439, 5172, 375611, 246213, 11309, 162515, 83697, 345274, 85320, 133482
GO:0016742	hydroxymethyl-, formyl- and related transferase activity	GOMF	8	0.022137	1.02238	0.320014	0.73746	up	2618, 6470, 123263, 10840, 160428, 10841
GO:0048038	quinone binding	GOMF	11	0.0187696	1.01895	0.32092	0.73746	up	4720, 154807, 2110, 84869, 374291, 1723, 79001, 314, 8639, 79802
GO:0005351	sugar:proton symporter activity	GOMF	9	-0.0246178	0.975683	0.32109	0.73746	down	23443, 26503, 7355, 114134, 85414, 154091, 10559, 56606, 51151
GO:0005402	cation:sugar symporter activity	GOMF	9	-0.0246178	0.975683	0.32109	0.73746	down	23443, 26503, 7355, 114134, 85414, 154091, 10559, 56606, 51151
GO:0008013	beta-catenin binding	GOMF	41	-0.0128223	0.98726	0.32186	0.73746	down	7414, 23607, 999, 2033, 5796, 57680, 283149, 5663, 8650, 2309, 79718, 57658, 23135, 10498, 10013, 9231, 1525, 5795, 10076, 324, 9739, 9368, 9351, 8945, 357, 4092, 84328, 25776, 23426, 64321, 139285, 56998, 8313, 4929, 5071, 2099, 53841, 1003
GO:0070330	aromatase activity	GOMF	4	0.0248452	1.02516	0.322135	0.73746	up	1545, 113612, 1564, 1543
GO:0003756	protein disulfide isomerase activity	GOMF	11	0.0193854	1.01957	0.323062	0.73746	up	9601, 54495, 5768, 23071, 10026, 169714, 10954, 56605, 121506
GO:0016864	intramolecular oxidoreductase activity, transposing S-S bonds	GOMF	11	0.0193854	1.01957	0.323062	0.73746	up	9601, 54495, 5768, 23071, 10026, 169714, 10954, 56605, 121506
GO:0015144	carbohydrate transmembrane transporter activity	GOMF	25	-0.0185781	0.981593	0.324327	0.73746	down	6513, 4074, 23443, 26503, 7355, 114134, 85414, 154091, 10559, 361, 200010, 6518, 56606, 6515, 6524, 4284, 51151
GO:1901476	carbohydrate transporter activity	GOMF	25	-0.0185781	0.981593	0.324327	0.73746	down	6513, 4074, 23443, 26503, 7355, 114134, 85414, 154091, 10559, 361, 200010, 6518, 56606, 6515, 6524, 4284, 51151
GO:0015293	symporter activity	GOMF	75	-0.0101265	0.989925	0.325094	0.73746	down	81539, 9123, 10568, 6510, 6557, 8671, 9121, 10723, 6566, 6567, 83959, 4891, 6505, 9197, 121260, 23443, 56996, 6558, 26503, 7355, 8884, 8273, 151473, 9194, 6540, 79751, 9990, 120103, 114134, 85414, 6568, 9187, 206358, 6564, 154091, 54716, 10559, 387700, 201232, 9120, 10050, 9122, 283652, 26266, 64849, 6507, 200010, 84879, 56606, 6524, 246213, 6532, 162515, 6554, 83697, 57864, 345274, 115584, 12520…
GO:0032549	ribonucleoside binding	GOMF	978	0.00266043	1.00266	0.32525	0.73746	up	71, 60, 3320, 4627, 476, 3312, 9445, 3326, 2180, 10521, 2778, 5209, 7184, 3309, 1655, 4638, 498, 23250, 203068, 3313, 4735, 4144, 8566, 47, 2182, 4233, 3329, 65125, 388, 3192, 558, 7317, 2181, 4641, 27032, 7520, 780, 208, 10096, 2547, 23020, 1983, 3376, 1107, 488, 10749, 3716, 9578, 4643, 10808, 4628, 2746, 50488, 10123, 16, 523, 23049, 7203, 1665, 113220, 3301, 1660, 7323, 10383, 3308, 2729, 100…
GO:0016840	carbon-nitrogen lyase activity	GOMF	9	0.020937	1.02116	0.326231	0.738403	up	5066, 57136, 435, 113675, 3034, 10841, 10993
GO:0043168	anion binding	GOMF	133	0.00649197	1.00651	0.331837	0.748606	up	375790, 8566, 5066, 7529, 1645, 1075, 2746, 16, 55970, 2729, 59338, 8729, 10568, 9600, 2348, 5836, 128, 11252, 6342, 6809, 2752, 23576, 790, 1182, 207, 9517, 875, 5351, 4842, 3735, 1646, 5095, 8879, 54477, 55662, 5917, 5970, 211, 2937, 4942, 9380, 23304, 6470, 26100, 57231, 8985, 445, 10558, 23612, 4860, 197131, 83667, 6505, 79792, 85007, 85377, 9731, 10797, 9693, 11212, 5264, 23564, 55304, 3141,…
GO:0050780	dopamine receptor binding	GOMF	8	-0.0253682	0.974951	0.331886	0.748606	down	2778, 5781, 55737, 10672, 9368, 1759, 409, 5064
GO:0022892	substrate-specific transporter activity	GOMF	722	-0.00376048	0.996247	0.333499	0.749768	down	476, 6277, 8140, 6520, 3710, 81539, 498, 23250, 23657, 3773, 805, 124976, 163, 27032, 6513, 25932, 3685, 4170, 488, 7416, 4864, 220988, 7514, 523, 80727, 57153, 7779, 292, 3842, 9123, 6522, 28231, 10568, 7095, 8542, 164, 9804, 55737, 2697, 7384, 10257, 9600, 6510, 23530, 27173, 161, 1327, 11260, 3843, 10686, 6557, 509, 528, 808, 2621, 91252, 6342, 26133, 8671, 9114, 23214, 8615, 1182, 4363, 14073…
GO:0005343	organic acid:sodium symporter activity	GOMF	11	-0.0252807	0.975036	0.333918	0.749768	down	81539, 6505, 8273, 6540, 54716, 64849, 6554, 345274
GO:0048487	beta-tubulin binding	GOMF	20	-0.0169348	0.983208	0.334123	0.749768	down	23710, 2697, 3064, 22948, 23394, 9217, 55207, 6904, 10013, 2010, 127829, 9141, 22933, 55201, 585, 80173, 54828, 5997, 23208, 2258
GO:0005217	intracellular ligand-gated ion channel activity	GOMF	15	-0.0229564	0.977305	0.335846	0.751218	down	3710, 5311, 3709, 57192, 219931, 57158, 610, 1259, 6261, 1262
GO:0008199	ferric iron binding	GOMF	4	0.0244449	1.02475	0.335996	0.751218	up	2512, 55586, 7054, 54
GO:0035591	signaling adaptor activity	GOMF	41	-0.0129539	0.98713	0.336495	0.751218	down	2059, 5781, 6452, 8935, 10657, 392, 6464, 7159, 25970, 153090, 3667, 84632, 6451, 1399, 50618, 2887, 2549, 10818, 8440, 8027, 10045, 395, 1124, 8506, 10580, 55824, 8631, 29760, 8835, 6450, 84941, 143098, 142679, 23542, 1123
GO:0003836	beta-galactoside (CMP) alpha-2,3-sialyltransferase activity	GOMF	8	-0.0327902	0.967742	0.338619	0.753377	down	6482, 6484, 6487, 10402
GO:0008599	protein phosphatase type 1 regulator activity	GOMF	6	0.0216081	1.02184	0.33893	0.753377	up	23645, 65979, 51729, 5511, 116154, 221692
GO:0042975	peroxisome proliferator activated receptor binding	GOMF	8	0.0197103	1.01991	0.339193	0.753377	up	3159, 4193, 3275, 55252, 5469, 10891, 4776, 8431
GO:0003697	single-stranded DNA binding	GOMF	56	0.00952538	1.00957	0.340703	0.754947	up	3181, 4904, 3329, 64859, 9361, 5887, 5094, 3146, 5886, 10111, 5814, 3297, 51729, 51567, 7508, 84893, 170463, 6742, 54841, 3148, 80169, 5436, 54386, 7013, 4292, 1663, 2067, 3508, 5813, 4437, 7014, 79035, 6118, 51444, 55775, 5378, 5395, 56652, 7517, 1408, 5433, 2073, 79991, 2072, 4830, 5889, 129401, 6419, 675, 5892, 5890, 5383
GO:0032553	ribonucleotide binding	GOMF	1005	0.00255133	1.00255	0.341056	0.754947	up	71, 60, 3320, 4627, 476, 3312, 9445, 3326, 2180, 10521, 2778, 5209, 7184, 3309, 1655, 4638, 498, 23250, 203068, 3313, 4735, 4144, 8566, 47, 2182, 4233, 3329, 65125, 388, 3192, 558, 7317, 2181, 4641, 27032, 7520, 780, 208, 10096, 2547, 23020, 1983, 3376, 1107, 488, 10749, 3716, 9578, 4643, 10808, 4628, 2746, 50488, 10123, 16, 523, 23049, 7203, 1665, 113220, 3301, 1660, 7323, 10383, 3308, 2729, 100…
GO:0003712	transcription cofactor activity	GOMF	329	-0.00459027	0.99542	0.343886	0.756911	down	81, 10521, 4582, 4869, 1655, 595, 4779, 3728, 87, 5784, 7529, 23286, 1822, 8553, 2274, 64332, 2909, 7536, 10847, 9611, 3281, 23543, 3159, 166, 2033, 64324, 6659, 6601, 8289, 3065, 8202, 92140, 1487, 9500, 6599, 3054, 9969, 55749, 57761, 1387, 328, 7528, 83637, 283149, 11030, 5932, 1999, 2247, 10284, 4017, 10771, 2962, 55827, 51586, 10346, 23309, 10463, 7337, 3275, 694, 51564, 23389, 79718, 4205, …
GO:0001158	enhancer sequence-specific DNA binding	GOMF	39	-0.0121908	0.987883	0.347041	0.756911	down	60, 4779, 3021, 6421, 4841, 6601, 3065, 6599, 7528, 4780, 5928, 9219, 5970, 8861, 8932, 7494, 10856, 1385, 6605, 6603, 571, 6598, 3148, 57459, 53615, 4790, 2063, 86, 5090, 64412, 3020, 5966, 4772, 9095, 2624, 170302, 6688, 4208
GO:0004693	cyclin-dependent protein serine/threonine kinase activity	GOMF	20	0.0140027	1.0141	0.347189	0.756911	up	896, 8558, 51755, 5128, 8621, 8812, 1025, 1019, 23097, 1022, 984, 5891, 22858, 5129, 8999, 9133, 6792, 8851, 728642, 51265
GO:0097472	cyclin-dependent protein kinase activity	GOMF	20	0.0140027	1.0141	0.347189	0.756911	up	896, 8558, 51755, 5128, 8621, 8812, 1025, 1019, 23097, 1022, 984, 5891, 22858, 5129, 8999, 9133, 6792, 8851, 728642, 51265
GO:0001530	lipopolysaccharide binding	GOMF	8	-0.0246855	0.975617	0.347833	0.756911	down	3329, 5692, 3146, 29102, 5724, 7097, 10417, 929
GO:0001882	nucleoside binding	GOMF	983	0.0025335	1.00254	0.348067	0.756911	up	71, 60, 3320, 4627, 476, 3312, 9445, 3326, 81, 2180, 10521, 2778, 5209, 7184, 3309, 1655, 4638, 498, 23250, 203068, 3313, 4735, 4144, 8566, 47, 2182, 4233, 3329, 65125, 388, 3192, 558, 7317, 2181, 4641, 27032, 7520, 780, 208, 10096, 2547, 23020, 1983, 3376, 1107, 488, 10749, 3716, 9578, 4643, 10808, 4628, 2746, 50488, 10123, 16, 523, 23049, 7203, 1665, 113220, 3301, 1660, 7323, 10383, 3308, 2729,…
GO:0031491	nucleosome binding	GOMF	32	-0.013845	0.98625	0.348184	0.756911	down	60, 3021, 50809, 6601, 8289, 3065, 8467, 9555, 6599, 23523, 5928, 6594, 9219, 3151, 26155, 8932, 8091, 9324, 6605, 6603, 6598, 57459, 53615, 86, 165918, 254225, 3020, 79366, 8351
GO:0016004	phospholipase activator activity	GOMF	5	0.0225551	1.02281	0.348794	0.756911	up	9373, 5170, 836, 8439, 2760
GO:0060229	lipase activator activity	GOMF	5	0.0225551	1.02281	0.348794	0.756911	up	9373, 5170, 836, 8439, 2760
GO:0019829	cation-transporting ATPase activity	GOMF	33	0.0132153	1.0133	0.348808	0.756911	up	476, 498, 27032, 488, 523, 509, 528, 9114, 533, 535, 490, 51606, 483, 57130, 493, 10396, 513, 23545, 155066, 90423, 92270, 9914, 245973
GO:0032555	purine ribonucleotide binding	GOMF	996	0.00251729	1.00252	0.349287	0.756911	up	71, 60, 3320, 4627, 476, 3312, 9445, 3326, 2180, 10521, 2778, 5209, 7184, 3309, 1655, 4638, 498, 23250, 203068, 3313, 4735, 4144, 8566, 47, 2182, 4233, 3329, 65125, 388, 3192, 558, 7317, 2181, 4641, 27032, 7520, 780, 208, 10096, 2547, 23020, 1983, 3376, 1107, 488, 10749, 3716, 9578, 4643, 10808, 4628, 2746, 50488, 10123, 16, 523, 23049, 7203, 1665, 113220, 3301, 1660, 7323, 10383, 3308, 2729, 100…
GO:0015077	monovalent inorganic cation transmembrane transporter activity	GOMF	173	0.00648522	1.00651	0.349688	0.756911	up	476, 6520, 81539, 498, 3773, 523, 10568, 7384, 23530, 1327, 509, 528, 8671, 9114, 533, 3758, 535, 51606, 7381, 54795, 10723, 483, 7109, 5311, 6548, 83959, 4891, 6505, 9107, 1355, 80024, 513, 56996, 30820, 23545, 254428, 8884, 8273, 3772, 26504, 6540, 357, 23416, 9990, 30818, 3756, 55151, 3749, 1528, 6568, 9187, 8645, 1352, 206358, 57657, 84286, 27109, 155066, 3777, 79041, 388753, 9424, 3784, 525,…
GO:0003916	DNA topoisomerase activity	GOMF	5	0.0260382	1.02638	0.35	0.756911	up	7150, 7156, 116447
GO:0030295	protein kinase activator activity	GOMF	34	0.0115203	1.01159	0.350228	0.756911	up	1026, 8826, 65125, 805, 808, 2621, 57679, 6794, 84632, 1946, 10040, 2011, 5604, 8567, 3084, 2065, 1616, 57521, 5290, 6788, 51704, 2074, 54956, 2258, 8851, 54757, 1950, 4824, 28984, 142679, 4057, 3481
GO:0008301	DNA binding, bending	GOMF	12	0.0186436	1.01882	0.350886	0.756911	up	3146, 8091, 3149, 3148, 1054, 7019, 7013, 3087, 2297
GO:0032550	purine ribonucleoside binding	GOMF	976	0.00252494	1.00253	0.351216	0.756911	up	71, 60, 3320, 4627, 476, 3312, 9445, 3326, 2180, 10521, 2778, 5209, 7184, 3309, 1655, 4638, 498, 23250, 203068, 3313, 4735, 4144, 8566, 47, 2182, 4233, 3329, 65125, 388, 3192, 558, 7317, 2181, 4641, 27032, 7520, 780, 208, 10096, 2547, 23020, 1983, 3376, 1107, 488, 10749, 3716, 9578, 4643, 10808, 4628, 2746, 50488, 10123, 16, 523, 23049, 7203, 1665, 113220, 3301, 1660, 7323, 10383, 3308, 2729, 100…
GO:0005092	GDP-dissociation inhibitor activity	GOMF	8	-0.0243349	0.975959	0.356108	0.765553	down	2665, 23677, 83667, 9270, 1121, 10636, 26086, 397
GO:0005184	neuropeptide hormone activity	GOMF	6	0.021122	1.02135	0.356398	0.765553	up	885, 80763, 7425, 23615, 1325, 347148
GO:0005372	water transmembrane transporter activity	GOMF	9	-0.0318761	0.968627	0.357238	0.766096	down	361, 282679, 6563, 4284
GO:0004715	non-membrane spanning protein tyrosine kinase activity	GOMF	26	0.0132155	1.0133	0.359387	0.769441	up	3716, 25, 27, 5747, 7297, 1859, 1445, 2241, 7465, 8767, 4067, 2185, 3717, 6850, 9833, 55359, 91461, 3932, 6725, 2242, 660, 695
GO:0000979	RNA polymerase II core promoter sequence-specific DNA binding	GOMF	35	0.0108974	1.01096	0.360385	0.770316	up	7849, 3021, 6778, 2033, 64324, 9555, 6772, 6239, 3297, 4090, 10856, 1025, 23512, 84166, 4520, 1051, 63925, 84678, 11179, 4783, 3665, 6908, 2353, 3020, 64754, 4150, 4086, 161882, 2627, 4929, 2624, 2637, 10716, 30812, 6688
GO:0033218	amide binding	GOMF	126	-0.00681887	0.993204	0.361178	0.770749	down	9445, 1718, 8140, 2194, 811, 2950, 3329, 290, 163, 4012, 10314, 3842, 9804, 4820, 2348, 6653, 5125, 6892, 25825, 9520, 3843, 5045, 10105, 30000, 11331, 1738, 4257, 23394, 4928, 3840, 4311, 23633, 7174, 6730, 9360, 9818, 23534, 64167, 10087, 2937, 57140, 9972, 3416, 3480, 90, 2071, 3839, 9670, 323, 84909, 6890, 9883, 23621, 9794, 7855, 3836, 7064, 80772, 26953, 6198, 9577, 5481, 5480, 10450, 8315,…
GO:0015215	nucleotide transmembrane transporter activity	GOMF	9	0.0209724	1.02119	0.361787	0.770789	up	347734, 29957, 10478, 84275, 60386, 85320
GO:0042605	peptide antigen binding	GOMF	6	-0.0270404	0.973322	0.362999	0.772111	down	1718, 8140, 6892, 6890, 9794, 3115
GO:0042301	phosphate ion binding	GOMF	6	-0.0270069	0.973355	0.363742	0.772435	down	55970, 10568, 5970, 4860, 10797, 113189
GO:0051400	BH domain binding	GOMF	7	-0.0268818	0.973476	0.366522	0.775747	down	4170, 581, 596, 599, 666, 638
GO:0016653	oxidoreductase activity, acting on NAD(P)H, heme protein as acceptor	GOMF	10	0.0198202	1.02002	0.366993	0.775747	up	1728, 5447, 1727, 1355, 4552, 51706, 27158
GO:0001883	purine nucleoside binding	GOMF	978	0.00243702	1.00244	0.368	0.775747	up	71, 60, 3320, 4627, 476, 3312, 9445, 3326, 2180, 10521, 2778, 5209, 7184, 3309, 1655, 4638, 498, 23250, 203068, 3313, 4735, 4144, 8566, 47, 2182, 4233, 3329, 65125, 388, 3192, 558, 7317, 2181, 4641, 27032, 7520, 780, 208, 10096, 2547, 23020, 1983, 3376, 1107, 488, 10749, 3716, 9578, 4643, 10808, 4628, 2746, 50488, 10123, 16, 523, 23049, 7203, 1665, 113220, 3301, 1660, 7323, 10383, 3308, 2729, 100…
GO:0016505	peptidase activator activity involved in apoptotic process	GOMF	12	0.0164204	1.01656	0.36835	0.775747	up	4118, 1075, 27018, 51065, 23786, 1512, 836, 317, 9994, 9166, 4824, 29108
GO:0036094	small molecule binding	GOMF	1363	0.0021331	1.00214	0.370584	0.775747	up	71, 60, 3320, 4627, 476, 2597, 3312, 9445, 3939, 3326, 7296, 81, 226, 1718, 2180, 3181, 10521, 2194, 2778, 5209, 7184, 3309, 3710, 2539, 1655, 4638, 498, 23250, 4691, 203068, 3313, 3187, 4735, 4144, 8566, 47, 2182, 4233, 3329, 65125, 388, 3192, 6713, 6229, 558, 6625, 7317, 2181, 4641, 5066, 27032, 5725, 1975, 7520, 780, 208, 10096, 6421, 2547, 23020, 9987, 1983, 3376, 1107, 488, 4841, 10749, 6888…
GO:0008190	eukaryotic initiation factor 4E binding	GOMF	7	0.0207113	1.02093	0.371196	0.775747	up	1981, 23367, 1979, 23357, 100127983, 3087
GO:0004029	aldehyde dehydrogenase (NAD) activity	GOMF	21	0.0168552	1.017	0.371841	0.775747	up	216, 128, 8854, 501, 219, 224, 4329, 7915, 8659, 10840, 160428
GO:0022890	inorganic cation transmembrane transporter activity	GOMF	292	-0.00530406	0.99471	0.371903	0.775747	down	476, 6520, 3710, 81539, 498, 3773, 27032, 3685, 488, 523, 7779, 10568, 7384, 23530, 27173, 1327, 10686, 509, 528, 2621, 91252, 26133, 8671, 9114, 140738, 533, 3758, 535, 490, 5663, 51606, 7381, 54795, 10723, 483, 57130, 84061, 23413, 54499, 23516, 7109, 493, 5311, 23258, 6548, 81614, 83959, 8065, 4891, 6505, 55676, 9107, 7991, 1355, 90550, 80228, 64924, 3709, 80024, 513, 56996, 148867, 51312, 641…
GO:0022824	transmitter-gated ion channel activity	GOMF	7	0.0218913	1.02213	0.372287	0.775747	up	2185, 2904, 2562, 2564, 2906
GO:0022835	transmitter-gated channel activity	GOMF	7	0.0218913	1.02213	0.372287	0.775747	up	2185, 2904, 2562, 2564, 2906
GO:0043175	RNA polymerase core enzyme binding	GOMF	18	0.0140016	1.0141	0.372302	0.775747	up	23476, 51322, 55250, 9646, 54623, 79577, 8518, 51585, 22828, 144108, 26523, 55140, 84337, 56950, 58490, 27161, 64754, 26610
GO:1990939	ATP-dependent microtubule motor activity	GOMF	7	0.0196473	1.01984	0.373337	0.775747	up	3801, 3799, 9371, 55083, 57576, 3798, 26153
GO:0098599	palmitoyl hydrolase activity	GOMF	10	-0.031091	0.969387	0.373342	0.775747	down	10434, 11313, 5538, 9374
GO:0016805	dipeptidase activity	GOMF	12	-0.0224503	0.9778	0.373618	0.775747	down	55748, 9805, 5184, 135293, 10404, 90507, 95, 10003, 84735
GO:0003950	NAD+ ADP-ribosyltransferase activity	GOMF	14	-0.0197719	0.980422	0.374471	0.776207	down	143, 80351, 56829, 25976, 83666, 84875, 51548, 64761, 10039, 79668, 10038, 54956
GO:0043130	ubiquitin binding	GOMF	72	0.0079259	1.00796	0.375437	0.776207	up	8878, 7345, 10594, 3315, 4077, 29979, 64771, 5887, 55666, 51366, 10133, 5886, 55611, 5710, 23197, 55968, 23118, 9184, 51035, 550, 329, 51160, 3416, 54476, 10013, 51028, 10040, 8445, 2060, 22890, 57787, 84875, 58476, 56893, 8975, 137886, 7353, 10600, 81858, 54764, 7013, 22933, 92181, 337867, 79155, 9577, 4734, 9246, 8315, 8480, 165324, 27000, 93343, 51720, 55072, 23172, 9666, 22954, 165918, 254225…
GO:0048256	flap endonuclease activity	GOMF	5	0.0281321	1.02853	0.37599	0.776207	up	84464, 2237
GO:0003684	damaged DNA binding	GOMF	39	0.0102141	1.01027	0.37685	0.776207	up	7520, 2547, 1642, 2033, 5887, 1387, 328, 5932, 3146, 5886, 8450, 2071, 7508, 7157, 3148, 5111, 3014, 51455, 5429, 54840, 11201, 2067, 79661, 4437, 7374, 6118, 7515, 1408, 1643, 4968, 4350, 4255, 2237, 7507, 9937, 2072, 252969, 8626
GO:0005242	inward rectifier potassium channel activity	GOMF	10	0.0205408	1.02075	0.377345	0.776207	up	3773, 3758, 3772, 9424, 3759, 3770
GO:0044212	transcription regulatory region DNA binding	GOMF	487	0.00347041	1.00348	0.377406	0.776207	up	60, 81, 7849, 4582, 2355, 4904, 6721, 3192, 4779, 3021, 7520, 6421, 2547, 4841, 6778, 25824, 1106, 8553, 2909, 11176, 8085, 9921, 9611, 2033, 3191, 9361, 64324, 7150, 6659, 6601, 3065, 23064, 9555, 6599, 55749, 27316, 6667, 1387, 57659, 7528, 64764, 688, 1999, 22803, 91748, 3234, 6772, 6294, 4780, 10771, 7343, 5928, 8545, 1388, 1523, 9219, 6720, 221037, 196, 7030, 2309, 79718, 4205, 6256, 57658, …
GO:0070566	adenylyltransferase activity	GOMF	19	0.0156975	1.01582	0.378382	0.776991	up	10914, 25, 9060, 167153, 9061, 80308, 55149, 64802, 64282, 27304, 11153, 64852, 4938
GO:0008172	S-methyltransferase activity	GOMF	10	-0.0307589	0.969709	0.380181	0.77799	down	4548, 4255, 635, 23743
GO:0005452	inorganic anion exchanger activity	GOMF	6	-0.0262528	0.974089	0.380567	0.77799	down	6522, 8671, 83959, 6508, 9498, 83697
GO:0005080	protein kinase C binding	GOMF	22	-0.0147801	0.985329	0.381145	0.77799	down	8878, 8754, 1832, 3685, 25, 3315, 207, 10611, 51564, 5585, 3667, 10539, 9463, 5318, 8436, 10014, 11344, 50855, 114609, 5579, 553, 11155
GO:0015232	heme transporter activity	GOMF	9	0.0204316	1.02064	0.381282	0.77799	up	55652, 28982, 55640, 10058, 9429, 3263
GO:0016790	thiolester hydrolase activity	GOMF	40	-0.0154355	0.984683	0.381847	0.77799	down	2194, 10434, 11313, 5538, 23597, 25953, 3029, 26275, 390916, 117145, 55856, 10005, 10965, 9374, 641371, 570, 26027, 402682, 283927, 122970
GO:0003777	microtubule motor activity	GOMF	34	-0.0126892	0.987391	0.383518	0.780179	down	10749, 113220, 3801, 3799, 23303, 9371, 63971, 1781, 10513, 90990, 9126, 64837, 51143, 3831, 79659, 57519, 89953, 55083, 585, 7802, 23046, 100130097, 147700, 57576, 1780, 3798, 221458, 201625, 26153, 55567
GO:0016538	cyclin-dependent protein serine/threonine kinase regulator activity	GOMF	12	0.0159846	1.01611	0.385722	0.783442	up	1026, 595, 81669, 892, 905, 8812, 904, 1019, 8850, 1029, 898, 9134
GO:0035639	purine ribonucleoside triphosphate binding	GOMF	957	0.00233996	1.00234	0.38886	0.788589	up	71, 60, 3320, 4627, 476, 3312, 9445, 3326, 2180, 10521, 2778, 5209, 7184, 3309, 1655, 4638, 498, 23250, 203068, 3313, 4735, 4144, 8566, 47, 2182, 4233, 3329, 65125, 388, 3192, 558, 7317, 2181, 4641, 27032, 7520, 780, 208, 10096, 2547, 23020, 1983, 3376, 1107, 488, 10749, 3716, 9578, 4643, 10808, 4628, 2746, 50488, 10123, 16, 523, 23049, 7203, 1665, 113220, 3301, 1660, 7323, 10383, 3308, 2729, 100…
GO:0043028	cysteine-type endopeptidase regulator activity involved in apoptotic process	GOMF	21	-0.0151228	0.984991	0.39216	0.794048	down	25824, 10935, 2621, 6195, 27018, 51065, 329, 23786, 1512, 6197, 836, 25816, 408, 317, 9994, 330, 5272, 668, 4824, 29108
GO:0016854	racemase and epimerase activity	GOMF	20	-0.0206364	0.979575	0.394699	0.797953	down	10020, 2582, 29940, 6120, 92126, 26035, 130589, 84693, 282969, 5973
GO:0035257	nuclear hormone receptor binding	GOMF	89	0.00743875	1.00747	0.398191	0.798541	up	81, 3091, 10521, 1655, 811, 9320, 2274, 2288, 9611, 3159, 2033, 64324, 8202, 9969, 11331, 6772, 7205, 3275, 221037, 6049, 6256, 7533, 23028, 5585, 23054, 9862, 9282, 5469, 64210, 8648, 10579, 9324, 81857, 6879, 1616, 55818, 10891, 5111, 22938, 8204, 27086, 1051, 23081, 5481, 1022, 10634, 23411, 8554, 408, 2959, 8896, 7041, 55128, 55062, 6882, 5916, 11240, 54828, 133522, 55791, 23426, 898, 85004, …
GO:0008194	UDP-glycosyltransferase activity	GOMF	113	-0.0082419	0.991792	0.398627	0.798541	down	11282, 8473, 7357, 10317, 2131, 2589, 56886, 3074, 2137, 55568, 54480, 2132, 55624, 4245, 9334, 9091, 8985, 2997, 7368, 53947, 2650, 10678, 283464, 11226, 64132, 55454, 146664, 10331, 8703, 79868, 55757, 22856, 2591, 5279, 9245, 11285, 285203, 3073, 9215, 2135, 3373, 374378, 51227, 54578, 56983, 9331, 84002, 199857, 93010, 79695, 79369, 338707, 8693, 4247, 2583, 54658, 11227, 8708, 2998, 51146, 3…
GO:0015276	ligand-gated ion channel activity	GOMF	57	-0.0108215	0.989237	0.399098	0.798541	down	3710, 3773, 805, 808, 3758, 1739, 5311, 3709, 57192, 3772, 219931, 1140, 1741, 357, 2185, 83988, 2904, 2562, 2564, 2743, 309, 9424, 5025, 57158, 3759, 40, 610, 2568, 3770, 2906, 1259, 2570, 353174, 6261, 1136, 9635, 89832, 1141, 1262
GO:0022834	ligand-gated channel activity	GOMF	57	-0.0108215	0.989237	0.399098	0.798541	down	3710, 3773, 805, 808, 3758, 1739, 5311, 3709, 57192, 3772, 219931, 1140, 1741, 357, 2185, 83988, 2904, 2562, 2564, 2743, 309, 9424, 5025, 57158, 3759, 40, 610, 2568, 3770, 2906, 1259, 2570, 353174, 6261, 1136, 9635, 89832, 1141, 1262
GO:0043548	phosphatidylinositol 3-kinase binding	GOMF	20	-0.0152756	0.98484	0.399185	0.798541	down	476, 805, 558, 808, 5783, 153090, 867, 3667, 7494, 3480, 8660, 25827, 3717, 113791, 7301, 3643, 118788, 3932, 11151
GO:0016668	oxidoreductase activity, acting on a sulfur group of donors, NAD(P) as acceptor	GOMF	10	0.0180932	1.01826	0.399472	0.798541	up	7296, 2936, 10935, 1738, 64359, 158046, 114112, 84203
GO:0015631	tubulin binding	GOMF	159	-0.00563078	0.994385	0.399937	0.798541	down	2597, 226, 23499, 667, 4134, 10749, 1266, 10808, 10123, 23710, 113220, 4926, 3801, 3799, 2697, 3064, 8766, 22948, 23303, 27072, 10397, 5048, 23255, 81631, 26056, 22919, 9371, 9218, 23394, 7461, 63971, 23271, 9217, 51361, 6786, 23332, 85378, 5621, 23139, 1808, 9181, 55207, 6904, 90990, 23637, 55704, 10013, 157922, 3925, 84376, 9857, 9702, 256364, 23160, 57787, 324, 4281, 9654, 4133, 10891, 124997,…
GO:0017069	snRNA binding	GOMF	23	0.0121044	1.01218	0.400029	0.798541	up	6625, 10594, 9188, 11030, 905, 9733, 1025, 6628, 6738, 904, 55696, 6629, 9128, 26121, 6627, 55599, 25929, 55285, 51691, 84967, 11066, 57819, 3669
GO:0008239	dipeptidyl-peptidase activity	GOMF	4	-0.029776	0.970663	0.400493	0.798541	down	1803, 54878, 10279, 10003
GO:0034236	protein kinase A catalytic subunit binding	GOMF	8	-0.0223788	0.97787	0.403215	0.798803	down	9867, 5872, 5576, 1445, 5575, 2931, 3784, 5569
GO:0005525	GTP binding	GOMF	205	-0.00479916	0.995212	0.403301	0.798803	down	3320, 3326, 2778, 203068, 4735, 388, 1983, 2746, 10123, 10383, 9669, 2909, 10890, 5879, 2288, 55752, 2771, 30846, 8766, 378, 377, 394, 7846, 998, 9927, 1968, 5862, 50808, 10672, 5870, 51199, 6734, 22808, 5872, 9343, 8801, 55684, 9221, 7277, 2983, 2776, 25923, 9230, 83871, 23176, 23011, 55207, 10670, 151011, 400, 84790, 55665, 10376, 23560, 6242, 8934, 9790, 2071, 2794, 55669, 26354, 81876, 5906, …
GO:0033612	receptor serine/threonine kinase binding	GOMF	6	-0.0252238	0.975092	0.403754	0.798803	down	55333, 4091, 656, 650, 29108, 654
GO:0070696	transmembrane receptor protein serine/threonine kinase binding	GOMF	6	-0.0252238	0.975092	0.403754	0.798803	down	55333, 4091, 656, 650, 29108, 654
GO:0022840	leak channel activity	GOMF	7	-0.0236371	0.97664	0.404294	0.798803	down	8645, 84286, 3777, 9424, 259232, 60598, 10089
GO:0022842	narrow pore channel activity	GOMF	7	-0.0236371	0.97664	0.404294	0.798803	down	8645, 84286, 3777, 9424, 259232, 60598, 10089
GO:0004721	phosphoprotein phosphatase activity	GOMF	148	-0.00691474	0.993109	0.405802	0.800017	down	7803, 5797, 5784, 6305, 5500, 79660, 5781, 5792, 994, 1845, 5796, 10217, 5516, 5783, 85464, 5495, 1847, 9989, 5515, 1739, 1843, 57460, 8898, 29101, 84919, 92609, 5786, 5795, 5793, 5494, 54434, 27068, 10076, 1848, 5520, 5604, 54704, 84959, 9107, 5537, 54961, 26469, 8612, 23399, 5789, 5775, 5532, 5787, 11099, 79871, 5530, 51496, 5771, 8555, 152926, 818, 55844, 23035, 6815, 8493, 56940, 8732, 80824,…
GO:0038023	signaling receptor activity	GOMF	450	-0.00380246	0.996205	0.406713	0.800017	down	3688, 7849, 3710, 9289, 960, 4233, 5364, 558, 5797, 4059, 55890, 6422, 780, 8795, 3685, 9620, 1364, 4864, 55366, 5792, 1956, 1969, 10314, 27020, 4853, 1952, 7048, 5361, 2150, 6272, 6653, 5796, 4055, 961, 8829, 266977, 5754, 3572, 79602, 2149, 10424, 23266, 7132, 2260, 11057, 659, 4074, 2217, 53834, 8323, 196, 55558, 6256, 9213, 5819, 51094, 2050, 7436, 3566, 10347, 706, 5311, 3953, 3597, 1512, 40…
GO:0030881	beta-2-microglobulin binding	GOMF	2	-0.037755	0.962949	0.406747	0.800017	down	2217, 912
GO:0004519	endonuclease activity	GOMF	80	0.00778938	1.00782	0.409762	0.803365	up	10146, 328, 5932, 10111, 23293, 29102, 8091, 54841, 22894, 8930, 54487, 23052, 53918, 1777, 28987, 2081, 2067, 80153, 79661, 5511, 51110, 23144, 10898, 27161, 10775, 83940, 27301, 55728, 246243, 116461, 5395, 23583, 7517, 4968, 9797, 10556, 84464, 84153, 2073, 2237, 2072, 10171, 252969, 6041, 5889, 8846, 1774, 4913, 84083, 6419, 10557, 5892, 10799, 201164, 2021, 5896, 5890, 9692, 340152, 8909, 283
GO:0034713	type I transforming growth factor beta receptor binding	GOMF	4	-0.0293249	0.971101	0.409845	0.803365	down	7048, 4092, 4091, 7043
GO:0035198	miRNA binding	GOMF	7	-0.0248882	0.975419	0.411369	0.803365	down	3181, 26523, 192670, 6895, 27161, 4208
GO:0004953	icosanoid receptor activity	GOMF	7	0.0195836	1.01978	0.411846	0.803365	up	3248, 5732, 1241, 5734, 5733, 5731
GO:0070513	death domain binding	GOMF	6	-0.0267702	0.973585	0.412042	0.803365	down	4170, 1611, 581, 596, 8717
GO:0008198	ferrous iron binding	GOMF	13	0.0148687	1.01498	0.41214	0.803365	up	2235, 57604, 54790, 81689, 120526, 112398, 221120, 122961, 91801, 8846, 84964, 7054, 54
GO:0043167	ion binding	GOMF	2175	0.00165031	1.00165	0.413476	0.804768	up	2512, 351, 375790, 476, 334, 6277, 81, 821, 302, 3162, 3339, 80781, 8878, 3688, 2778, 824, 23499, 7184, 3309, 3710, 1026, 7837, 8754, 4502, 667, 307, 57674, 308, 4638, 23250, 811, 6648, 677, 8826, 6709, 4144, 8566, 9510, 47, 3949, 1362, 6307, 65125, 444, 805, 23321, 290, 55748, 6168, 83543, 25831, 5430, 11282, 23352, 5066, 102, 87, 2122, 4637, 27032, 158471, 780, 79956, 23089, 7529, 7077, 103910,…
GO:0051119	sugar transmembrane transporter activity	GOMF	23	-0.0164249	0.983709	0.418038	0.811268	down	6513, 4074, 23443, 26503, 7355, 114134, 85414, 154091, 10559, 200010, 6518, 56606, 6515, 6524, 51151
GO:0016504	peptidase activator activity	GOMF	25	0.0113213	1.01139	0.418058	0.811268	up	351, 4118, 1075, 4323, 23198, 10197, 5720, 857, 10213, 27018, 51065, 23786, 1512, 5721, 10845, 11047, 836, 65018, 317, 9994, 9166, 5118, 26577, 4824, 29108
GO:0050664	oxidoreductase activity, acting on NAD(P)H, oxygen as acceptor	GOMF	8	-0.0264627	0.973884	0.418741	0.811272	down	1535, 9131, 8564, 79400, 53905
GO:0016407	acetyltransferase activity	GOMF	73	0.00782104	1.00785	0.419302	0.811272	up	2194, 8473, 3030, 79888, 10847, 80218, 2033, 8202, 3054, 1387, 138050, 39, 9862, 9329, 38, 80155, 8648, 10474, 6605, 51126, 112483, 1384, 55226, 9575, 9913, 122830, 10445, 93624, 254531, 55140, 80018, 11091, 26151, 11143, 57106, 64841, 23522, 79612, 114799, 9425, 8850, 26122, 80314, 54934, 23464, 10629, 54947, 26610, 5050, 117143, 54556, 8464, 24142, 675, 6877, 79903, 162417, 339983
GO:0016857	racemase and epimerase activity, acting on carbohydrates and derivatives	GOMF	18	-0.0204782	0.97973	0.42338	0.816992	down	10020, 2582, 29940, 6120, 92126, 26035, 130589, 282969, 5973
GO:0003988	acetyl-CoA C-acyltransferase activity	GOMF	7	-0.028667	0.97174	0.423509	0.816992	down	3030, 39, 10449, 38
GO:0019209	kinase activator activity	GOMF	36	0.00979732	1.00985	0.425202	0.818506	up	1026, 8826, 65125, 805, 808, 2621, 10892, 92597, 57679, 6794, 84632, 1946, 10040, 2011, 5604, 8567, 3084, 2065, 1616, 57521, 5290, 6788, 51704, 2074, 54956, 2258, 8851, 54757, 1950, 4824, 28984, 142679, 4057, 3481
GO:0000982	transcription factor activity, RNA polymerase II core promoter proximal region sequence-specific binding	GOMF	154	0.0050775	1.00509	0.426006	0.818506	up	3091, 7849, 2355, 4904, 6721, 2034, 8553, 6659, 6667, 1387, 7528, 64764, 688, 1999, 6720, 7030, 4205, 5970, 7050, 8939, 6666, 51621, 6497, 6929, 1997, 5359, 3297, 4799, 3661, 4209, 2101, 6498, 54862, 2000, 3607, 23186, 51043, 8091, 23036, 1385, 10664, 467, 4609, 2908, 571, 9575, 1874, 8061, 6596, 6722, 1052, 10153, 155061, 23125, 1054, 4802, 7019, 2120, 4520, 9480, 1051, 2115, 84662, 4781, 26298,…
GO:0005251	delayed rectifier potassium channel activity	GOMF	8	-0.0214069	0.978821	0.42715	0.818506	down	3756, 3749, 3784, 9132, 3786, 3790, 27012, 3748
GO:1901618	organic hydroxy compound transmembrane transporter activity	GOMF	14	0.0149435	1.01506	0.42757	0.818506	up	8273, 114134, 6581, 361, 634, 6580, 6532, 11309, 6554, 345274, 115584, 4284
GO:0005126	cytokine receptor binding	GOMF	132	-0.00632967	0.99369	0.427993	0.818506	down	7837, 9518, 3716, 7422, 23607, 64114, 7048, 8837, 6374, 3572, 5335, 9618, 6772, 6464, 7205, 2919, 4254, 7297, 27018, 3976, 153090, 649, 10116, 7187, 1946, 92609, 3678, 8567, 29097, 8744, 161742, 200734, 64750, 6376, 836, 9958, 4591, 10818, 3570, 4615, 58191, 841, 9577, 7046, 55367, 3977, 3569, 1435, 3625, 10782, 9547, 7042, 9994, 3576, 8717, 51135, 8743, 10572, 4092, 3717, 8741, 57402, 4091, 6599…
GO:0035255	ionotropic glutamate receptor binding	GOMF	14	-0.0166209	0.983516	0.428055	0.818506	down	821, 2778, 2319, 1739, 10211, 4983, 22941, 4734, 5867, 1741, 85358, 5913, 1740, 1813
GO:0048019	receptor antagonist activity	GOMF	2	-0.0365602	0.9641	0.428998	0.819109	down	7837, 2100
GO:0019899	enzyme binding	GOMF	1039	-0.00218397	0.997818	0.430927	0.821591	down	71, 351, 60, 3320, 476, 3312, 3939, 3326, 1718, 302, 3162, 3091, 8878, 3688, 7184, 3309, 1026, 4478, 8754, 4869, 4904, 1803, 1655, 811, 203068, 595, 8661, 3313, 8826, 7167, 3949, 2950, 4233, 3329, 65125, 2810, 6223, 805, 3728, 9961, 7414, 7345, 1832, 5430, 2181, 4641, 5066, 102, 5784, 1500, 6513, 7520, 10787, 7529, 2034, 23286, 7077, 6421, 3685, 3376, 1729, 488, 3716, 9578, 5500, 1075, 7416, 7966…
GO:0019207	kinase regulator activity	GOMF	103	0.00608216	1.0061	0.432175	0.822048	up	3326, 1026, 4869, 595, 8826, 2950, 65125, 2810, 805, 81669, 11140, 3315, 808, 2621, 9555, 57761, 5611, 10892, 57498, 92597, 57679, 5576, 10221, 6794, 84632, 1946, 23767, 892, 10040, 2011, 55450, 905, 9021, 8518, 5570, 5604, 8567, 8812, 122809, 324, 3084, 2065, 904, 1616, 161742, 5571, 200734, 79706, 80851, 57521, 56647, 55140, 5290, 51347, 1019, 5575, 8503, 9306, 6788, 51704, 8850, 9655, 8692, 51…
GO:0048365	Rac GTPase binding	GOMF	23	-0.013028	0.987057	0.432653	0.822048	down	8826, 10787, 2059, 6647, 10928, 857, 1856, 5585, 9181, 85440, 4296, 57522, 4952, 8936, 10811, 9901, 9732, 57531, 752, 397, 6792, 7074, 3706
GO:0004983	neuropeptide Y receptor activity	GOMF	2	0.0263982	1.02675	0.433061	0.822048	up	84109, 10888
GO:0019843	rRNA binding	GOMF	26	0.0108019	1.01086	0.434581	0.822048	up	6191, 6167, 1153, 9188, 6147, 64960, 51081, 29074, 387338, 90459, 26284, 22868, 80135, 84678, 27042, 51154, 84154, 7263, 60493, 10436, 84294, 6041, 51001, 51373, 56342, 283
GO:0016812	hydrolase activity, acting on carbon-nitrogen (but not peptide) bonds, in cyclic amides	GOMF	7	-0.0281333	0.972259	0.434611	0.822048	down	790, 1808, 26873, 9398
GO:0051539	4 iron, 4 sulfur cluster binding	GOMF	21	-0.0135428	0.986548	0.434943	0.822048	down	4719, 4723, 4720, 3658, 4728, 55316, 81689, 1663, 2110, 5471, 374291, 55253, 4337, 122961, 5422, 4595, 11019, 80224, 4913, 91543, 51750
GO:0005104	fibroblast growth factor receptor binding	GOMF	8	0.0179195	1.01808	0.43676	0.824289	up	27020, 2247, 23767, 10818, 2254, 2246, 27006
GO:0043539	protein serine/threonine kinase activator activity	GOMF	13	-0.0181403	0.982023	0.439559	0.827432	down	8826, 805, 808, 57679, 5604, 6788, 54956, 8851, 54757, 4057, 3481
GO:0032393	MHC class I receptor activity	GOMF	2	-0.0359516	0.964687	0.440286	0.827432	down	1512, 3140
GO:0051721	protein phosphatase 2A binding	GOMF	18	0.0124386	1.01252	0.441174	0.827432	up	23381, 5524, 10776, 207, 6772, 2029, 29888, 9887, 153090, 55917, 51400, 596, 5520, 7157, 29966, 6198, 8877, 84930
GO:0030546	receptor activator activity	GOMF	12	0.0150942	1.01521	0.441394	0.827432	up	302, 7422, 7476, 2621, 1946, 5469, 3084, 133522, 1950, 54361, 3481
GO:0001078	transcriptional repressor activity, RNA polymerase II core promoter proximal region sequence-specific binding	GOMF	50	0.00822644	1.00826	0.441593	0.827432	up	6721, 8553, 1387, 7528, 5970, 7050, 6497, 6929, 3297, 4799, 3661, 2101, 6498, 54862, 23186, 8091, 10664, 467, 571, 155061, 7181, 9603, 4783, 64412, 30818, 7832, 4084, 152518, 83855, 3280, 6615, 6936, 9572, 122953, 339344, 80317, 79365, 161882, 4773, 51085, 5017, 55509, 3087, 93986, 4776, 1748, 6688
GO:0008970	phosphatidylcholine 1-acylhydrolase activity	GOMF	7	0.0187355	1.01891	0.442282	0.827535	up	9388, 11145, 171586, 255189, 51365, 5321
GO:0042625	ATPase coupled ion transmembrane transporter activity	GOMF	38	0.0104584	1.01051	0.44322	0.827678	up	476, 498, 27032, 488, 523, 10257, 509, 528, 9114, 4363, 533, 535, 490, 51606, 483, 57130, 493, 10396, 513, 23545, 155066, 1244, 90423, 92270, 9914, 245973, 85320
GO:0008022	protein C-terminus binding	GOMF	101	-0.00613899	0.99388	0.444157	0.827678	down	3339, 667, 4691, 6721, 4641, 4059, 7431, 7520, 7529, 2547, 488, 23607, 10963, 10935, 4301, 7082, 25, 2033, 5516, 1487, 22919, 7874, 6667, 11331, 10133, 25836, 5515, 5562, 1739, 57658, 28988, 1490, 55607, 9784, 5245, 1613, 51028, 1601, 2071, 5604, 55670, 3839, 6311, 8777, 1445, 51534, 6310, 27183, 10567, 6884, 10401, 9223, 114327, 9463, 11073, 9351, 5190, 1022, 2067, 23411, 3265, 51588, 79661, 518…
GO:0004601	peroxidase activity	GOMF	30	-0.0132805	0.986807	0.444259	0.827678	down	7837, 5052, 2950, 25824, 9588, 10935, 4259, 2879, 373156, 4257, 7001, 2878, 493869, 2954, 2946, 26034, 53905, 7173, 2877, 8288, 1193
GO:0004709	MAP kinase kinase kinase activity	GOMF	14	0.0140372	1.01414	0.4463	0.829136	up	1956, 5894, 4293, 4296, 6885, 4214, 9064, 7786, 9020, 673, 9175, 4215, 56911
GO:0005337	nucleoside transmembrane transporter activity	GOMF	7	-0.0252019	0.975113	0.446312	0.829136	down	347734, 29957, 3177, 10478, 55315
GO:0008318	protein prenyltransferase activity	GOMF	7	0.0197303	1.01993	0.448397	0.830896	up	5876, 1121, 5875, 5229, 2342
GO:0042826	histone deacetylase binding	GOMF	54	0.00762095	1.00765	0.448531	0.830896	up	3320, 3326, 3091, 595, 7529, 6421, 3184, 5879, 9611, 23381, 3065, 6667, 3304, 7528, 25836, 5928, 9219, 4205, 5970, 170506, 5585, 11051, 3303, 5245, 7494, 23038, 10013, 4209, 10270, 6722, 8204, 23125, 84295, 1789, 25855, 22933, 9759, 1051, 7181, 8850, 11218, 5883, 3280, 10014, 57763, 27063, 79365, 7023, 4824, 5071, 84225, 8521, 50943, 4208
GO:0005328	neurotransmitter:sodium symporter activity	GOMF	5	-0.0273623	0.973009	0.450666	0.833668	down	6540, 54716, 6532, 388662
GO:0008656	cysteine-type endopeptidase activator activity involved in apoptotic process	GOMF	9	0.0158591	1.01599	0.45687	0.838281	up	27018, 51065, 23786, 1512, 836, 317, 9994, 4824, 29108
GO:0015399	primary active transmembrane transporter activity	GOMF	63	-0.00862639	0.991411	0.457197	0.838281	down	476, 498, 27032, 488, 523, 9804, 10257, 6892, 509, 528, 9114, 4363, 533, 535, 490, 51606, 483, 57130, 10440, 10347, 493, 20, 21, 5826, 10396, 4891, 6890, 513, 23545, 23480, 11194, 19, 10245, 5243, 23456, 23461, 155066, 1244, 90423, 92270, 24, 10058, 9914, 10349, 245973, 9429, 340273, 85320
GO:0015405	P-P-bond-hydrolysis-driven transmembrane transporter activity	GOMF	63	-0.00862639	0.991411	0.457197	0.838281	down	476, 498, 27032, 488, 523, 9804, 10257, 6892, 509, 528, 9114, 4363, 533, 535, 490, 51606, 483, 57130, 10440, 10347, 493, 20, 21, 5826, 10396, 4891, 6890, 513, 23545, 23480, 11194, 19, 10245, 5243, 23456, 23461, 155066, 1244, 90423, 92270, 24, 10058, 9914, 10349, 245973, 9429, 340273, 85320
GO:0008483	transaminase activity	GOMF	15	-0.0191544	0.981028	0.457662	0.838281	down	2673, 4942, 85007, 587, 275, 51166, 18, 586, 9945
GO:0003995	acyl-CoA dehydrogenase activity	GOMF	11	-0.0191389	0.981043	0.458069	0.838281	down	28976, 80724, 27034, 35, 8310, 2639, 33, 8309, 55289
GO:0052890	oxidoreductase activity, acting on the CH-CH group of donors, with a flavin as acceptor	GOMF	9	-0.0191389	0.981043	0.458069	0.838281	down	28976, 80724, 27034, 35, 8310, 2639, 33, 8309, 55289
GO:0032036	myosin heavy chain binding	GOMF	6	-0.0228421	0.977417	0.458245	0.838281	down	558, 103910, 4634, 6804, 10398, 11151
GO:0001106	RNA polymerase II transcription corepressor activity	GOMF	11	-0.0174534	0.982698	0.458703	0.838281	down	3065, 1487, 5932, 23309, 10443, 7088, 10915, 23613, 26036, 221336, 140290
GO:0005546	phosphatidylinositol-4,5-bisphosphate binding	GOMF	18	-0.0142092	0.985891	0.459914	0.838281	down	302, 54843, 85477, 56288, 3758, 23612, 6548, 79792, 11021, 7289, 11344, 3784, 139285, 114609, 57158, 3759, 341359
GO:1902936	phosphatidylinositol bisphosphate binding	GOMF	18	-0.0142092	0.985891	0.459914	0.838281	down	302, 54843, 85477, 56288, 3758, 23612, 6548, 79792, 11021, 7289, 11344, 3784, 139285, 114609, 57158, 3759, 341359
GO:0043425	bHLH transcription factor binding	GOMF	11	-0.0190566	0.981124	0.46022	0.838281	down	8553, 6667, 1387, 23028, 6929, 23411, 79365, 5715, 8928
GO:0030955	potassium ion binding	GOMF	5	-0.024515	0.975783	0.461395	0.838768	down	476, 8566, 9759, 9187, 283652
GO:0004954	prostanoid receptor activity	GOMF	5	0.0193231	1.01951	0.462556	0.838768	up	3248, 5732, 5734, 5733, 5731
GO:0004955	prostaglandin receptor activity	GOMF	5	0.0193231	1.01951	0.462556	0.838768	up	3248, 5732, 5734, 5733, 5731
GO:0003680	AT DNA binding	GOMF	6	-0.0267598	0.973595	0.463215	0.838768	down	3184, 3159, 8091, 4208
GO:0005003	ephrin receptor activity	GOMF	10	-0.0189238	0.981254	0.463699	0.838768	down	1969, 2050, 2048, 1949, 1945, 2041, 284656, 1944, 2049
GO:0016831	carboxy-lyase activity	GOMF	31	0.0114098	1.01148	0.464388	0.838853	up	4597, 2752, 4953, 262, 8879, 55862, 4199, 81889, 594, 7389, 4200, 7372, 10873, 2571, 23417, 130013, 60490, 1644, 113451, 5105
GO:0002161	aminoacyl-tRNA editing activity	GOMF	5	-0.0243169	0.975976	0.465752	0.839578	down	3376, 16, 51520, 57176, 92675
GO:0003705	transcription factor activity, RNA polymerase II distal enhancer sequence-specific binding	GOMF	38	-0.00973338	0.990314	0.466745	0.839578	down	3091, 4779, 8553, 3159, 3054, 4780, 4205, 5970, 9569, 463, 1385, 571, 405, 6722, 5316, 4790, 1051, 9541, 5090, 5813, 466, 64412, 8463, 5966, 4772, 64321, 79365, 7091, 7023, 2627, 4784, 170302, 8928, 6688, 50943, 4208
GO:0052813	phosphatidylinositol bisphosphate kinase activity	GOMF	26	0.0103143	1.01037	0.467657	0.839578	up	5781, 1956, 2247, 2260, 8394, 4254, 3667, 5293, 8660, 3084, 2065, 2549, 2263, 10818, 5290, 2261, 1839, 5155, 685, 2254, 9542, 1950, 3932, 2246, 27006
GO:0070628	proteasome binding	GOMF	7	0.0170494	1.0172	0.468503	0.839578	up	9097, 26278, 10213, 9491, 11047, 8975, 3397
GO:0008821	crossover junction endodeoxyribonuclease activity	GOMF	4	0.0224958	1.02275	0.469135	0.839578	up	7517, 84464, 5889
GO:0016849	phosphorus-oxygen lyase activity	GOMF	14	0.0143918	1.0145	0.46928	0.839578	up	112, 2983, 115, 2982, 26007, 4881, 111, 113, 4882, 55811, 683
GO:0022829	wide pore channel activity	GOMF	10	0.0155329	1.01565	0.46929	0.839578	up	7416, 2697, 7419, 10452, 2707, 56666, 57165, 2703, 4284
GO:0019001	guanyl nucleotide binding	GOMF	229	-0.00400637	0.996002	0.471033	0.839879	down	3320, 3326, 2778, 203068, 4735, 388, 1983, 2746, 10123, 10383, 9669, 2909, 10890, 5879, 2288, 55752, 2771, 30846, 8766, 378, 377, 394, 7846, 998, 9927, 1968, 5862, 50808, 10672, 5870, 51199, 6734, 22808, 5872, 9343, 8801, 55684, 9221, 7277, 2983, 2776, 25923, 9230, 83871, 23176, 23011, 55207, 10670, 151011, 400, 84790, 55665, 10376, 54471, 23560, 6242, 8934, 9790, 2071, 2794, 55669, 26354, 81876,…
GO:0016763	transferase activity, transferring pentosyl groups	GOMF	42	-0.0110787	0.988982	0.471922	0.839879	down	7378, 143, 23475, 80351, 56829, 4860, 25976, 83666, 84875, 283464, 64132, 79691, 5471, 10591, 51548, 64761, 10039, 7372, 79668, 93100, 9215, 10038, 56983, 54956, 1890, 151531, 727936
GO:0031690	adrenergic receptor binding	GOMF	11	0.0143238	1.01443	0.471977	0.839879	up	2778, 7345, 57561, 156, 9693, 5144, 9368, 4734, 408, 409, 333
GO:0070300	phosphatidic acid binding	GOMF	8	-0.0196154	0.980576	0.47203	0.839879	down	9600, 11252, 79792, 85377, 9693, 5333, 57158, 790955
GO:0000987	core promoter proximal region sequence-specific DNA binding	GOMF	167	0.00430553	1.00431	0.476312	0.843736	up	60, 7849, 4582, 2355, 4904, 6721, 6601, 3065, 6599, 6667, 1387, 64764, 688, 1999, 6772, 7343, 5928, 9219, 6720, 7030, 4205, 5970, 7050, 8939, 51621, 6497, 6929, 8932, 1997, 3297, 3661, 4209, 5469, 3727, 2101, 6498, 54862, 2000, 3607, 51043, 1385, 10664, 467, 6605, 4609, 2908, 6603, 9575, 6598, 1874, 8061, 5977, 6596, 5993, 6722, 1052, 10153, 155061, 57459, 53615, 1054, 64864, 9658, 4802, 26523, 7…
GO:0001159	core promoter proximal region DNA binding	GOMF	167	0.00430553	1.00431	0.476312	0.843736	up	60, 7849, 4582, 2355, 4904, 6721, 6601, 3065, 6599, 6667, 1387, 64764, 688, 1999, 6772, 7343, 5928, 9219, 6720, 7030, 4205, 5970, 7050, 8939, 51621, 6497, 6929, 8932, 1997, 3297, 3661, 4209, 5469, 3727, 2101, 6498, 54862, 2000, 3607, 51043, 1385, 10664, 467, 6605, 4609, 2908, 6603, 9575, 6598, 1874, 8061, 5977, 6596, 5993, 6722, 1052, 10153, 155061, 57459, 53615, 1054, 64864, 9658, 4802, 26523, 7…
GO:0005244	voltage-gated ion channel activity	GOMF	86	-0.00727145	0.992755	0.476782	0.843736	down	3773, 25932, 3685, 7416, 2621, 1182, 140738, 196527, 3758, 23413, 7419, 5311, 79073, 30820, 784, 3772, 219931, 23416, 30818, 3756, 1181, 3749, 8645, 57657, 3777, 9424, 1183, 3784, 55799, 6335, 782, 259232, 9132, 3786, 653519, 3750, 80333, 117155, 3759, 6332, 10008, 610, 3790, 3770, 59283, 1259, 785, 776, 6326, 6261, 347732, 27012, 3748, 23630, 1193, 23704, 1187, 53405, 1262, 10089, 55800, 8913
GO:0022832	voltage-gated channel activity	GOMF	86	-0.00727145	0.992755	0.476782	0.843736	down	3773, 25932, 3685, 7416, 2621, 1182, 140738, 196527, 3758, 23413, 7419, 5311, 79073, 30820, 784, 3772, 219931, 23416, 30818, 3756, 1181, 3749, 8645, 57657, 3777, 9424, 1183, 3784, 55799, 6335, 782, 259232, 9132, 3786, 653519, 3750, 80333, 117155, 3759, 6332, 10008, 610, 3790, 3770, 59283, 1259, 785, 776, 6326, 6261, 347732, 27012, 3748, 23630, 1193, 23704, 1187, 53405, 1262, 10089, 55800, 8913
GO:0015271	outward rectifier potassium channel activity	GOMF	2	-0.0339028	0.966665	0.47798	0.843989	down	3784, 3750
GO:1990837	sequence-specific double-stranded DNA binding	GOMF	365	0.00309138	1.0031	0.478737	0.843989	up	60, 81, 7849, 4582, 2355, 4904, 6721, 3329, 4779, 3021, 6421, 4841, 6778, 1106, 2909, 3184, 11176, 3159, 2033, 64324, 7150, 6659, 6601, 3065, 23064, 9555, 6599, 6667, 1387, 57659, 7528, 64764, 688, 1999, 22803, 3234, 6772, 4780, 10771, 7343, 5928, 8545, 1523, 9219, 6720, 221037, 7030, 4205, 6256, 5814, 5970, 7050, 8861, 54815, 8939, 6239, 6666, 221937, 51621, 6497, 6929, 8932, 1997, 3297, 7494, 8…
GO:0097110	scaffold protein binding	GOMF	27	-0.0109017	0.989158	0.479171	0.843989	down	3856, 1832, 7431, 2697, 858, 4193, 4842, 3875, 493, 3551, 6885, 5595, 8440, 84295, 5144, 841, 22829, 9419, 22871, 111, 3784, 85358, 3866, 4038, 28514, 54413, 8913
GO:0005518	collagen binding	GOMF	31	-0.0105193	0.989536	0.47951	0.843989	down	3688, 9289, 8754, 960, 780, 22795, 1514, 1508, 3673, 51144, 25890, 5058, 84168, 1520, 4092, 5155, 5118, 147372, 7373, 1513, 26577, 8515, 4921, 1634, 51206, 8404, 7399, 150356, 43
GO:0032561	guanyl ribonucleotide binding	GOMF	228	-0.00392686	0.996081	0.480797	0.845116	down	3320, 3326, 2778, 203068, 4735, 388, 1983, 2746, 10123, 10383, 9669, 2909, 10890, 5879, 2288, 55752, 2771, 30846, 8766, 378, 377, 394, 7846, 998, 9927, 1968, 5862, 50808, 10672, 5870, 51199, 6734, 22808, 5872, 9343, 8801, 55684, 9221, 7277, 2983, 2776, 25923, 9230, 83871, 23176, 23011, 55207, 10670, 151011, 400, 84790, 55665, 10376, 54471, 23560, 6242, 8934, 9790, 2071, 2794, 55669, 26354, 81876,…
GO:0005253	anion channel activity	GOMF	52	0.00888413	1.00892	0.481735	0.845626	up	25932, 7416, 80727, 8542, 1182, 196527, 55144, 7419, 338440, 57719, 1181, 23155, 2562, 2564, 2743, 1183, 203859, 653519, 57101, 57348, 2568, 7439, 121601, 266675, 2570, 5172, 375611, 1193, 9635, 1187, 53405, 84230, 54831
GO:0043138	3'-5' DNA helicase activity	GOMF	7	0.0187346	1.01891	0.482861	0.845967	up	10973, 2071, 84893, 7486, 9837
GO:0016725	oxidoreductase activity, acting on CH or CH2 groups	GOMF	6	0.0187241	1.0189	0.483225	0.845967	up	50484, 7498, 316, 8309, 1559
GO:0005154	epidermal growth factor receptor binding	GOMF	14	0.0125876	1.01267	0.490345	0.856222	up	378, 6642, 7410, 6464, 7039, 5359, 3678, 6311, 2241, 9655, 1839, 685, 1950, 255324
GO:0016409	palmitoyltransferase activity	GOMF	41	-0.0112592	0.988804	0.490394	0.856222	down	25921, 10652, 9517, 51201, 10558, 51304, 55304, 340481, 51114, 84243, 29801, 64429, 254887, 171546, 55733, 54503, 253832, 55146, 254359, 29800, 158866, 401647, 79844, 653082
GO:0003924	GTPase activity	GOMF	128	-0.00501777	0.994995	0.491738	0.857423	down	2778, 203068, 388, 1983, 10123, 10383, 9669, 10890, 5879, 2771, 8766, 378, 377, 394, 7846, 998, 9927, 1968, 5862, 10672, 5870, 6734, 22808, 5872, 9343, 7277, 2776, 25923, 9230, 23011, 55207, 10670, 400, 84790, 10376, 23560, 8934, 9790, 2794, 55669, 26354, 5906, 55720, 11021, 381, 10767, 29889, 5898, 64284, 28511, 4528, 127829, 2635, 5869, 55341, 64225, 10981, 23433, 6016, 3845, 5865, 11031, 55288…
GO:0004725	protein tyrosine phosphatase activity	GOMF	70	-0.00757922	0.992449	0.492676	0.857914	down	7803, 5797, 5784, 5781, 5792, 994, 1845, 5796, 5783, 85464, 1847, 1843, 8898, 92609, 5786, 5795, 5793, 54434, 10076, 1848, 5604, 84959, 9107, 54961, 26469, 5789, 5775, 5787, 11099, 5771, 8555, 56940, 8732, 80824, 4534, 8446, 1850, 1849, 5802, 11221, 138639, 993, 54935, 8556, 285193, 27143, 128853, 26191, 142679, 11156, 5794, 1852, 5788
GO:0015078	hydrogen ion transmembrane transporter activity	GOMF	54	0.00803391	1.00807	0.494264	0.858038	up	498, 523, 7384, 23530, 1327, 509, 528, 9114, 533, 535, 51606, 7381, 6548, 4891, 1355, 513, 23545, 1528, 1352, 206358, 27109, 155066, 388753, 525, 84679, 90423, 92270, 6550, 6549, 285335, 245972, 245973, 146802, 150159, 6556, 125965, 84419, 55244, 389015
GO:0022857	transmembrane transporter activity	GOMF	700	-0.002779	0.997225	0.494744	0.858038	down	476, 6277, 8140, 6520, 3710, 81539, 498, 23657, 3773, 805, 4118, 27032, 29927, 6513, 25932, 3685, 4170, 488, 7416, 220988, 523, 80727, 57153, 7779, 292, 9123, 6522, 28231, 10568, 8542, 9804, 2697, 7384, 10257, 6510, 23530, 27173, 6892, 1327, 11260, 10686, 6557, 509, 528, 808, 2621, 91252, 26133, 8671, 9114, 1182, 4363, 140738, 196527, 533, 3758, 535, 124565, 490, 10928, 5663, 51606, 7381, 9121, 5…
GO:0000975	regulatory region DNA binding	GOMF	489	0.00267533	1.00268	0.497412	0.858038	up	60, 81, 7849, 4582, 2355, 4904, 6721, 3192, 4779, 3021, 7520, 6421, 2547, 4841, 6778, 25824, 1106, 8553, 2909, 11176, 8085, 9921, 9611, 2033, 3191, 9361, 64324, 7150, 6659, 6601, 3065, 23064, 9555, 6599, 55749, 27316, 6667, 1387, 57659, 7528, 64764, 688, 1999, 22803, 91748, 3234, 6772, 6294, 4780, 10771, 7343, 5928, 8545, 1388, 1523, 9219, 6720, 221037, 196, 7030, 2309, 79718, 4205, 6256, 57658, …
GO:0001067	regulatory region nucleic acid binding	GOMF	489	0.00267533	1.00268	0.497412	0.858038	up	60, 81, 7849, 4582, 2355, 4904, 6721, 3192, 4779, 3021, 7520, 6421, 2547, 4841, 6778, 25824, 1106, 8553, 2909, 11176, 8085, 9921, 9611, 2033, 3191, 9361, 64324, 7150, 6659, 6601, 3065, 23064, 9555, 6599, 55749, 27316, 6667, 1387, 57659, 7528, 64764, 688, 1999, 22803, 91748, 3234, 6772, 6294, 4780, 10771, 7343, 5928, 8545, 1388, 1523, 9219, 6720, 221037, 196, 7030, 2309, 79718, 4205, 6256, 57658, …
GO:0042974	retinoic acid receptor binding	GOMF	14	0.0124023	1.01248	0.498159	0.858038	up	81, 3159, 64324, 3275, 23054, 5469, 8648, 81857, 22938, 8204, 5916, 55791, 4929, 8431
GO:0003688	DNA replication origin binding	GOMF	3	0.0215932	1.02183	0.498387	0.858038	up	3329, 4999, 5001
GO:0015168	glycerol transmembrane transporter activity	GOMF	2	-0.0327102	0.967819	0.499641	0.858038	down	361, 4284
GO:0015254	glycerol channel activity	GOMF	2	-0.0327102	0.967819	0.499641	0.858038	down	361, 4284
GO:0005041	low-density lipoprotein receptor activity	GOMF	7	0.0171148	1.01726	0.499673	0.858038	up	3949, 7436, 7804, 58191, 29967, 23166
GO:0030228	lipoprotein particle receptor activity	GOMF	9	0.0171148	1.01726	0.499673	0.858038	up	3949, 7436, 7804, 58191, 29967, 23166
GO:0003690	double-stranded DNA binding	GOMF	417	0.00278248	1.00279	0.499975	0.858038	up	60, 81, 7849, 4582, 2355, 4904, 6721, 3329, 4779, 3021, 7520, 6421, 2547, 4841, 6778, 1106, 1956, 2909, 3184, 11176, 3159, 2033, 64324, 79811, 7150, 6659, 6601, 3065, 23064, 9555, 6599, 6667, 1387, 27332, 57659, 328, 7528, 64764, 688, 1999, 22803, 3234, 3146, 6772, 6294, 4780, 10771, 7343, 5928, 8545, 26065, 1523, 9219, 6720, 221037, 10111, 7030, 4205, 9667, 6256, 5814, 5970, 7050, 8861, 54815, 8…
GO:0000983	transcription factor activity, RNA polymerase II core promoter sequence-specific	GOMF	8	0.0153502	1.01547	0.50169	0.859038	up	6772, 5970, 6722, 6873, 4149, 4824, 23462, 4208
GO:0005234	extracellular-glutamate-gated ion channel activity	GOMF	3	-0.0278564	0.972528	0.503875	0.859038	down	2904, 2568, 2906
GO:0016832	aldehyde-lyase activity	GOMF	8	-0.0248037	0.975501	0.503931	0.859038	down	226, 8879, 6470, 112817
GO:0072349	modified amino acid transmembrane transporter activity	GOMF	6	0.0181084	1.01827	0.504239	0.859038	up	23657, 28231, 6519, 6567, 387700
GO:0016765	transferase activity, transferring alkyl or aryl (other than methyl) groups	GOMF	54	0.00847336	1.00851	0.504545	0.859038	up	2222, 4144, 2950, 4259, 8540, 373156, 2224, 6611, 4257, 5876, 9453, 1121, 326625, 1491, 79947, 1725, 6723, 116150, 5875, 1802, 29914, 57107, 27235, 5229, 2948, 1352, 119391, 2954, 2941, 2946, 54332, 2342, 23590
GO:0005132	type I interferon receptor binding	GOMF	2	0.0241392	1.02443	0.504732	0.859038	up	338376, 3439
GO:0042562	hormone binding	GOMF	34	0.00882794	1.00887	0.505231	0.859038	up	476, 811, 216, 3329, 1956, 4898, 79602, 11057, 6464, 51094, 706, 1512, 3416, 3480, 1012, 90, 2908, 7068, 10952, 4881, 3643, 4882, 5021, 2696, 2642, 2852, 6462, 90226, 8811, 4883
GO:0070016	armadillo repeat domain binding	GOMF	6	0.0169226	1.01707	0.506388	0.859038	up	57680, 29888, 57658, 29966, 56998, 8313
GO:0019199	transmembrane receptor protein kinase activity	GOMF	63	-0.00853471	0.991502	0.50703	0.859038	down	4233, 558, 780, 1956, 1969, 27020, 7048, 8829, 2260, 659, 53834, 2050, 3480, 90, 10461, 2263, 2048, 4486, 2261, 657, 7046, 8425, 93, 4919, 92, 1949, 7301, 1945, 2041, 3643, 284656, 4921, 1944, 5979, 2049, 94, 1436, 2322, 7010
GO:0035004	phosphatidylinositol 3-kinase activity	GOMF	35	0.00905382	1.00909	0.507747	0.859038	up	5781, 1956, 2247, 2260, 4254, 3667, 5293, 8660, 3084, 2065, 5289, 2549, 2263, 10818, 5290, 8503, 30849, 2261, 1839, 5287, 5155, 685, 2254, 9542, 1950, 3932, 2246, 27006
GO:0015467	G-protein activated inward rectifier potassium channel activity	GOMF	3	0.0212987	1.02153	0.507792	0.859038	up	3773, 3772, 3759
GO:0000993	RNA polymerase II core binding	GOMF	16	0.0114947	1.01156	0.508839	0.859307	up	23476, 51322, 55250, 9646, 54623, 79577, 8518, 51585, 26523, 55140, 84337, 56950, 58490, 27161, 64754, 26610
GO:0051427	hormone receptor binding	GOMF	99	0.00562157	1.00564	0.509268	0.859307	up	81, 3091, 10521, 2778, 1655, 811, 9320, 3716, 5781, 2274, 2288, 9611, 3159, 2033, 64324, 8202, 9969, 11331, 6772, 7205, 3275, 221037, 7297, 6049, 6256, 7533, 5705, 23028, 5585, 23054, 9862, 9282, 5469, 64210, 8648, 10579, 9324, 81857, 6879, 1616, 55818, 10891, 5111, 22938, 8204, 27086, 1051, 23081, 5481, 1022, 10634, 23411, 8554, 408, 2959, 8896, 3717, 7041, 55128, 55062, 6882, 5916, 11240, 54828…
GO:0030215	semaphorin receptor binding	GOMF	17	-0.0134685	0.986622	0.511512	0.85959	down	5364, 10509, 7869, 10512, 10507, 54910, 9037, 10371, 6405, 57715, 80031, 10500, 10501, 54437, 56920
GO:0004190	aspartic-type endopeptidase activity	GOMF	13	0.0133083	1.0134	0.512233	0.85959	up	25825, 81502, 5663, 84301, 84888, 23621, 836, 56675, 83714, 9476, 151516
GO:0070001	aspartic-type peptidase activity	GOMF	13	0.0133083	1.0134	0.512233	0.85959	up	25825, 81502, 5663, 84301, 84888, 23621, 836, 56675, 83714, 9476, 151516
GO:0016922	ligand-dependent nuclear receptor binding	GOMF	14	-0.0143892	0.985714	0.512395	0.85959	down	11176, 9611, 8289, 8202, 10463, 5469, 3727, 8648, 10474, 9039, 6605, 10891, 8805
GO:0015651	quaternary ammonium group transmembrane transporter activity	GOMF	2	-0.0319646	0.968541	0.513066	0.85959	down	6581, 6580
GO:0043014	alpha-tubulin binding	GOMF	10	-0.0162245	0.983906	0.513786	0.85959	down	10808, 10123, 55207, 10013, 10891, 8481, 127829, 83988, 585, 84688
GO:0016406	carnitine O-acyltransferase activity	GOMF	4	-0.0319102	0.968594	0.514043	0.85959	down	1384, 54677
GO:0035258	steroid hormone receptor binding	GOMF	52	0.00720323	1.00723	0.514829	0.859804	up	10521, 1655, 811, 2274, 2288, 2033, 64324, 8202, 11331, 3275, 6049, 7533, 23028, 5585, 23054, 5469, 64210, 8648, 1616, 55818, 10891, 5111, 8204, 27086, 1051, 23081, 5481, 1022, 8554, 408, 7041, 55128, 55062, 11240, 133522, 23426, 898, 85004, 4929, 668, 4824, 5579, 84660, 8928, 2322
GO:0004871	signal transducer activity	GOMF	661	-0.00243488	0.997568	0.515605	0.86	down	3162, 3688, 2778, 7849, 3710, 9289, 960, 4233, 5364, 3728, 558, 5797, 4059, 55890, 27032, 6422, 780, 8795, 3685, 9620, 1364, 5332, 4864, 6778, 50488, 7422, 55970, 55366, 6773, 57153, 5792, 1956, 1969, 10314, 27020, 4853, 1952, 7048, 2771, 5361, 3654, 2150, 9564, 2697, 6272, 6653, 5796, 4055, 961, 8829, 9448, 10769, 5747, 7476, 266977, 2621, 113026, 5754, 3572, 10892, 79602, 1387, 2149, 10783, 106…
GO:0016769	transferase activity, transferring nitrogenous groups	GOMF	16	-0.0160311	0.984097	0.51918	0.863796	down	2597, 2673, 4942, 85007, 587, 275, 51166, 18, 586, 9945
GO:0010485	H4 histone acetyltransferase activity	GOMF	9	0.0142145	1.01432	0.519204	0.863796	up	8473, 80218, 3054, 10445, 55140, 11091, 54934, 675, 79903
GO:0023023	MHC protein complex binding	GOMF	7	0.0155634	1.01569	0.522003	0.865263	up	3320, 3312, 3326, 975, 311, 972, 3108
GO:0023026	MHC class II protein complex binding	GOMF	7	0.0155634	1.01569	0.522003	0.865263	up	3320, 3312, 3326, 975, 311, 972, 3108
GO:0008378	galactosyltransferase activity	GOMF	26	-0.0114398	0.988625	0.522073	0.865263	down	10317, 9334, 8985, 7368, 53947, 56913, 10678, 10331, 8703, 29071, 11285, 9331, 84002, 84752, 93010, 79369, 8708, 23127, 8705, 8707
GO:0008395	steroid hydroxylase activity	GOMF	7	-0.0199576	0.98024	0.525269	0.868615	down	120227, 113612, 1571, 1555, 1559, 1543
GO:0070182	DNA polymerase binding	GOMF	5	0.01748	1.01763	0.525426	0.868615	up	23381, 9361, 3146, 23293, 5111
GO:0030331	estrogen receptor binding	GOMF	22	-0.0109895	0.989071	0.529002	0.873421	down	10521, 1655, 64324, 11331, 3275, 23054, 5469, 64210, 8648, 10891, 5111, 8204, 5481, 408, 55062, 11240, 133522, 85004, 668, 4824, 84660
GO:0003823	antigen binding	GOMF	26	0.00903551	1.00908	0.53218	0.87756	up	3320, 3312, 3326, 1718, 8140, 975, 311, 6892, 2217, 100507436, 6890, 9794, 10210, 3140, 4277, 972, 3108, 79465, 80329, 912, 10417, 3902, 3115, 3135, 3575
GO:0015081	sodium ion transmembrane transporter activity	GOMF	73	0.00664518	1.00667	0.533412	0.878482	up	476, 6520, 81539, 10568, 8671, 54795, 483, 7109, 5311, 6548, 83959, 6505, 80024, 254428, 8884, 8273, 26504, 6540, 357, 6568, 9187, 57657, 6335, 54716, 259232, 84679, 6550, 10050, 6332, 283652, 6549, 40, 26266, 64849, 610, 6507, 285335, 200010, 6543, 6326, 150159, 6524, 6532, 6554, 83697, 345274, 55800, 389015, 388662
GO:0043169	cation binding	GOMF	2070	0.00126846	1.00127	0.53446	0.878646	up	2512, 351, 375790, 476, 334, 6277, 81, 821, 302, 3162, 3339, 80781, 8878, 3688, 2778, 824, 23499, 7184, 3309, 3710, 1026, 7837, 8754, 4502, 667, 307, 57674, 308, 4638, 23250, 811, 6648, 677, 8826, 6709, 4144, 8566, 9510, 47, 3949, 1362, 6307, 65125, 444, 805, 23321, 290, 55748, 6168, 83543, 25831, 5430, 11282, 23352, 5066, 102, 87, 2122, 4637, 27032, 158471, 780, 79956, 23089, 7077, 103910, 3685,…
GO:0005161	platelet-derived growth factor receptor binding	GOMF	10	0.0144103	1.01451	0.536152	0.878646	up	7422, 5795, 56034, 3678, 2081, 4067, 5155, 2277
GO:0016641	oxidoreductase activity, acting on the CH-NH2 group of donors, oxygen as acceptor	GOMF	9	-0.0194854	0.980703	0.53631	0.878646	down	4017, 4015, 4016, 259307, 314, 8639
GO:0016747	transferase activity, transferring acyl groups other than amino-acyl groups	GOMF	202	-0.00450572	0.995504	0.536558	0.878646	down	2194, 8473, 3030, 79888, 10847, 80218, 2033, 25921, 4836, 1743, 79143, 8202, 6342, 3054, 1387, 138050, 10652, 64834, 39, 57104, 9517, 84803, 54675, 211, 137964, 9862, 10449, 9926, 51201, 9329, 10558, 51304, 38, 80155, 8648, 10474, 129642, 10555, 6605, 51126, 112483, 1384, 55304, 55226, 9575, 9913, 340481, 1629, 122830, 51114, 10445, 93624, 254531, 84243, 29801, 79993, 79071, 64429, 55140, 80018, …
GO:0019887	protein kinase regulator activity	GOMF	98	0.00495744	1.00497	0.537447	0.878646	up	3326, 1026, 4869, 595, 8826, 65125, 2810, 805, 81669, 11140, 3315, 808, 2621, 9555, 57761, 5611, 57498, 57679, 5576, 10221, 6794, 84632, 1946, 23767, 892, 10040, 2011, 55450, 905, 9021, 8518, 5570, 5604, 8567, 8812, 122809, 324, 3084, 2065, 904, 1616, 161742, 5571, 200734, 79706, 80851, 57521, 55140, 5290, 51347, 1019, 5575, 9306, 6788, 51704, 8850, 9655, 8692, 51654, 129138, 2074, 11142, 26610, …
GO:0008047	enzyme activator activity	GOMF	279	-0.00318868	0.996816	0.538201	0.878646	down	351, 5660, 1026, 216, 8826, 65125, 5364, 805, 23365, 4118, 8473, 9411, 1075, 2909, 54431, 23061, 2665, 3486, 3993, 51495, 5476, 4323, 5524, 394, 8837, 23645, 808, 2621, 3337, 29, 55738, 23198, 10892, 23094, 9905, 10197, 10928, 125058, 392, 2962, 4649, 60626, 92597, 483, 10049, 10531, 5720, 55357, 65979, 2776, 2919, 10602, 10395, 130872, 857, 23216, 10213, 28988, 27018, 57186, 10598, 28964, 51065,…
GO:0004467	long-chain fatty acid-CoA ligase activity	GOMF	9	-0.0194037	0.980783	0.538221	0.878646	down	2180, 2182, 2181, 376497, 51703, 10998
GO:0004198	calcium-dependent cysteine-type endopeptidase activity	GOMF	14	-0.0146242	0.985482	0.539796	0.880117	down	824, 826, 823, 10016, 6650, 23473, 6717, 25801, 726, 147968, 825
GO:0042277	peptide binding	GOMF	111	-0.00483825	0.995173	0.541761	0.88222	down	9445, 1718, 8140, 811, 2950, 3329, 290, 163, 4012, 10314, 3842, 9804, 4820, 6653, 5125, 6892, 25825, 9520, 3843, 5045, 10105, 30000, 4257, 23394, 4928, 3840, 4311, 23633, 7174, 6730, 9360, 9818, 23534, 64167, 2937, 57140, 9972, 3416, 3480, 90, 2071, 3839, 9670, 323, 84909, 6890, 9883, 23621, 9794, 7855, 3836, 7064, 26953, 6198, 9577, 5481, 5480, 10450, 8315, 4792, 29928, 83941, 7042, 9452, 6199, …
GO:0046872	metal ion binding	GOMF	2053	0.00124115	1.00124	0.543992	0.884748	up	2512, 351, 375790, 476, 334, 6277, 81, 821, 302, 3162, 3339, 80781, 8878, 3688, 2778, 824, 23499, 7184, 3309, 3710, 1026, 7837, 8754, 4502, 667, 307, 57674, 308, 4638, 23250, 811, 6648, 677, 8826, 6709, 4144, 8566, 9510, 47, 3949, 1362, 6307, 65125, 444, 805, 23321, 290, 55748, 6168, 83543, 25831, 5430, 11282, 23352, 5066, 102, 87, 2122, 4637, 27032, 158471, 780, 79956, 23089, 7077, 103910, 3685,…
GO:0045125	bioactive lipid receptor activity	GOMF	5	0.0180202	1.01818	0.552903	0.895649	up	9170, 1902, 8877, 56848
GO:0005249	voltage-gated potassium channel activity	GOMF	36	0.00862398	1.00866	0.553227	0.895649	up	3773, 3758, 3772, 23416, 3756, 3749, 8645, 57657, 3777, 9424, 3784, 9132, 3786, 3750, 3759, 10008, 610, 3790, 3770, 1259, 27012, 3748, 23630, 23704, 1262
GO:0005212	structural constituent of eye lens	GOMF	4	0.0179933	1.01816	0.553754	0.895649	up	7431, 1410, 631, 4284
GO:0016892	endoribonuclease activity, producing 3'-phosphomonoesters	GOMF	1	-0.0379063	0.962803	0.554736	0.895649	down	116461
GO:0048531	beta-1,3-galactosyltransferase activity	GOMF	11	-0.0140991	0.986	0.555202	0.895649	down	10317, 56913, 10678, 10331, 29071, 84002, 93010, 79369, 8708, 8705, 8707
GO:0046934	phosphatidylinositol-4,5-bisphosphate 3-kinase activity	GOMF	25	0.00873813	1.00878	0.555451	0.895649	up	5781, 1956, 2247, 2260, 4254, 3667, 5293, 8660, 3084, 2065, 2549, 2263, 10818, 5290, 2261, 1839, 5155, 685, 2254, 9542, 1950, 3932, 2246, 27006
GO:0015605	organophosphate ester transmembrane transporter activity	GOMF	14	0.0132365	1.01332	0.555811	0.895649	up	347734, 29957, 2542, 10478, 54020, 84275, 219855, 60386, 85320
GO:0030371	translation repressor activity	GOMF	9	-0.015464	0.984655	0.55618	0.895649	down	1153, 1979, 3658, 80315, 23034, 5813, 51247, 400961, 340719
GO:1901505	carbohydrate derivative transporter activity	GOMF	28	-0.0107651	0.989293	0.557578	0.896366	down	347734, 7436, 29957, 3177, 23443, 26503, 11046, 10237, 7355, 2542, 10478, 23169, 51228, 54020, 55315, 10559, 219855, 388323, 84879
GO:0005164	tumor necrosis factor receptor binding	GOMF	17	-0.011354	0.98871	0.557998	0.896366	down	9618, 6772, 7187, 8744, 4591, 841, 9577, 8717, 8743, 8741, 8742, 7185, 4050, 7292, 7124, 9966, 4049
GO:0016874	ligase activity	GOMF	248	0.00322607	1.00323	0.558914	0.896734	up	2180, 57674, 2182, 23321, 7345, 7317, 2181, 23352, 3376, 7267, 16, 2729, 5903, 6301, 2730, 25897, 9867, 2752, 790, 23608, 4193, 5859, 81603, 54542, 149603, 8801, 51520, 9810, 10346, 3735, 5095, 64844, 5930, 5917, 6049, 25820, 2618, 2937, 80829, 23304, 4522, 1615, 329, 867, 51132, 868, 7329, 4799, 7187, 54476, 10054, 445, 3035, 79587, 56888, 79594, 92305, 23077, 255488, 151636, 38, 84447, 197131, …
GO:0000989	transcription factor activity, transcription factor binding	GOMF	361	-0.00268812	0.997315	0.559767	0.897	down	81, 3091, 10521, 4582, 4869, 1655, 595, 4779, 3728, 87, 5784, 7529, 23286, 1822, 8553, 2274, 64332, 4853, 2909, 7536, 10847, 9611, 3281, 23543, 3159, 166, 2033, 64324, 6659, 6601, 8289, 3065, 8202, 92140, 1487, 9500, 6599, 3054, 9969, 55749, 57761, 22877, 1387, 328, 7528, 83637, 283149, 11030, 5932, 1999, 2247, 10284, 4017, 10771, 2962, 55827, 51586, 23013, 10346, 23309, 10463, 7337, 3275, 694, 9…
GO:0004806	triglyceride lipase activity	GOMF	8	-0.0200175	0.980182	0.5606	0.897235	down	9388, 57104, 23259, 80339, 1056
GO:0019955	cytokine binding	GOMF	43	-0.00776542	0.992265	0.56189	0.898199	down	3688, 7837, 3685, 7048, 8829, 3572, 3146, 7132, 659, 5355, 90, 3459, 10626, 10456, 3570, 135228, 7046, 8322, 8692, 27252, 8425, 4681, 3455, 972, 2633, 7043, 7852, 1238, 53833, 9241, 9173, 94, 9244, 1436, 3587, 3592
GO:0061631	ubiquitin conjugating enzyme activity	GOMF	11	0.0120067	1.01208	0.563501	0.899673	up	7323, 65264, 7327, 54926, 55585, 10477, 63893, 7321, 27338, 7325, 51619
GO:0019200	carbohydrate kinase activity	GOMF	15	-0.0169992	0.983144	0.56549	0.901745	down	5209, 10020, 5211, 55577, 3099, 5210, 9942
GO:0016493	C-C chemokine receptor activity	GOMF	2	-0.0288444	0.971568	0.568103	0.903811	down	2826, 1238
GO:0004465	lipoprotein lipase activity	GOMF	3	-0.0244824	0.975815	0.568754	0.903811	down	9388, 57104, 80339
GO:0000988	transcription factor activity, protein binding	GOMF	362	-0.00262144	0.997382	0.568861	0.903811	down	81, 3091, 10521, 4582, 4869, 1655, 595, 4779, 3728, 87, 5784, 7529, 23286, 1822, 8553, 2274, 64332, 4853, 2909, 7536, 10847, 9611, 3281, 23543, 3159, 166, 2033, 64324, 6659, 6601, 8289, 3065, 8202, 92140, 1487, 9500, 6599, 3054, 9969, 55749, 57761, 22877, 1387, 328, 7528, 83637, 283149, 11030, 5932, 1999, 2247, 10284, 4017, 10771, 2962, 55827, 51586, 23013, 10346, 23309, 10463, 7337, 3275, 694, 9…
GO:0008565	protein transporter activity	GOMF	54	0.00618253	1.0062	0.572232	0.904828	up	163, 4170, 7514, 3842, 7095, 164, 9804, 55737, 161, 3843, 23214, 8615, 30000, 3840, 55705, 162, 23633, 1434, 23534, 10440, 9868, 10204, 3839, 5906, 4891, 9670, 8906, 9270, 91782, 10452, 64328, 3836, 112936, 26953, 23480, 83548, 5867, 11097, 22796, 10245, 29928, 51194, 10239, 10717, 26519, 55374, 64901
GO:0015129	lactate transmembrane transporter activity	GOMF	11	0.0127775	1.01286	0.572838	0.904828	up	9123, 9121, 6566, 9194, 387700, 201232, 9120, 9122, 162515
GO:0030552	cAMP binding	GOMF	10	0.0122364	1.01231	0.572991	0.904828	up	5576, 9693, 5575, 5144, 57657, 5141, 610, 50940, 5138, 1262
GO:0001085	RNA polymerase II transcription factor binding	GOMF	48	0.00628253	1.0063	0.573934	0.904828	up	1660, 8553, 9611, 2033, 3065, 92140, 6667, 1387, 5932, 4780, 23013, 9219, 4205, 8861, 23028, 10915, 7494, 7157, 1385, 51602, 583, 2958, 2002, 2067, 123016, 55212, 585, 5393, 6908, 79738, 2072, 3400, 27063, 4772, 79365, 161882, 5308, 26287, 5307, 2627, 57057, 2624, 3059, 8320, 6688
GO:0004738	pyruvate dehydrogenase activity	GOMF	3	-0.0284015	0.971998	0.575754	0.904828	down	5160, 1738
GO:0016860	intramolecular oxidoreductase activity	GOMF	27	0.00946254	1.00951	0.576198	0.904828	up	7167, 3422, 10728, 9601, 54495, 5768, 23071, 10026, 1632, 169714, 1962, 6916, 4351, 84245, 132789, 10954, 56605, 121506
GO:0047372	acylglycerol lipase activity	GOMF	13	-0.014676	0.985431	0.577676	0.904828	down	11343, 11057, 26090, 221955, 2166, 747, 57406, 7920, 1056
GO:0005507	copper ion binding	GOMF	35	0.00734994	1.00738	0.579996	0.904828	up	5066, 6647, 23394, 4017, 2817, 5621, 51596, 26002, 7157, 9616, 6341, 9973, 144811, 1356, 10063, 51076, 475, 388753, 4015, 4016, 5025, 2157, 314, 333929, 8639, 6276, 341208, 3552, 2153, 213, 283
GO:0005248	voltage-gated sodium channel activity	GOMF	9	-0.0163508	0.983782	0.581582	0.904828	down	5311, 57657, 6335, 6332, 610, 6326, 55800
GO:1905030	voltage-gated ion channel activity involved in regulation of postsynaptic membrane potential	GOMF	9	-0.0163508	0.983782	0.581582	0.904828	down	5311, 57657, 6335, 6332, 610, 6326, 55800
GO:0016417	S-acyltransferase activity	GOMF	21	-0.00963237	0.990414	0.581841	0.904828	down	2194, 25921, 1743, 10652, 51201, 51304, 340481, 51114, 84243, 29801, 64429, 254887, 54503, 253832, 55146, 254359, 29800, 158866, 401647, 79844, 653082
GO:0042626	ATPase activity, coupled to transmembrane movement of substances	GOMF	58	-0.00673562	0.993287	0.582472	0.904828	down	476, 498, 27032, 488, 523, 10257, 6892, 509, 528, 9114, 4363, 533, 535, 490, 51606, 483, 57130, 10347, 493, 20, 21, 5826, 10396, 6890, 513, 23545, 11194, 19, 5243, 23456, 23461, 155066, 1244, 90423, 92270, 24, 10058, 9914, 10349, 245973, 9429, 340273, 85320
GO:0001206	transcriptional repressor activity, RNA polymerase II distal enhancer sequence-specific binding	GOMF	4	0.0188157	1.01899	0.583988	0.904828	up	571, 64412, 170302
GO:0017111	nucleoside-triphosphatase activity	GOMF	487	0.00223987	1.00224	0.584624	0.904828	up	3320, 4627, 476, 3312, 10521, 2778, 23499, 3309, 57674, 1655, 498, 23250, 203068, 3329, 388, 4641, 4637, 27032, 1975, 7520, 2547, 23020, 1983, 1107, 488, 10749, 4643, 4628, 10123, 523, 1665, 113220, 1660, 10383, 1106, 9669, 3801, 10890, 5879, 3799, 10694, 10847, 4646, 10730, 2771, 10257, 10146, 9188, 6892, 8766, 378, 5524, 377, 394, 23303, 9361, 7846, 998, 9927, 509, 528, 1968, 23064, 8467, 57680…
GO:0036002	pre-mRNA binding	GOMF	16	0.00976804	1.00982	0.58469	0.904828	up	3181, 1655, 10594, 5725, 6431, 2033, 11338, 3191, 6434, 10569, 55696, 90459, 55599, 6895, 55285, 58155
GO:0035613	RNA stem-loop binding	GOMF	4	0.0169903	1.01714	0.585072	0.904828	up	26528, 9775, 149041, 6629
GO:0045182	translation regulator activity	GOMF	13	-0.0120762	0.987996	0.585101	0.904828	down	23367, 1153, 10644, 1979, 3658, 51065, 80315, 10605, 23034, 5813, 51247, 400961, 340719
GO:0010857	calcium-dependent protein kinase activity	GOMF	4	-0.0208692	0.979347	0.585217	0.904828	down	2872, 65018, 5579, 5582
GO:0019864	IgG binding	GOMF	1	-0.0359132	0.964724	0.585596	0.904828	down	2217
GO:0004024	alcohol dehydrogenase activity, zinc-dependent	GOMF	2	0.0213406	1.02157	0.587227	0.904828	up	130, 126
GO:0045502	dynein binding	GOMF	20	-0.00994903	0.9901	0.588282	0.904828	down	3064, 5048, 2752, 23300, 9126, 8934, 9727, 23160, 124997, 51143, 10018, 54919, 636, 51626, 10300, 7802, 1780, 123872, 4744
GO:0050661	NADP binding	GOMF	27	-0.00868056	0.991357	0.588577	0.904828	down	2597, 2194, 2539, 2936, 5447, 1429, 3417, 23530, 4842, 4199, 4524, 9563, 9380, 1666, 4552, 84869, 27158, 2762, 5860, 6715, 2329, 874, 79400, 53905, 2330
GO:0031957	very long-chain fatty acid-CoA ligase activity	GOMF	4	-0.0206843	0.979528	0.589006	0.904828	down	2182, 197322, 376497, 10998
GO:0008273	calcium, potassium:sodium antiporter activity	GOMF	5	-0.0276045	0.972773	0.589419	0.904828	down	9187, 283652
GO:0016875	ligase activity, forming carbon-oxygen bonds	GOMF	36	0.00805853	1.00809	0.589918	0.904828	up	3376, 16, 6301, 5859, 51520, 3735, 5917, 1615, 3035, 79587, 2193, 57176, 57038, 55157, 124454, 80222, 54148, 57505, 10352, 11232, 123283, 92935, 25973, 54938
GO:0016876	ligase activity, forming aminoacyl-tRNA and related compounds	GOMF	36	0.00805853	1.00809	0.589918	0.904828	up	3376, 16, 6301, 5859, 51520, 3735, 5917, 1615, 3035, 79587, 2193, 57176, 57038, 55157, 124454, 80222, 54148, 57505, 10352, 11232, 123283, 92935, 25973, 54938
GO:0001228	transcriptional activator activity, RNA polymerase II transcription regulatory region sequence-specific binding	GOMF	142	0.00361285	1.00362	0.590464	0.904828	up	3091, 7849, 4904, 4779, 2034, 3159, 2033, 6659, 3054, 64764, 688, 1999, 3234, 4780, 6720, 7030, 2309, 4205, 5970, 4097, 8939, 6666, 51621, 1997, 5359, 861, 4209, 2101, 2000, 3607, 51043, 8091, 23036, 7157, 1385, 10664, 467, 4609, 2908, 571, 23764, 1874, 8061, 6596, 6257, 81566, 6722, 1052, 10153, 5316, 23125, 1054, 4790, 4802, 22809, 7019, 2120, 4520, 9480, 1051, 2115, 84662, 4781, 26298, 2002, 1…
GO:0000030	mannosyltransferase activity	GOMF	20	0.0101543	1.01021	0.592877	0.904828	up	10585, 29954, 85365, 6388, 10195, 8813, 79053, 8818, 283417, 56052, 440138, 23753, 80235, 644974
GO:0005254	chloride channel activity	GOMF	46	0.00743204	1.00746	0.594378	0.904828	up	25932, 80727, 8542, 1182, 196527, 338440, 57719, 1181, 23155, 2562, 2564, 2743, 1183, 203859, 57101, 57348, 2568, 7439, 121601, 266675, 2570, 5172, 375611, 1193, 9635, 1187, 53405, 54831
GO:0070411	I-SMAD binding	GOMF	7	-0.015835	0.98429	0.594413	0.904828	down	57154, 7046, 4092, 7041, 4091, 4086, 8313
GO:0030291	protein serine/threonine kinase inhibitor activity	GOMF	15	0.0101152	1.01017	0.594518	0.904828	up	1026, 65125, 2810, 3315, 9555, 5576, 5570, 161742, 200734, 5575, 8850, 11142, 5569, 1029
GO:0030545	receptor regulator activity	GOMF	16	-0.0109792	0.989081	0.594851	0.904828	down	302, 7837, 7422, 7476, 2621, 255738, 1946, 5469, 3084, 133522, 116372, 2100, 1950, 54361, 3481
GO:0009008	DNA-methyltransferase activity	GOMF	8	-0.0203403	0.979865	0.596048	0.904828	down	1786, 1789, 4255, 64863
GO:0016773	phosphotransferase activity, alcohol group as acceptor	GOMF	745	0.0021038	1.00211	0.597014	0.904828	up	3320, 8878, 5209, 1026, 4638, 595, 8566, 4233, 65125, 805, 558, 780, 208, 3716, 9578, 50488, 23049, 5781, 896, 10020, 1956, 1969, 27020, 5166, 7204, 7048, 25, 3654, 2872, 79646, 127933, 6446, 27, 11140, 5211, 8829, 9448, 8476, 10769, 5747, 808, 5754, 790, 8780, 10783, 207, 10114, 5257, 2247, 200576, 11160, 91754, 817, 8558, 29959, 156, 2260, 659, 79837, 6093, 5894, 1452, 5297, 10494, 53834, 8899,…
GO:0004407	histone deacetylase activity	GOMF	39	-0.0082852	0.991749	0.598636	0.904828	down	1107, 3065, 10284, 5928, 23309, 9219, 51564, 23028, 51742, 10013, 23186, 10362, 51547, 53615, 25855, 22933, 9759, 57504, 79885, 79685, 23411, 51548, 23410, 55869, 10014, 8819
GO:0033558	protein deacetylase activity	GOMF	46	-0.0082852	0.991749	0.598636	0.904828	down	1107, 3065, 10284, 5928, 23309, 9219, 51564, 23028, 51742, 10013, 23186, 10362, 51547, 53615, 25855, 22933, 9759, 57504, 79885, 79685, 23411, 51548, 23410, 55869, 10014, 8819
GO:0031078	histone deacetylase activity (H3-K14 specific)	GOMF	8	-0.0146976	0.98541	0.599017	0.904828	down	3065, 51564, 10013, 9759, 79885, 23410, 55869, 10014
GO:0032041	NAD-dependent histone deacetylase activity (H3-K14 specific)	GOMF	8	-0.0146976	0.98541	0.599017	0.904828	down	3065, 51564, 10013, 9759, 79885, 23410, 55869, 10014
GO:0000978	RNA polymerase II core promoter proximal region sequence-specific DNA binding	GOMF	164	0.00322888	1.00323	0.599681	0.904828	up	60, 7849, 4582, 2355, 4904, 6721, 6601, 3065, 6599, 6667, 64764, 688, 1999, 6772, 5928, 9219, 6720, 7030, 4205, 5970, 7050, 8939, 51621, 6497, 6929, 8932, 1997, 3297, 3661, 4209, 5469, 3727, 2101, 6498, 54862, 2000, 3607, 51043, 1385, 10664, 467, 6605, 4609, 2908, 6603, 9575, 6598, 1874, 8061, 5977, 6596, 5993, 6722, 1052, 10153, 155061, 57459, 53615, 1054, 64864, 4802, 26523, 7019, 2120, 4520, 9…
GO:0035173	histone kinase activity	GOMF	8	-0.0155971	0.984524	0.600338	0.904828	down	5562, 5585, 5563, 9730, 3717, 5579, 6795
GO:0008270	zinc ion binding	GOMF	579	-0.00178961	0.998212	0.601997	0.904828	down	6277, 8878, 4502, 57674, 811, 8566, 9510, 1362, 23321, 290, 55748, 23352, 5066, 23089, 1107, 10493, 7267, 16, 6232, 2130, 2274, 4012, 10314, 1429, 7536, 11176, 8085, 4493, 9921, 6647, 5903, 7384, 7791, 4898, 4323, 4077, 2033, 7385, 25897, 9520, 8924, 4026, 7402, 25921, 22992, 9867, 64324, 128, 27072, 9632, 55666, 5763, 64393, 5976, 51663, 8242, 1465, 10483, 1397, 790, 51366, 23608, 57169, 4193, 1…
GO:0016679	oxidoreductase activity, acting on diphenols and related substances as donors	GOMF	3	0.0181942	1.01836	0.602126	0.904828	up	7384, 7381, 1543
GO:0004691	cAMP-dependent protein kinase activity	GOMF	8	-0.0180844	0.982078	0.603212	0.904828	down	5562, 5613, 5567, 5566, 5571
GO:0022891	substrate-specific transmembrane transporter activity	GOMF	620	-0.00220339	0.997799	0.603324	0.904828	down	476, 6277, 8140, 6520, 3710, 81539, 498, 23657, 3773, 805, 27032, 6513, 25932, 3685, 4170, 488, 7416, 220988, 523, 80727, 57153, 7779, 292, 9123, 6522, 28231, 10568, 8542, 9804, 2697, 7384, 10257, 6510, 23530, 27173, 1327, 11260, 10686, 6557, 509, 528, 808, 2621, 91252, 26133, 8671, 9114, 1182, 4363, 140738, 196527, 533, 3758, 535, 124565, 490, 5663, 51606, 7381, 9121, 54795, 4074, 353189, 10723,…
GO:0016638	oxidoreductase activity, acting on the CH-NH2 group of donors	GOMF	11	-0.0154753	0.984644	0.603374	0.904828	down	2746, 4017, 4015, 4016, 259307, 314, 8639
GO:0047617	acyl-CoA hydrolase activity	GOMF	22	-0.0124685	0.987609	0.60367	0.904828	down	5538, 23597, 390916, 117145, 55856, 10005, 10965, 641371, 570, 26027, 122970
GO:0047555	3',5'-cyclic-GMP phosphodiesterase activity	GOMF	10	-0.0145121	0.985593	0.603891	0.904828	down	5152, 8654, 50940, 5138, 5146, 5136, 5158, 5148
GO:0035035	histone acetyltransferase binding	GOMF	17	0.00908132	1.00912	0.604041	0.904828	up	3091, 2034, 6667, 4205, 23741, 7157, 1385, 6879, 5111, 22933, 4520, 1051, 11319, 55128, 54828, 54457, 50943
GO:0034483	heparan sulfate sulfotransferase activity	GOMF	6	-0.0199053	0.980291	0.604938	0.904828	down	3340, 9957, 9956, 90161
GO:0005221	intracellular cyclic nucleotide activated cation channel activity	GOMF	3	0.0180396	1.0182	0.606582	0.904828	up	610, 1259, 1262
GO:0043855	cyclic nucleotide-gated ion channel activity	GOMF	3	0.0180396	1.0182	0.606582	0.904828	up	610, 1259, 1262
GO:0004602	glutathione peroxidase activity	GOMF	13	-0.0118549	0.988215	0.606766	0.904828	down	2950, 9588, 4259, 2879, 373156, 4257, 2878, 493869, 2954, 2946, 2877, 1193
GO:0004908	interleukin-1 receptor activity	GOMF	2	0.0206237	1.02084	0.607061	0.904828	up	3556, 9173
GO:0055106	ubiquitin-protein transferase regulator activity	GOMF	6	0.0139189	1.01402	0.608121	0.904828	up	57761, 550, 10221, 6015, 55294, 11146
GO:0004931	extracellular ATP-gated cation channel activity	GOMF	1	-0.0344014	0.966184	0.6083	0.904828	down	5025
GO:0035381	ATP-gated ion channel activity	GOMF	1	-0.0344014	0.966184	0.6083	0.904828	down	5025
GO:0004714	transmembrane receptor protein tyrosine kinase activity	GOMF	40	-0.00744569	0.992582	0.611493	0.907684	down	4233, 558, 780, 1956, 1969, 27020, 8829, 2260, 53834, 2050, 3480, 10461, 2263, 2048, 4486, 2261, 4919, 1949, 7301, 1945, 2041, 3643, 284656, 4921, 1944, 5979, 2049, 1436, 2322, 7010
GO:0046965	retinoid X receptor binding	GOMF	9	0.0117208	1.01179	0.611612	0.907684	up	3159, 64324, 23054, 8648, 81857, 8204, 5916, 4929, 8431
GO:0046625	sphingolipid binding	GOMF	4	-0.0194377	0.98075	0.614474	0.907684	down	10087, 80772, 4067, 25999
GO:0005072	transforming growth factor beta receptor, cytoplasmic mediator activity	GOMF	5	-0.0194255	0.980762	0.614723	0.907684	down	4090, 4092, 4091, 4086
GO:0008144	drug binding	GOMF	49	0.0055896	1.00561	0.6156	0.907684	up	3326, 2194, 4502, 2950, 6422, 2288, 4820, 2348, 6624, 5836, 10105, 11328, 9360, 4860, 9731, 3148, 2289, 5532, 5144, 5530, 5481, 5480, 10450, 23508, 6608, 60681, 1268, 5229, 2743, 1633, 51303, 1131, 7298, 4772, 1723, 5025, 63943, 51661, 5138, 1815, 148014, 1559, 1813, 6532, 213, 1141
GO:0050660	flavin adenine dinucleotide binding	GOMF	46	-0.00603184	0.993986	0.61827	0.907684	down	7296, 1718, 6713, 2936, 6389, 5447, 1727, 8540, 1738, 4842, 23028, 9131, 57553, 4524, 64780, 728294, 4552, 9645, 51706, 28976, 84883, 80724, 27034, 55349, 35, 2110, 27158, 8310, 1408, 5498, 56931, 7498, 2639, 8564, 11062, 54920, 114112, 2329, 79400, 33, 2330, 316, 8309, 55289
GO:0015926	glucosidase activity	GOMF	11	0.0145291	1.01464	0.620819	0.907684	up	7841, 2548, 178, 2595, 8972
GO:0046906	tetrapyrrole binding	GOMF	48	0.00550955	1.00552	0.620948	0.907684	up	3162, 7837, 1535, 1545, 10424, 80777, 875, 4842, 2983, 4548, 55788, 6948, 4594, 571, 54487, 57834, 79152, 285440, 2982, 124936, 6916, 1595, 3717, 1528, 57404, 9572, 339761, 259, 120227, 4051, 55640, 8029, 113612, 1571, 79400, 1564, 10058, 53905, 1555, 7173, 1594, 8288, 3273, 1559, 1543, 2694
GO:0050811	GABA receptor binding	GOMF	5	-0.017256	0.982892	0.621435	0.907684	down	23710, 10564, 22906, 5515, 66008
GO:0016714	oxidoreductase activity, acting on paired donors, with incorporation or reduction of molecular oxygen, reduced pteridine as one donor, and incorporation of one atom of oxygen	GOMF	2	-0.0334493	0.967104	0.622274	0.907684	down	7054
GO:0016820	hydrolase activity, acting on acid anhydrides, catalyzing transmembrane movement of substances	GOMF	59	-0.00595219	0.994065	0.622884	0.907684	down	476, 498, 27032, 488, 523, 10257, 6892, 509, 528, 9114, 4363, 533, 535, 490, 51606, 483, 57130, 10347, 493, 20, 21, 5826, 10396, 6890, 513, 23545, 11194, 19, 5243, 23456, 23461, 155066, 1244, 525, 90423, 92270, 24, 10058, 9914, 10349, 245973, 9429, 340273, 85320
GO:0004859	phospholipase inhibitor activity	GOMF	6	-0.0157955	0.984329	0.622932	0.907684	down	302, 307, 308, 306, 304, 341
GO:0004439	phosphatidylinositol-4,5-bisphosphate 5-phosphatase activity	GOMF	7	-0.0189344	0.981244	0.624714	0.907684	down	8871, 4952, 8867, 27124
GO:0004862	cAMP-dependent protein kinase inhibitor activity	GOMF	6	-0.0170768	0.983068	0.625375	0.907684	down	5576, 5570, 5575, 11142, 5569
GO:0050699	WW domain binding	GOMF	18	-0.00975787	0.99029	0.626104	0.907684	down	9802, 9618, 54602, 55740, 79921, 51729, 51186, 9693, 56937, 10712, 90843, 9338, 23559, 4778, 8626, 85300
GO:0005536	glucose binding	GOMF	7	-0.0156444	0.984477	0.626487	0.907684	down	2539, 5836, 7360, 2997, 3099, 6515
GO:0009931	calcium-dependent protein serine/threonine kinase activity	GOMF	3	-0.0213831	0.978844	0.626901	0.907684	down	2872, 5579, 5582
GO:0016462	pyrophosphatase activity	GOMF	534	0.00193371	1.00194	0.626942	0.907684	up	3320, 4627, 476, 3312, 10521, 2778, 23499, 3309, 57674, 1655, 498, 23250, 203068, 3329, 388, 4641, 4637, 27032, 158471, 1975, 7520, 2547, 23020, 1983, 1107, 488, 10749, 4643, 4628, 10123, 523, 1665, 113220, 1660, 10383, 1106, 9669, 3801, 10890, 5879, 3799, 10694, 10847, 4646, 10730, 2771, 10257, 10146, 9188, 6892, 8766, 378, 5524, 377, 394, 23303, 9361, 7846, 998, 9927, 509, 528, 1968, 23064, 846…
GO:0016817	hydrolase activity, acting on acid anhydrides	GOMF	537	0.00191554	1.00192	0.629031	0.907684	up	3320, 4627, 476, 3312, 10521, 2778, 23499, 3309, 57674, 1655, 498, 23250, 203068, 3329, 388, 4641, 4637, 27032, 158471, 1975, 7520, 2547, 23020, 1983, 1107, 488, 10749, 4643, 4628, 10123, 523, 1665, 113220, 1660, 10383, 1106, 9669, 3801, 10890, 5879, 3799, 10694, 10847, 4646, 10730, 2771, 10257, 10146, 9188, 6892, 8766, 378, 5524, 377, 394, 23303, 9361, 7846, 998, 9927, 509, 528, 1968, 23064, 846…
GO:0045295	gamma-catenin binding	GOMF	4	-0.0186496	0.981523	0.630497	0.907684	down	999, 5796, 5795, 324
GO:0016289	CoA hydrolase activity	GOMF	28	-0.0106549	0.989402	0.631028	0.907684	down	5538, 23597, 26275, 390916, 117145, 55856, 10005, 10965, 641371, 570, 26027, 283927, 122970
GO:0001104	RNA polymerase II transcription cofactor activity	GOMF	41	-0.0060177	0.994	0.631229	0.907684	down	6659, 3065, 1487, 9969, 1387, 5932, 51586, 23309, 23389, 4205, 10443, 6666, 7088, 9862, 9282, 10915, 5469, 8648, 4848, 23082, 10891, 23613, 26036, 57496, 6837, 10432, 84246, 8692, 54797, 163732, 133522, 10001, 51741, 27063, 9441, 5308, 400569, 221336, 57057, 8928, 140290
GO:0005527	macrolide binding	GOMF	10	0.0106723	1.01073	0.631922	0.907684	up	2288, 11328, 2289, 23508, 60681, 51303, 4772, 63943, 51661, 148014
GO:0005528	FK506 binding	GOMF	10	0.0106723	1.01073	0.631922	0.907684	up	2288, 11328, 2289, 23508, 60681, 51303, 4772, 63943, 51661, 148014
GO:0000976	transcription regulatory region sequence-specific DNA binding	GOMF	348	0.00214513	1.00215	0.632318	0.907684	up	60, 81, 7849, 4582, 2355, 4904, 6721, 4779, 3021, 6421, 4841, 6778, 1106, 2909, 11176, 2033, 64324, 7150, 6659, 6601, 3065, 23064, 9555, 6599, 6667, 1387, 57659, 7528, 64764, 688, 1999, 22803, 3234, 6772, 4780, 10771, 7343, 5928, 8545, 1523, 9219, 6720, 221037, 7030, 4205, 6256, 5814, 5970, 7050, 8861, 54815, 8939, 6239, 6666, 221937, 51621, 6497, 6929, 8932, 1997, 3297, 7494, 861, 4799, 4090, 36…
GO:1990381	ubiquitin-specific protease binding	GOMF	5	0.0141061	1.01421	0.633902	0.907684	up	5886, 51652, 84447, 9733, 5071
GO:0019706	protein-cysteine S-palmitoyltransferase activity	GOMF	19	-0.00875902	0.991279	0.634038	0.907684	down	25921, 10652, 51201, 51304, 340481, 51114, 84243, 29801, 64429, 254887, 54503, 253832, 55146, 254359, 29800, 158866, 401647, 79844, 653082
GO:0019707	protein-cysteine S-acyltransferase activity	GOMF	19	-0.00875902	0.991279	0.634038	0.907684	down	25921, 10652, 51201, 51304, 340481, 51114, 84243, 29801, 64429, 254887, 54503, 253832, 55146, 254359, 29800, 158866, 401647, 79844, 653082
GO:0004415	hyalurononglucosaminidase activity	GOMF	6	0.0153298	1.01545	0.63493	0.907684	up	10724, 8692, 3373, 8372
GO:0004623	phospholipase A2 activity	GOMF	21	-0.0101588	0.989893	0.63493	0.907684	down	5048, 11145, 171586, 50640, 5920, 23659, 8398, 5050, 80339, 147011, 255189, 151056, 5321, 79887
GO:0005504	fatty acid binding	GOMF	8	-0.0152585	0.984857	0.635569	0.907684	down	128, 6342, 6809, 2170, 341, 213
GO:0004875	complement receptor activity	GOMF	2	0.0195526	1.01975	0.63567	0.907684	up	728, 719
GO:0090599	alpha-glucosidase activity	GOMF	9	0.0152239	1.01534	0.638024	0.907684	up	2548, 178, 2595, 8972
GO:0070064	proline-rich region binding	GOMF	12	0.0104718	1.01053	0.639386	0.907684	up	595, 25, 55660, 10915, 55971, 1445, 10567, 4734, 64762, 11193
GO:0045118	azole transporter activity	GOMF	8	-0.0181794	0.981985	0.640027	0.907684	down	81539, 55238, 10560, 80704
GO:1901474	azole transmembrane transporter activity	GOMF	8	-0.0181794	0.981985	0.640027	0.907684	down	81539, 55238, 10560, 80704
GO:0005313	L-glutamate transmembrane transporter activity	GOMF	12	0.0114824	1.01155	0.640353	0.907684	up	23657, 10165, 6505, 55238, 8604, 79751, 6507, 246213
GO:0015172	acidic amino acid transmembrane transporter activity	GOMF	14	0.0114824	1.01155	0.640353	0.907684	up	23657, 10165, 6505, 55238, 8604, 79751, 6507, 246213
GO:0016818	hydrolase activity, acting on acid anhydrides, in phosphorus-containing anhydrides	GOMF	536	0.00185229	1.00185	0.640909	0.907684	up	3320, 4627, 476, 3312, 10521, 2778, 23499, 3309, 57674, 1655, 498, 23250, 203068, 3329, 388, 4641, 4637, 27032, 158471, 1975, 7520, 2547, 23020, 1983, 1107, 488, 10749, 4643, 4628, 10123, 523, 1665, 113220, 1660, 10383, 1106, 9669, 3801, 10890, 5879, 3799, 10694, 10847, 4646, 10730, 2771, 10257, 10146, 9188, 6892, 8766, 378, 5524, 377, 394, 23303, 9361, 7846, 998, 9927, 509, 528, 1968, 23064, 846…
GO:1990380	Lys48-specific deubiquitinase activity	GOMF	4	0.0167774	1.01692	0.64207	0.907684	up	10869, 55432, 4287
GO:0031996	thioesterase binding	GOMF	8	-0.0130173	0.987067	0.643328	0.907684	down	805, 5879, 998, 808, 9618, 7187, 7188, 7185
GO:0015925	galactosidase activity	GOMF	9	0.0150194	1.01513	0.643968	0.907684	up	2720, 2717, 4668, 89944
GO:0005537	mannose binding	GOMF	7	0.0120048	1.01208	0.644753	0.907684	up	3998, 4074, 4126, 1203, 8813, 81562, 50489
GO:0000295	adenine nucleotide transmembrane transporter activity	GOMF	6	-0.0204137	0.979793	0.64478	0.907684	down	347734, 29957, 10478
GO:0015211	purine nucleoside transmembrane transporter activity	GOMF	5	-0.0204137	0.979793	0.64478	0.907684	down	347734, 29957, 10478
GO:0016594	glycine binding	GOMF	5	-0.0161879	0.983942	0.644892	0.907684	down	2937, 9731, 2904, 2743, 27232
GO:0004970	ionotropic glutamate receptor activity	GOMF	3	-0.020355	0.979851	0.645858	0.907684	down	2185, 2904, 2906
GO:0015301	anion:anion antiporter activity	GOMF	12	0.00987963	1.00993	0.645927	0.907684	up	6522, 83959, 8402, 2542, 6508, 54020, 219855, 9498, 5172, 375611, 83697
GO:0050291	sphingosine N-acyltransferase activity	GOMF	4	-0.0242099	0.976081	0.646085	0.907684	down	253782, 79603
GO:0019901	protein kinase binding	GOMF	303	-0.00218771	0.997815	0.646801	0.907684	down	3320, 476, 3326, 3091, 8878, 4478, 8754, 4869, 595, 8661, 8826, 2950, 65125, 2810, 6223, 805, 3728, 9961, 1832, 2181, 5066, 102, 5784, 1500, 3685, 5500, 7416, 5781, 896, 1956, 81669, 10935, 5879, 3799, 7048, 25, 994, 9564, 5037, 1845, 11140, 112, 3315, 4077, 161, 5796, 10318, 7402, 23303, 5747, 998, 9867, 23645, 808, 2621, 9555, 57761, 286077, 858, 5611, 57659, 10783, 207, 6426, 5335, 10611, 9618…
GO:0003727	single-stranded RNA binding	GOMF	39	-0.00586757	0.99415	0.647953	0.907684	down	3187, 3192, 5725, 1975, 3185, 10482, 11338, 9361, 8087, 8761, 10492, 10657, 124540, 11030, 26065, 6434, 7072, 9775, 79882, 10445, 6310, 26523, 5436, 55342, 8535, 192670, 24138, 129563, 51110, 23210, 27161, 55601, 5433, 64135, 51001, 23492, 79132, 1746, 54033
GO:0031435	mitogen-activated protein kinase kinase kinase binding	GOMF	10	-0.0115096	0.988556	0.648468	0.907684	down	7048, 998, 11329, 6929, 153090, 4296, 6416, 5871, 91862, 142679
GO:0005231	excitatory extracellular ligand-gated ion channel activity	GOMF	13	-0.0121068	0.987966	0.64867	0.907684	down	1140, 2904, 2743, 5025, 2568, 2906, 353174, 1136, 1141
GO:0031543	peptidyl-proline dioxygenase activity	GOMF	8	0.0126416	1.01272	0.649343	0.907684	up	55239, 5033, 112399, 112398, 10536, 283208
GO:0004675	transmembrane receptor protein serine/threonine kinase activity	GOMF	23	-0.0120661	0.988006	0.649803	0.907684	down	7048, 659, 90, 657, 7046, 8425, 93, 92, 94
GO:0035252	UDP-xylosyltransferase activity	GOMF	7	-0.0159625	0.984164	0.649835	0.907684	down	283464, 64132, 9215, 56983, 727936
GO:0042285	xylosyltransferase activity	GOMF	8	-0.0159625	0.984164	0.649835	0.907684	down	283464, 64132, 9215, 56983, 727936
GO:0001517	N-acetylglucosamine 6-O-sulfotransferase activity	GOMF	6	-0.0175724	0.982581	0.652296	0.909299	down	9469, 9435, 56548, 4166
GO:0005547	phosphatidylinositol-3,4,5-trisphosphate binding	GOMF	14	-0.00964414	0.990402	0.652384	0.909299	down	4869, 8826, 8473, 8729, 56288, 207, 23612, 9265, 27071, 64411, 11033, 57158, 695, 64333
GO:0004713	protein tyrosine kinase activity	GOMF	145	0.00372605	1.00373	0.65387	0.910398	up	3320, 4233, 558, 780, 3716, 1956, 1969, 27020, 25, 27, 11140, 8829, 5747, 2247, 11160, 2260, 53834, 1523, 7297, 57410, 2050, 3480, 8445, 5604, 10461, 1859, 3084, 2065, 6416, 1198, 5609, 1445, 8805, 2263, 2241, 2048, 7465, 10645, 26127, 5606, 4486, 2261, 9149, 8767, 7016, 4750, 4067, 2185, 1839, 57396, 3717, 4919, 5607, 6850, 11064, 9833, 685, 8798, 1949, 2254, 6776, 7301, 1945, 5608, 2041, 3643, …
GO:0008469	histone-arginine N-methyltransferase activity	GOMF	7	-0.017448	0.982703	0.654805	0.91073	down	3275, 10498, 10196, 10419
GO:0016799	hydrolase activity, hydrolyzing N-glycosyl compounds	GOMF	27	0.00793118	1.00796	0.655549	0.910794	up	328, 4122, 8930, 5111, 79661, 7374, 10591, 23583, 4968, 4350, 10309, 252969, 4595, 4913, 141, 113622, 683
GO:0030742	GTP-dependent protein binding	GOMF	17	-0.00863586	0.991401	0.657039	0.911895	down	5879, 164, 998, 22808, 83871, 8546, 8411, 5869, 10981, 5865, 2644, 9545, 23682, 2643, 9771, 50855, 115727
GO:0004535	poly(A)-specific ribonuclease activity	GOMF	6	0.0123353	1.01241	0.65904	0.912265	up	29883, 4848, 9337, 5073, 25819, 114034
GO:0015108	chloride transmembrane transporter activity	GOMF	54	0.00577463	1.00579	0.659427	0.912265	up	25932, 80727, 8542, 6557, 1182, 196527, 10723, 338440, 56996, 6558, 57719, 9990, 1181, 23155, 2562, 2564, 2743, 1183, 203859, 57101, 57348, 2568, 7439, 121601, 266675, 2570, 5172, 375611, 1193, 9635, 1187, 53405, 54831
GO:0005215	transporter activity	GOMF	881	-0.00156086	0.99844	0.662361	0.912265	down	476, 6277, 8140, 6520, 3710, 81539, 498, 23250, 23657, 3773, 805, 4118, 124976, 163, 27032, 29927, 6513, 25932, 3685, 4170, 488, 7416, 4864, 220988, 7514, 523, 80727, 57153, 7779, 292, 3842, 9123, 6522, 28231, 10568, 7095, 8542, 164, 9804, 55737, 10482, 2697, 7384, 10257, 9600, 6510, 23530, 2348, 27173, 6892, 161, 1327, 11260, 3843, 10686, 6557, 509, 528, 808, 2621, 91252, 11252, 6342, 26133, 867…
GO:0000217	DNA secondary structure binding	GOMF	12	-0.0100721	0.989978	0.662948	0.912265	down	7528, 3146, 7508, 3149, 3148, 4221, 7517, 7486, 2073, 5889, 5892, 5890
GO:0008376	acetylgalactosaminyltransferase activity	GOMF	24	0.00797441	1.00801	0.663275	0.912265	up	2589, 55568, 54480, 11226, 55454, 22856, 2591, 2135, 374378, 79695, 338707, 8693, 2583, 11227, 117248, 442117
GO:0050321	tau-protein kinase activity	GOMF	8	0.0114319	1.0115	0.663691	0.912265	up	5562, 2011, 57787, 2931, 5261, 5260, 9024
GO:0044390	ubiquitin-like protein conjugating enzyme binding	GOMF	17	-0.00870083	0.991337	0.664261	0.912265	down	25897, 9810, 54467, 25820, 255488, 23142, 154214, 6048, 54165, 127544, 84259, 51444, 123879, 9781, 668, 5071
GO:0004672	protein kinase activity	GOMF	635	0.00187827	1.00188	0.665299	0.912265	up	3320, 8878, 1026, 4638, 595, 4233, 65125, 558, 780, 208, 3716, 9578, 50488, 23049, 896, 1956, 1969, 27020, 5166, 7204, 7048, 25, 3654, 2872, 127933, 6446, 27, 11140, 8829, 9448, 8476, 10769, 5747, 5754, 790, 8780, 10783, 207, 10114, 5257, 2247, 11160, 91754, 817, 8558, 29959, 156, 2260, 659, 6093, 5894, 1452, 10494, 53834, 8899, 5562, 1523, 9344, 204851, 9475, 3985, 7297, 51755, 23139, 150094, 39…
GO:0005385	zinc ion transmembrane transporter activity	GOMF	21	-0.00998673	0.990063	0.665666	0.912265	down	7779, 27173, 91252, 23516, 55676, 64924, 148867, 64116, 55630, 201266, 7782, 283375
GO:0004520	endodeoxyribonuclease activity	GOMF	37	-0.00666679	0.993355	0.665951	0.912265	down	328, 5932, 10111, 8091, 54841, 8930, 1777, 2067, 79661, 83940, 27301, 23583, 7517, 4968, 9797, 84464, 2073, 2237, 2072, 252969, 5889, 8846, 4913, 84083, 6419, 5892, 5890
GO:0032934	sterol binding	GOMF	20	-0.00794424	0.992087	0.666001	0.912265	down	4864, 6342, 11160, 857, 22937, 26031, 706, 9885, 10948, 19, 114881, 348, 114879, 10062, 309, 5727, 6097, 222642, 147323
GO:0019239	deaminase activity	GOMF	16	-0.0103825	0.989671	0.666917	0.912265	down	271, 285367, 134637, 132789, 104, 161823, 113179, 272, 9615, 9582, 10841
GO:0046332	SMAD binding	GOMF	41	0.00521922	1.00523	0.666929	0.912265	up	7048, 7528, 8287, 5371, 4205, 5814, 7050, 6497, 57154, 8498, 6498, 1601, 5494, 90, 8091, 54778, 64750, 22938, 9958, 56937, 4221, 657, 7046, 5813, 23144, 4092, 7041, 2353, 163126, 4091, 4086, 27063, 650, 8313, 1290, 28984, 753, 8928, 94
GO:0016846	carbon-sulfur lyase activity	GOMF	6	0.0158522	1.01598	0.667085	0.912265	up	2739, 1491, 3052
GO:0015279	store-operated calcium channel activity	GOMF	5	-0.0150603	0.985053	0.6696	0.914454	down	80228, 7225, 57620, 7220, 7784
GO:0005355	glucose transmembrane transporter activity	GOMF	14	-0.0120092	0.988063	0.670086	0.914454	down	6513, 114134, 154091, 200010, 6518, 56606, 6515, 6524
GO:0051019	mitogen-activated protein kinase binding	GOMF	12	-0.00978597	0.990262	0.672069	0.915328	down	8826, 25, 4077, 10318, 80279, 5795, 23411, 8493, 5598, 5724, 409, 4772
GO:0051920	peroxiredoxin activity	GOMF	10	0.0119074	1.01198	0.672465	0.915328	up	5052, 25824, 9588, 10935, 7001, 27244
GO:0004708	MAP kinase kinase activity	GOMF	8	0.0105373	1.01059	0.672829	0.915328	up	4293, 1432, 5604, 6416, 5609, 5606, 5602, 5608
GO:0008266	poly(U) RNA binding	GOMF	8	-0.0118242	0.988245	0.675011	0.915986	down	3187, 8761, 10657, 124540, 10445, 6310, 129563, 54033
GO:0016646	oxidoreductase activity, acting on the CH-NH group of donors, NAD or NADP as acceptor	GOMF	22	0.00842959	1.00847	0.676338	0.915986	up	4524, 4522, 10797, 645, 441024, 29920, 5860, 65263, 10157, 8659, 10840, 122945, 160428
GO:0004016	adenylate cyclase activity	GOMF	7	-0.0147339	0.985374	0.676741	0.915986	down	112, 115, 111, 113, 55811
GO:0016702	oxidoreductase activity, acting on single donors with incorporation of molecular oxygen, incorporation of two atoms of oxygen	GOMF	17	0.00872458	1.00876	0.676812	0.915986	up	3081, 55256, 5033, 23474, 8544, 53630, 240, 239, 59344, 83875, 283208, 3242
GO:0004935	adrenergic receptor activity	GOMF	1	-0.0293968	0.971031	0.678976	0.915986	down	147
GO:0031545	peptidyl-proline 4-dioxygenase activity	GOMF	6	0.0137813	1.01388	0.679152	0.915986	up	5033, 112399, 112398, 283208
GO:0004550	nucleoside diphosphate kinase activity	GOMF	11	-0.0104619	0.989593	0.679184	0.915986	down	51727, 205, 4833, 4832, 4830, 122481, 221264, 158067, 129607, 5105
GO:0043422	protein kinase B binding	GOMF	5	-0.0146217	0.985485	0.679196	0.915986	down	6426, 55704, 65018, 409, 26287
GO:0016278	lysine N-methyltransferase activity	GOMF	51	-0.00613745	0.993881	0.680327	0.915986	down	2122, 8085, 64324, 29072, 7468, 80854, 55870, 58508, 79813, 23067, 10919, 9739, 84444, 4221, 11091, 83852, 7799, 5929, 56950, 387893, 79918, 64754, 79823, 6419, 84787, 196483, 221143, 93166, 196541
GO:0016279	protein-lysine N-methyltransferase activity	GOMF	51	-0.00613745	0.993881	0.680327	0.915986	down	2122, 8085, 64324, 29072, 7468, 80854, 55870, 58508, 79813, 23067, 10919, 9739, 84444, 4221, 11091, 83852, 7799, 5929, 56950, 387893, 79918, 64754, 79823, 6419, 84787, 196483, 221143, 93166, 196541
GO:0004551	nucleotide diphosphatase activity	GOMF	11	0.0108787	1.01094	0.681757	0.916967	up	11163, 83594, 11165, 318, 2272, 5168, 5167
GO:0015103	inorganic anion transmembrane transporter activity	GOMF	79	-0.00471171	0.995299	0.683814	0.918751	down	25932, 80727, 6522, 10568, 8542, 6557, 8671, 1182, 196527, 10723, 9213, 83959, 338440, 56996, 6558, 57719, 2542, 84975, 6508, 9990, 54020, 1181, 23155, 6568, 2562, 2564, 2743, 1183, 203859, 219855, 57101, 10050, 57348, 9498, 26266, 2568, 7439, 121601, 266675, 2570, 5172, 375611, 1193, 9635, 1187, 53405, 54831, 83697
GO:0015174	basic amino acid transmembrane transporter activity	GOMF	5	-0.0159061	0.98422	0.685791	0.918751	down	81539, 6519, 55238, 54896
GO:0042165	neurotransmitter binding	GOMF	11	-0.0120486	0.988024	0.689233	0.918751	down	8508, 3416, 1140, 1131, 1136, 1141, 43
GO:0005267	potassium channel activity	GOMF	59	0.00496377	1.00498	0.690812	0.918751	up	3773, 3758, 5311, 9107, 30820, 3772, 23416, 30818, 3756, 55151, 3749, 8645, 57657, 84286, 3777, 79041, 9424, 3784, 9132, 3786, 3750, 80333, 3759, 10008, 610, 3790, 3770, 1259, 60598, 27012, 3748, 23630, 23704, 3782, 1262, 10089, 3780
GO:0004298	threonine-type endopeptidase activity	GOMF	14	0.00780155	1.00783	0.690875	0.918751	up	5688, 5692, 5695, 5685, 5690, 5684, 5694, 5693, 5696, 5682, 55617, 5699, 5687, 5698
GO:0070003	threonine-type peptidase activity	GOMF	14	0.00780155	1.00783	0.690875	0.918751	up	5688, 5692, 5695, 5685, 5690, 5684, 5694, 5693, 5696, 5682, 55617, 5699, 5687, 5698
GO:0015485	cholesterol binding	GOMF	18	-0.00751681	0.992511	0.690957	0.918751	down	4864, 6342, 11160, 857, 22937, 26031, 706, 9885, 10948, 19, 114881, 348, 114879, 10062, 309, 5727, 222642, 147323
GO:0015347	sodium-independent organic anion transmembrane transporter activity	GOMF	9	-0.0128454	0.987237	0.692403	0.918751	down	28231, 353189, 28232, 6578, 11309, 133482
GO:0004674	protein serine/threonine kinase activity	GOMF	394	0.00198987	1.00199	0.692789	0.918751	up	8878, 4638, 65125, 208, 9578, 50488, 23049, 896, 1956, 7204, 7048, 3654, 2872, 127933, 6446, 9448, 8476, 10769, 8780, 10783, 207, 10114, 5257, 91754, 817, 8558, 29959, 156, 659, 6093, 5894, 1452, 10494, 8899, 5562, 9344, 204851, 9475, 3985, 51755, 23139, 150094, 3984, 6195, 1459, 4140, 22853, 5585, 5597, 81788, 11329, 3551, 1613, 5613, 84033, 6732, 6794, 6197, 4293, 26524, 5128, 1432, 892, 5567, …
GO:0008157	protein phosphatase 1 binding	GOMF	11	-0.00999267	0.990057	0.693022	0.918751	down	23645, 65979, 55607, 8036, 988, 2241, 116154, 221692, 3784, 343521
GO:0046875	ephrin receptor binding	GOMF	10	-0.0099355	0.990114	0.694711	0.918751	down	6464, 867, 1946, 1942, 26037, 1949, 1945, 8851, 1944, 1123
GO:0046933	proton-transporting ATP synthase activity, rotational mechanism	GOMF	4	-0.0154359	0.984683	0.695194	0.918751	down	498, 509, 513, 92270
GO:0005158	insulin receptor binding	GOMF	16	0.00723706	1.00726	0.695383	0.918751	up	5781, 6642, 6464, 3667, 3480, 55788, 2887, 8660, 5170, 10818, 285489, 10580, 55816, 1796, 5167, 3481
GO:0015932	nucleobase-containing compound transmembrane transporter activity	GOMF	23	0.00702972	1.00705	0.695764	0.918751	up	220988, 11260, 347734, 29957, 3177, 23443, 11046, 10237, 7355, 10478, 23169, 55315, 84275, 10559, 60386, 54847, 85320
GO:0000287	magnesium ion binding	GOMF	117	0.00284018	1.00284	0.696569	0.918751	up	23250, 8566, 65125, 9578, 2729, 10914, 3417, 25, 27, 8476, 2752, 10783, 10079, 5464, 5495, 3418, 23413, 23139, 150094, 6195, 1312, 2937, 81788, 11329, 5236, 23200, 6732, 57205, 6794, 6197, 51567, 5567, 23387, 2011, 5494, 51251, 3607, 10396, 27068, 6885, 27148, 8445, 54861, 10797, 131870, 9113, 5609, 9064, 2026, 60496, 7465, 6196, 3155, 10380, 55361, 11164, 3612, 55561, 1854, 64781, 5635, 6788, 34…
GO:0016813	hydrolase activity, acting on carbon-nitrogen (but not peptide) bonds, in linear amidines	GOMF	8	0.0120023	1.01207	0.696742	0.918751	up	23576, 23564, 11240, 384, 79814
GO:0017075	syntaxin-1 binding	GOMF	9	0.0098279	1.00988	0.696819	0.918751	up	9810, 9341, 6812, 6813, 6844, 6616, 10815, 6532
GO:0086080	protein binding involved in heterotypic cell-cell adhesion	GOMF	4	-0.0153319	0.984785	0.697271	0.918751	down	3728, 1832, 4897, 5318
GO:0043295	glutathione binding	GOMF	6	-0.012592	0.987487	0.698375	0.918751	down	2950, 10314, 4257, 2937, 2948, 2946
GO:1900750	oligopeptide binding	GOMF	6	-0.012592	0.987487	0.698375	0.918751	down	2950, 10314, 4257, 2937, 2948, 2946
GO:0030594	neurotransmitter receptor activity	GOMF	17	0.00786932	1.0079	0.698826	0.918751	up	706, 1140, 2185, 2904, 2562, 2564, 1131, 2906, 1815, 1136, 1813, 1141, 1133
GO:0015166	polyol transmembrane transporter activity	GOMF	4	-0.0152002	0.984915	0.699899	0.918751	down	114134, 361, 115584, 4284
GO:0015665	alcohol transmembrane transporter activity	GOMF	4	-0.0152002	0.984915	0.699899	0.918751	down	114134, 361, 115584, 4284
GO:0031434	mitogen-activated protein kinase kinase binding	GOMF	9	0.00924378	1.00929	0.699967	0.918751	up	57761, 5894, 9344, 1739, 153090, 10221, 4296, 673, 408
GO:0051537	2 iron, 2 sulfur cluster binding	GOMF	9	0.00919996	1.00924	0.701497	0.919389	up	4719, 2235, 81689, 2230, 7498, 122961, 4729, 316, 317671
GO:0016175	superoxide-generating NADPH oxidase activity	GOMF	4	-0.0206811	0.979531	0.702389	0.919389	down	1535, 79400
GO:0018024	histone-lysine N-methyltransferase activity	GOMF	45	-0.00625122	0.993768	0.702565	0.919389	down	2122, 8085, 64324, 29072, 7468, 80854, 55870, 58508, 79813, 23067, 10919, 9739, 84444, 4221, 11091, 83852, 7799, 5929, 56950, 387893, 64754, 6419, 84787, 93166
GO:0005230	extracellular ligand-gated ion channel activity	GOMF	22	0.00744563	1.00747	0.705536	0.920753	up	1140, 2185, 2904, 2562, 2564, 2743, 5025, 2568, 2906, 2570, 353174, 1136, 89832, 1141
GO:0061650	ubiquitin-like protein conjugating enzyme activity	GOMF	12	0.00797097	1.008	0.706131	0.920753	up	7323, 65264, 7327, 54926, 7329, 55585, 10477, 63893, 7321, 27338, 7325, 51619
GO:0001223	transcription coactivator binding	GOMF	5	0.0116504	1.01172	0.706901	0.920753	up	905, 1025, 7019, 4772, 166793
GO:0004559	alpha-mannosidase activity	GOMF	13	-0.0105978	0.989458	0.707758	0.920753	down	10905, 4122, 4125, 9695, 80267, 4121, 55741, 79694
GO:0001161	intronic transcription regulatory region sequence-specific DNA binding	GOMF	4	-0.014802	0.985307	0.707837	0.920753	down	3297, 64754, 59348, 84524
GO:0044213	intronic transcription regulatory region DNA binding	GOMF	4	-0.014802	0.985307	0.707837	0.920753	down	3297, 64754, 59348, 84524
GO:0005243	gap junction channel activity	GOMF	7	0.0107288	1.01079	0.708716	0.920978	up	2697, 2707, 56666, 57165, 2703, 4284
GO:0015250	water channel activity	GOMF	7	-0.0168334	0.983307	0.709556	0.921153	down	361, 282679, 4284
GO:0035250	UDP-galactosyltransferase activity	GOMF	21	-0.00720315	0.992823	0.711168	0.922159	down	10317, 9334, 8985, 7368, 53947, 10678, 10331, 8703, 11285, 9331, 84002, 93010, 79369, 8708, 23127, 8705, 8707
GO:0051059	NF-kappaB binding	GOMF	24	0.00591524	1.00593	0.711743	0.922159	up	4869, 307, 3065, 92140, 328, 7159, 55662, 80279, 5970, 8904, 10270, 149951, 25855, 170622, 4792, 64320, 79918, 84807, 1029, 5687, 6875, 50943
GO:0052745	inositol phosphate phosphatase activity	GOMF	18	0.00885874	1.0089	0.713369	0.92335	up	3636, 8821, 4952, 3612, 9562, 8867, 3628, 3632, 27124
GO:0003796	lysozyme activity	GOMF	1	0.0206242	1.02084	0.71588	0.924767	up	129530
GO:0061783	peptidoglycan muralytic activity	GOMF	1	0.0206242	1.02084	0.71588	0.924767	up	129530
GO:0016791	phosphatase activity	GOMF	253	-0.00243775	0.997565	0.718947	0.92639	down	476, 5209, 3636, 7803, 5797, 5784, 6305, 5500, 79660, 5781, 4907, 5792, 994, 1845, 5796, 10217, 5516, 5783, 85464, 200576, 5495, 1847, 9989, 5515, 130367, 1739, 1843, 22908, 57460, 8898, 29101, 92579, 8871, 84919, 92609, 5786, 9663, 5795, 5793, 5494, 51251, 54434, 27068, 8821, 10076, 1848, 5520, 5604, 54704, 84959, 22978, 9107, 4952, 131870, 5537, 54961, 26469, 8612, 23399, 84284, 5789, 5775, 553…
GO:0004364	glutathione transferase activity	GOMF	18	-0.00911305	0.990928	0.719097	0.92639	down	2950, 4259, 373156, 4257, 2948, 119391, 2954, 2941, 2946, 54332
GO:0016863	intramolecular oxidoreductase activity, transposing C=C bonds	GOMF	5	-0.0162877	0.983844	0.719264	0.92639	down	3422, 1632, 1962
GO:0004690	cyclic nucleotide-dependent protein kinase activity	GOMF	10	-0.0116126	0.988455	0.721465	0.928309	down	5562, 5613, 5567, 5566, 5571, 5592
GO:0051117	ATPase binding	GOMF	35	0.00463445	1.00465	0.722607	0.928862	up	54431, 3337, 535, 483, 857, 55968, 51035, 93974, 5311, 163590, 84447, 55670, 51602, 5898, 29887, 7353, 5144, 55011, 23545, 5867, 19, 7225, 258010, 4287, 23753, 26747, 6640, 6271, 286, 2099, 55811, 287, 3932, 9024
GO:0008020	G-protein coupled photoreceptor activity	GOMF	4	-0.0159559	0.984171	0.725147	0.931211	down	23596, 2780, 611
GO:0033038	bitter taste receptor activity	GOMF	2	0.0157966	1.01592	0.726581	0.932137	up	54429, 50832
GO:0008499	UDP-galactose:beta-N-acetylglucosamine beta-1,3-galactosyltransferase activity	GOMF	9	-0.00928777	0.990755	0.727966	0.932303	down	10317, 10678, 10331, 84002, 93010, 79369, 8708, 8705, 8707
GO:0046914	transition metal ion binding	GOMF	713	0.00107823	1.00108	0.72909	0.932303	up	2512, 351, 334, 6277, 8878, 4502, 57674, 811, 6648, 8566, 9510, 1362, 6307, 23321, 290, 55748, 23352, 5066, 23089, 1107, 10493, 7267, 16, 6232, 2130, 2274, 4012, 10314, 1429, 10914, 7536, 11176, 8085, 4493, 25, 9921, 6647, 5903, 7384, 7791, 27, 4898, 4323, 4077, 2033, 7385, 25897, 9520, 8924, 1545, 4026, 7402, 25921, 22992, 2589, 9867, 6309, 64324, 128, 27072, 9632, 55666, 5763, 64393, 5976, 5166…
GO:0009922	fatty acid elongase activity	GOMF	10	-0.0136277	0.986465	0.731165	0.932303	down	64834, 79993, 79071, 83401
GO:0016701	oxidoreductase activity, acting on single donors with incorporation of molecular oxygen	GOMF	19	0.00705568	1.00708	0.731246	0.932303	up	3081, 55256, 5033, 23474, 55586, 8544, 53630, 240, 239, 59344, 83875, 283208, 3242
GO:0051010	microtubule plus-end binding	GOMF	6	0.00996851	1.01002	0.731551	0.932303	up	667, 22919, 7461, 6786, 23332, 324
GO:0070325	lipoprotein particle receptor binding	GOMF	9	0.00929708	1.00934	0.732224	0.932303	up	7184, 3301, 10314, 255738, 9784, 348, 5649
GO:0000339	RNA cap binding	GOMF	5	0.0107048	1.01076	0.733711	0.932303	up	23367, 8672, 4686, 27161, 28960
GO:0048029	monosaccharide binding	GOMF	21	0.00570159	1.00572	0.734687	0.932303	up	226, 2539, 6888, 5211, 5836, 3998, 4074, 7360, 2997, 4126, 1203, 3099, 8813, 81562, 64841, 3965, 282969, 6518, 6515, 50489
GO:0070888	E-box binding	GOMF	14	-0.00783346	0.992197	0.735043	0.932303	down	6721, 8553, 196, 6929, 4609, 9575, 5187, 6935, 56938, 406, 79365, 7023
GO:0015145	monosaccharide transmembrane transporter activity	GOMF	16	-0.00903739	0.991003	0.735075	0.932303	down	6513, 4074, 114134, 154091, 200010, 6518, 56606, 6515, 6524
GO:0015149	hexose transmembrane transporter activity	GOMF	16	-0.00903739	0.991003	0.735075	0.932303	down	6513, 4074, 114134, 154091, 200010, 6518, 56606, 6515, 6524
GO:0005044	scavenger receptor activity	GOMF	19	-0.00638942	0.993631	0.735277	0.932303	down	56649, 3959, 3426, 4017, 58191, 27283, 284297, 157869, 51435, 1755, 64699, 5168, 1238, 7113, 5167, 283316, 8909, 23166
GO:0016684	oxidoreductase activity, acting on peroxide as acceptor	GOMF	33	-0.00560359	0.994412	0.737352	0.933177	down	7837, 5052, 2950, 25824, 9588, 10935, 4259, 2879, 373156, 4257, 7001, 2878, 83667, 493869, 27244, 2954, 2946, 26034, 53905, 7173, 2877, 8288, 1193
GO:0008093	cytoskeletal adaptor activity	GOMF	10	-0.00895573	0.991084	0.737396	0.933177	down	23363, 55971, 8470, 80115, 8440, 636, 10634, 286, 287
GO:0019903	protein phosphatase binding	GOMF	64	-0.00336977	0.996636	0.740046	0.933627	down	3320, 7184, 8826, 4233, 3728, 9961, 3716, 6778, 1956, 6647, 23381, 5524, 23645, 10776, 56288, 22870, 207, 6772, 2029, 29888, 51433, 65979, 9887, 55607, 493, 8546, 153090, 7187, 55917, 51400, 1432, 6548, 596, 5520, 8660, 7157, 8036, 29966, 988, 5609, 1445, 2241, 5532, 6198, 29945, 9451, 51231, 1741, 116154, 6118, 25827, 8877, 84930, 8631, 221692, 3784, 343521, 634, 5507, 3932, 1003, 1436
GO:0004930	G-protein coupled receptor activity	GOMF	158	-0.00239339	0.997609	0.740188	0.933627	down	7849, 9289, 55890, 6422, 9620, 10314, 1952, 2150, 266977, 79602, 2149, 23266, 8323, 9213, 51094, 131601, 11054, 7855, 59350, 9170, 27297, 1902, 3269, 202018, 51704, 2550, 8322, 624, 6608, 136, 23596, 83941, 3248, 5732, 7976, 1268, 134, 8877, 4881, 26996, 5724, 8324, 5746, 56848, 2535, 23432, 22859, 5031, 29933, 1131, 4935, 6344, 10886, 80045, 2863, 2850, 64582, 56670, 1241, 4157, 147, 6755, 22986…
GO:0015370	solute:sodium symporter activity	GOMF	21	-0.00710435	0.992921	0.740262	0.933627	down	81539, 6505, 8884, 8273, 6540, 54716, 64849, 6507, 200010, 6524, 6532, 6554, 345274, 388662
GO:0001221	transcription cofactor binding	GOMF	11	0.00769157	1.00772	0.740611	0.933627	up	4780, 2309, 905, 1025, 4848, 988, 7019, 9572, 4772, 166793
GO:0009975	cyclase activity	GOMF	14	-0.00797856	0.992053	0.741363	0.933674	down	112, 2983, 115, 8634, 2982, 26007, 4881, 111, 113, 4882, 55811
GO:0004896	cytokine receptor activity	GOMF	39	0.00440367	1.00441	0.743977	0.936064	up	960, 3572, 3566, 3953, 3597, 2152, 3459, 23765, 3570, 3977, 2057, 3460, 3588, 55540, 132014, 3455, 972, 9466, 3556, 3590, 7852, 3598, 2826, 1240, 1238, 53833, 3595, 2840, 9173, 2322, 3587, 3575
GO:0030234	enzyme regulator activity	GOMF	552	-0.00122641	0.998774	0.74534	0.936876	down	351, 5660, 3320, 334, 3326, 302, 1026, 4869, 307, 308, 216, 595, 8826, 4735, 2950, 65125, 2810, 5364, 805, 10653, 23365, 4118, 8473, 7077, 5708, 6305, 9411, 1075, 10808, 831, 79660, 25824, 4946, 6692, 1956, 81669, 2909, 54431, 23061, 2665, 5270, 10935, 3486, 3993, 51495, 5476, 5037, 2730, 4323, 11140, 3315, 3843, 1294, 5045, 5524, 306, 394, 8837, 1285, 23645, 808, 2621, 10776, 3337, 29, 9555, 577…
GO:0008081	phosphoric diester hydrolase activity	GOMF	70	0.00356654	1.00357	0.748064	0.93742	up	3162, 5332, 23646, 113026, 328, 5335, 51573, 51567, 55627, 6609, 56261, 5137, 5144, 5338, 5337, 624, 55775, 134, 65258, 84812, 5333, 5152, 5150, 27293, 55344, 5147, 1131, 8654, 5141, 8622, 201164, 2151, 284161, 9651, 5336, 81544, 50940, 5138, 5168, 5143, 1909, 5146, 5136, 5167, 5158, 5148, 1133, 54857
GO:0019215	intermediate filament binding	GOMF	8	0.00826096	1.0083	0.748654	0.93742	up	7431, 2125, 286077, 23411, 5318, 4534, 23336, 4830
GO:0031418	L-ascorbic acid binding	GOMF	13	0.00659699	1.00662	0.749392	0.93742	up	5066, 5351, 8985, 5264, 54681, 79701, 55239, 5033, 112399, 112398, 221120, 10536, 283208
GO:0055103	ligase regulator activity	GOMF	7	0.00869983	1.00874	0.750836	0.93742	up	57761, 550, 10221, 6015, 55294, 11146, 825
GO:0042169	SH2 domain binding	GOMF	17	-0.00656967	0.993452	0.750951	0.93742	down	8878, 3636, 394, 5747, 10395, 9646, 3667, 84632, 285590, 3717, 55824, 8631, 9143, 7462, 3932
GO:0005542	folic acid binding	GOMF	8	-0.00959887	0.990447	0.751102	0.93742	down	2348, 6573, 7298, 2352, 10588, 10841, 27232
GO:0008195	phosphatidate phosphatase activity	GOMF	10	0.00924333	1.00929	0.752947	0.93742	up	9663, 8612, 64748, 8611, 196051, 79948
GO:0004977	melanocortin receptor activity	GOMF	2	0.0187305	1.01891	0.753244	0.93742	up	4157
GO:0008066	glutamate receptor activity	GOMF	5	0.0109589	1.01102	0.754418	0.93742	up	2185, 2904, 2906, 2918
GO:0019855	calcium channel inhibitor activity	GOMF	8	-0.0101689	0.989883	0.755534	0.93742	down	7779, 29763, 55013, 259, 6804, 7137
GO:0008121	ubiquinol-cytochrome-c reductase activity	GOMF	2	-0.0171775	0.982969	0.755882	0.93742	down	7384, 7381
GO:0016681	oxidoreductase activity, acting on diphenols and related substances as donors, cytochrome as acceptor	GOMF	2	-0.0171775	0.982969	0.755882	0.93742	down	7384, 7381
GO:0008191	metalloendopeptidase inhibitor activity	GOMF	10	0.00761397	1.00764	0.756088	0.93742	up	7077, 1285, 6695, 684, 56925, 9806, 117166, 7079, 4803
GO:0005057	receptor signaling protein activity	GOMF	89	-0.00286592	0.997138	0.756131	0.93742	down	50488, 1956, 7048, 3654, 9448, 5335, 659, 5894, 10494, 9344, 5597, 3566, 4090, 4293, 23767, 1432, 4296, 90, 6885, 8491, 369, 5604, 4214, 1616, 6416, 5609, 9064, 5595, 203447, 5601, 8439, 5606, 51347, 657, 6788, 8519, 7046, 6787, 9530, 7786, 10636, 9020, 4750, 6002, 4067, 673, 9175, 4215, 5058, 7042, 5598, 4092, 93, 5607, 5871, 6850, 92, 4091, 4086, 5602, 7301, 5608, 3643, 26230, 55816, 7074, 1796…
GO:0010181	FMN binding	GOMF	8	0.00851528	1.00855	0.75654	0.93742	up	5447, 4723, 4842, 4552, 27158, 55253, 1723
GO:0030170	pyridoxal phosphate binding	GOMF	32	-0.00440581	0.995604	0.759155	0.937737	down	8566, 5836, 9517, 875, 8879, 211, 4942, 6470, 10558, 85007, 11212, 55304, 1491, 84680, 587, 54996, 113675, 23464, 9054, 2571, 79896, 55258, 51166, 64757, 18, 586, 8942, 5837, 10993, 1644, 213
GO:0016829	lyase activity	GOMF	132	-0.00260861	0.997395	0.759455	0.937737	down	226, 2194, 5066, 7520, 2547, 3030, 51495, 112, 4597, 55268, 2752, 3295, 328, 4953, 57136, 3146, 201562, 875, 2739, 262, 2983, 2235, 8879, 55862, 347862, 4199, 6470, 81889, 594, 38, 7389, 8091, 85007, 2026, 4200, 115, 1491, 3155, 210, 3052, 1962, 2982, 79661, 11102, 7390, 26007, 549, 2762, 7372, 55253, 80324, 51074, 112849, 435, 113675, 27301, 4881, 23583, 4337, 4968, 26061, 10873, 2571, 112817, 2…
GO:0022853	active ion transmembrane transporter activity	GOMF	55	-0.00387049	0.996137	0.759496	0.937737	down	476, 498, 27032, 488, 523, 10568, 10257, 6557, 509, 528, 8671, 9114, 4363, 533, 535, 490, 51606, 10723, 483, 57130, 493, 10396, 6505, 513, 56996, 6558, 23545, 9990, 6568, 155066, 1244, 90423, 92270, 10050, 26266, 64849, 9914, 245973, 83697, 85320
GO:0005451	monovalent cation:proton antiporter activity	GOMF	17	0.00792186	1.00795	0.759668	0.937737	up	6548, 84679, 6550, 6549, 285335, 150159, 55244, 389015
GO:0032813	tumor necrosis factor receptor superfamily binding	GOMF	35	0.00423211	1.00424	0.761523	0.938339	up	64114, 8837, 9618, 6772, 27018, 153090, 10116, 7187, 8567, 8744, 836, 4591, 4615, 841, 9577, 55367, 9994, 8717, 8743, 10572, 8741, 8742, 7185, 4050, 7292, 7124, 9966, 4049, 8995, 4803
GO:0001965	G-protein alpha-subunit binding	GOMF	7	-0.00910313	0.990938	0.763674	0.938339	down	2150, 2149, 60626, 1902, 10636, 55188, 5997
GO:0016298	lipase activity	GOMF	84	-0.00329434	0.996711	0.764065	0.938339	down	3162, 5332, 11343, 23646, 9388, 5048, 113026, 10908, 5335, 57104, 11057, 11145, 10434, 171586, 55627, 6609, 26090, 50640, 23259, 5338, 221955, 5337, 5920, 23659, 624, 8398, 2166, 134, 84812, 747, 5333, 27293, 5050, 57406, 1131, 80339, 375775, 147011, 255189, 201164, 2151, 284161, 9651, 5336, 51365, 151056, 7920, 1056, 5321, 5168, 1909, 79887, 1133
GO:0035174	histone serine kinase activity	GOMF	4	-0.013695	0.986398	0.764856	0.938339	down	5562, 5563, 6795
GO:0051184	cofactor transporter activity	GOMF	19	0.00619113	1.00621	0.76537	0.938339	up	2348, 55652, 9197, 28982, 10560, 10478, 6573, 81034, 387700, 55640, 10058, 9429, 3263
GO:0016889	endodeoxyribonuclease activity, producing 3'-phosphomonoesters	GOMF	5	0.0105205	1.01058	0.765534	0.938339	up	1777, 7517, 84464, 5889
GO:0004062	aryl sulfotransferase activity	GOMF	3	0.0139783	1.01408	0.765745	0.938339	up	6817, 442038
GO:0004812	aminoacyl-tRNA ligase activity	GOMF	35	0.00471515	1.00473	0.766049	0.938339	up	3376, 16, 6301, 5859, 51520, 3735, 5917, 1615, 3035, 79587, 2193, 57176, 57038, 55157, 124454, 80222, 57505, 10352, 11232, 123283, 92935, 25973, 54938
GO:0004712	protein serine/threonine/tyrosine kinase activity	GOMF	28	0.00435196	1.00436	0.766883	0.938339	up	6446, 207, 6195, 4293, 1432, 5563, 8445, 5604, 1859, 5566, 6416, 1198, 5609, 6196, 5606, 6198, 9149, 7016, 57396, 93, 5602, 8798, 5608, 8444, 6795, 5582, 5649
GO:0022821	potassium ion antiporter activity	GOMF	11	-0.00836954	0.991665	0.767719	0.938339	down	6548, 9187, 84679, 6550, 283652, 6549, 285335, 389015
GO:0008017	microtubule binding	GOMF	111	-0.00230467	0.997698	0.768693	0.938339	down	2597, 23499, 667, 4134, 10749, 1266, 113220, 4926, 3801, 3799, 8766, 23303, 27072, 10397, 5048, 23255, 81631, 22919, 9371, 9218, 7461, 63971, 23271, 9217, 51361, 6786, 23332, 85378, 5621, 23139, 1808, 9181, 90990, 55704, 10013, 157922, 84376, 9857, 9702, 256364, 23160, 57787, 324, 4281, 4133, 124997, 10018, 348235, 123720, 55201, 25777, 8480, 10634, 57519, 10636, 10426, 26146, 23172, 55083, 34218…
GO:0000400	four-way junction DNA binding	GOMF	9	-0.00782433	0.992206	0.769669	0.938339	down	7528, 3146, 3149, 3148, 4221, 7517, 5889, 5892, 5890
GO:0015291	secondary active transmembrane transporter activity	GOMF	151	0.00228301	1.00229	0.76974	0.938339	up	8140, 6520, 81539, 23657, 9123, 6522, 28231, 10568, 6510, 6557, 8671, 1182, 9121, 353189, 10723, 6566, 6548, 6567, 83959, 4891, 6505, 9197, 90550, 8402, 8034, 121260, 80024, 23443, 56996, 6558, 26503, 28232, 7355, 254428, 9057, 8884, 2542, 8273, 151473, 9194, 6540, 6508, 79751, 9990, 120103, 54020, 114134, 6573, 85414, 6568, 9187, 206358, 6564, 154091, 1183, 54716, 10559, 84679, 387700, 6578, 219…
GO:0005179	hormone activity	GOMF	24	0.00480461	1.00482	0.771812	0.938339	up	1314, 79924, 133, 3625, 284207, 151176, 1906, 885, 1907, 80763, 7038, 7425, 90226, 23615, 252995, 1325, 55908, 347148, 6343, 3481, 2797
GO:0001227	transcriptional repressor activity, RNA polymerase II transcription regulatory region sequence-specific binding	GOMF	79	0.00264095	1.00264	0.772843	0.938339	up	6721, 8553, 2909, 1387, 57659, 7528, 8545, 2309, 5814, 5970, 7050, 6497, 6929, 3297, 4799, 3661, 2101, 6498, 54862, 23186, 8091, 10664, 467, 571, 155061, 4790, 2063, 2120, 4335, 7181, 9603, 165, 2117, 4783, 6935, 64412, 30818, 3720, 11278, 7832, 4084, 152518, 83855, 3280, 6615, 6936, 4775, 9572, 6304, 59348, 84524, 55609, 122953, 339344, 80317, 84108, 79365, 161882, 144455, 4773, 51085, 5017, 333…
GO:0004115	3',5'-cyclic-AMP phosphodiesterase activity	GOMF	13	-0.00815899	0.991874	0.773417	0.938339	down	5144, 5150, 5141, 8622, 50940, 5138, 5143, 5136
GO:0015101	organic cation transmembrane transporter activity	GOMF	8	0.0101344	1.01019	0.775208	0.938339	up	6581, 6580, 9389, 9390
GO:0008171	O-methyltransferase activity	GOMF	14	0.00641613	1.00644	0.775443	0.938339	up	1312, 117246, 115294, 55251, 55783, 29960, 8623, 118881, 220074, 51805, 144233
GO:0004128	cytochrome-b5 reductase activity, acting on NAD(P)H	GOMF	5	0.0100899	1.01014	0.776316	0.938339	up	1728, 5447, 1727, 51706
GO:0031701	angiotensin receptor binding	GOMF	8	-0.00860306	0.991434	0.776375	0.938339	down	10672, 7297, 624, 408, 3717, 409, 2785
GO:0042288	MHC class I protein binding	GOMF	6	-0.00917979	0.990862	0.778908	0.938339	down	498, 203068, 10383, 6892, 6890, 29992
GO:0031624	ubiquitin conjugating enzyme binding	GOMF	16	-0.00576795	0.994249	0.780345	0.938339	down	25897, 9810, 54467, 25820, 255488, 23142, 154214, 54165, 127544, 84259, 51444, 123879, 9781, 668, 5071
GO:0001653	peptide receptor activity	GOMF	42	0.00366907	1.00368	0.78052	0.938339	up	2150, 2149, 11054, 27297, 624, 4881, 4935, 10886, 1241, 4157, 4882, 6755, 22986, 5021, 84109, 2151, 2642, 57537, 7852, 2826, 623, 1240, 1238, 553, 2811, 1909, 8811, 6865, 9340, 4987, 2840, 2925, 4883, 10888
GO:0004576	oligosaccharyl transferase activity	GOMF	3	0.0132019	1.01329	0.781611	0.938339	up	1603, 7991
GO:0004579	dolichyl-diphosphooligosaccharide-protein glycotransferase activity	GOMF	2	0.0132019	1.01329	0.781611	0.938339	up	1603, 7991
GO:0001618	virus receptor activity	GOMF	35	-0.00374031	0.996267	0.781839	0.938339	down	3688, 1803, 3949, 290, 3694, 558, 5817, 4179, 3921, 3685, 4864, 3693, 6510, 3304, 1604, 9213, 5819, 3303, 3416, 3673, 1525, 50848, 3678, 79581, 8692, 10572, 3383, 26762, 1949, 7301, 6404, 7852, 222256, 81607, 6554
GO:0004622	lysophospholipase activity	GOMF	14	-0.00613431	0.993884	0.782524	0.938339	down	11343, 10908, 10434, 26090, 50640, 23659, 375775, 255189, 284161, 151056, 5321, 5168, 79887
GO:0051536	iron-sulfur cluster binding	GOMF	31	-0.00393899	0.996069	0.783778	0.938339	down	4719, 4723, 4720, 3658, 2235, 4728, 10539, 55140, 55316, 81689, 1663, 2110, 5471, 374291, 55253, 2230, 4337, 7498, 9054, 122961, 5422, 4595, 11019, 80224, 4913, 91543, 18, 4729, 51750, 316, 317671
GO:0051540	metal cluster binding	GOMF	31	-0.00393899	0.996069	0.783778	0.938339	down	4719, 4723, 4720, 3658, 2235, 4728, 10539, 55140, 55316, 81689, 1663, 2110, 5471, 374291, 55253, 2230, 4337, 7498, 9054, 122961, 5422, 4595, 11019, 80224, 4913, 91543, 18, 4729, 51750, 316, 317671
GO:0003872	6-phosphofructokinase activity	GOMF	3	-0.0209126	0.979305	0.784329	0.938339	down	5211
GO:0005024	transforming growth factor beta-activated receptor activity	GOMF	10	0.00882116	1.00886	0.785137	0.938339	up	7048, 90, 7046, 8425, 94
GO:0043142	single-stranded DNA-dependent ATPase activity	GOMF	1	0.0169385	1.01708	0.785504	0.938339	up	92797
GO:0070402	NADPH binding	GOMF	10	-0.00723776	0.992788	0.786488	0.938339	down	2194, 1429, 9380, 1666, 4552, 84869, 5860, 6715, 874
GO:0051879	Hsp90 protein binding	GOMF	12	0.00584185	1.00586	0.787497	0.938339	up	3091, 11140, 196, 10869, 10013, 26973, 9451, 5481, 2081, 55869, 406, 2633
GO:0022841	potassium ion leak channel activity	GOMF	6	-0.00881608	0.991223	0.787512	0.938339	down	8645, 84286, 3777, 9424, 60598, 10089
GO:0016303	1-phosphatidylinositol-3-kinase activity	GOMF	21	0.004814	1.00483	0.787845	0.938339	up	5781, 2247, 2260, 3667, 5293, 8660, 5289, 2549, 2263, 10818, 5290, 8503, 30849, 2261, 5287, 2254, 2246, 27006
GO:0015106	bicarbonate transmembrane transporter activity	GOMF	7	0.00801363	1.00805	0.788408	0.938339	up	8671, 83959, 7439, 5172, 375611, 83697
GO:0016290	palmitoyl-CoA hydrolase activity	GOMF	8	-0.00811188	0.991921	0.788872	0.938339	down	5538, 117145, 10005, 10965, 641371, 570, 122970
GO:0017136	NAD-dependent histone deacetylase activity	GOMF	14	-0.00619307	0.993826	0.788895	0.938339	down	3065, 51564, 10013, 51547, 22933, 9759, 79885, 23411, 51548, 23410, 55869, 10014
GO:0034979	NAD-dependent protein deacetylase activity	GOMF	18	-0.00619307	0.993826	0.788895	0.938339	down	3065, 51564, 10013, 51547, 22933, 9759, 79885, 23411, 51548, 23410, 55869, 10014
GO:0019104	DNA N-glycosylase activity	GOMF	20	-0.00613659	0.993882	0.790764	0.938824	down	328, 8930, 5111, 79661, 7374, 23583, 4968, 4350, 10309, 252969, 4595, 4913
GO:0097617	annealing activity	GOMF	6	-0.00947827	0.990567	0.791232	0.938824	down	1975, 8087, 6594, 50485, 84083
GO:0001205	transcriptional activator activity, RNA polymerase II distal enhancer sequence-specific binding	GOMF	13	0.0054918	1.00551	0.792726	0.938824	up	4779, 3159, 3054, 4780, 5970, 571, 4790, 5090, 5966, 4772, 8928, 6688, 4208
GO:0052742	phosphatidylinositol kinase activity	GOMF	29	0.00417934	1.00419	0.792983	0.938824	up	5781, 2247, 2260, 5297, 8394, 5298, 3667, 5293, 8660, 5289, 55300, 2549, 2263, 10818, 5290, 8503, 55361, 30849, 2261, 5287, 2254, 2246, 27006
GO:0015924	mannosyl-oligosaccharide mannosidase activity	GOMF	6	-0.00857518	0.991461	0.793214	0.938824	down	10905, 4122, 9695, 80267, 4121, 55741
GO:0043621	protein self-association	GOMF	27	-0.00401066	0.995997	0.794271	0.938824	down	6513, 1075, 27072, 10892, 255738, 8861, 1856, 7157, 1859, 84838, 6310, 6844, 27086, 4615, 9368, 258010, 51193, 22954, 440193, 7128, 92, 85358, 3397, 91543, 4824, 140290, 43
GO:0016301	kinase activity	GOMF	827	-0.00100484	0.998996	0.794334	0.938824	down	3320, 8878, 5209, 1026, 4638, 595, 8566, 4233, 65125, 805, 558, 780, 208, 3716, 9578, 50488, 23049, 5781, 896, 10020, 1956, 1969, 27020, 5166, 7204, 7048, 25, 3654, 2872, 9414, 79646, 127933, 6446, 27, 11140, 5211, 8829, 9448, 8476, 10769, 5747, 808, 5754, 790, 22928, 8780, 50808, 10783, 207, 10114, 5257, 2247, 200576, 11160, 1152, 91754, 817, 8558, 51727, 29959, 156, 2260, 659, 79837, 6093, 5894…
GO:0051183	vitamin transporter activity	GOMF	20	0.00561558	1.00563	0.796015	0.93996	up	6513, 2348, 4363, 55788, 79581, 8884, 10560, 6573, 81034, 80704, 5950, 6515
GO:0043015	gamma-tubulin binding	GOMF	14	0.00516189	1.00518	0.798386	0.941908	up	10397, 26056, 85378, 9702, 57787, 8481, 282991, 85458, 4067, 10426, 4830, 285753, 675, 5892
GO:0016778	diphosphotransferase activity	GOMF	5	0.0091261	1.00917	0.799971	0.942341	up	5635, 5634, 5636, 27010
GO:0016722	oxidoreductase activity, oxidizing metal ions	GOMF	13	-0.00640597	0.993615	0.800416	0.942341	down	5447, 1534, 4552, 261729, 55240, 2110, 79901, 1356, 391059, 341208
GO:0034595	phosphatidylinositol phosphate 5-phosphatase activity	GOMF	9	-0.00824989	0.991784	0.800918	0.942341	down	3636, 200576, 8871, 4952, 8867, 27124
GO:0016879	ligase activity, forming carbon-nitrogen bonds	GOMF	44	0.00362901	1.00364	0.802481	0.943331	up	2729, 2730, 2752, 790, 5095, 2618, 2937, 4522, 445, 25902, 150465, 9040, 9039, 9654, 3141, 56922, 26140, 54529, 55278, 56474, 2166, 283459, 11019, 158584, 25809, 57571, 10588, 284716
GO:0008327	methyl-CpG binding	GOMF	13	0.00563802	1.00565	0.803692	0.943905	up	253461, 57659, 1786, 8932, 4152, 26097, 53615, 49854, 10009, 10419, 222229
GO:0071837	HMG box domain binding	GOMF	4	-0.00976762	0.99028	0.807158	0.947124	down	6667, 3200, 3087, 4208
GO:0004022	alcohol dehydrogenase (NAD) activity	GOMF	5	0.00994608	1.01	0.808734	0.948121	up	128, 130, 126
GO:0090079	translation regulator activity, nucleic acid binding	GOMF	6	0.00722058	1.00725	0.810764	0.948859	up	23367, 51065, 80315, 10605, 5813, 400961
GO:0001848	complement binding	GOMF	8	0.00631833	1.00634	0.810816	0.948859	up	811, 966, 5245, 728, 720, 733, 721, 629
GO:0030246	carbohydrate binding	GOMF	89	-0.00205041	0.997952	0.812611	0.948909	down	226, 821, 2539, 811, 6888, 2673, 3958, 9761, 5211, 9993, 2589, 5836, 3998, 23266, 4017, 4074, 7360, 55568, 3956, 2548, 4122, 4125, 2997, 178, 56851, 2632, 3964, 4126, 1203, 11226, 23420, 56261, 3099, 8813, 81562, 64841, 2591, 27283, 2595, 6675, 157869, 131544, 130589, 374378, 22859, 29094, 285761, 26253, 26232, 408050, 3965, 22925, 26033, 114780, 26270, 282969, 2995, 79695, 4065, 8693, 4247, 432,…
GO:0042054	histone methyltransferase activity	GOMF	55	-0.00344594	0.99656	0.813068	0.948909	down	2122, 8085, 64324, 29072, 7468, 80854, 55870, 58508, 3275, 79813, 23067, 10498, 10919, 23512, 9739, 84444, 4221, 11091, 83852, 7799, 5929, 56950, 10196, 387893, 10419, 8726, 64754, 6419, 84787, 93166
GO:0015459	potassium channel regulator activity	GOMF	21	-0.00418065	0.995828	0.815013	0.948909	down	65125, 23327, 6446, 10776, 2029, 1739, 857, 5921, 10110, 10401, 30820, 30818, 5590, 57463, 80333, 10008, 3790, 1815, 27012, 23630
GO:0043225	ATPase-coupled anion transmembrane transporter activity	GOMF	4	-0.0093186	0.990725	0.81595	0.948909	down	10257, 4363, 1244, 85320
GO:0034450	ubiquitin-ubiquitin ligase activity	GOMF	6	0.00702867	1.00705	0.816116	0.948909	up	51366, 3093, 9354, 57162, 22888, 9978
GO:0008443	phosphofructokinase activity	GOMF	7	0.00955595	1.0096	0.81714	0.948909	up	5209, 5211, 5210
GO:0052743	inositol tetrakisphosphate phosphatase activity	GOMF	6	-0.0075352	0.992493	0.817863	0.948909	down	3636, 4952, 9562, 8867, 3632, 27124
GO:0071889	14-3-3 protein binding	GOMF	15	-0.0047269	0.995284	0.81894	0.948909	down	677, 23303, 207, 51564, 150094, 4659, 5298, 153090, 8660, 57521, 25771, 3756, 5590, 409, 171024
GO:0008276	protein methyltransferase activity	GOMF	70	-0.00289404	0.99711	0.820678	0.948909	down	2122, 8085, 64324, 29072, 7468, 80854, 55870, 58508, 3275, 79813, 23067, 10498, 10919, 115294, 55251, 23512, 9739, 84444, 80204, 4221, 11091, 83852, 7799, 5929, 56950, 10196, 387893, 10419, 79918, 8726, 64754, 29104, 79823, 6419, 84787, 196483, 221143, 93166, 196541
GO:0051861	glycolipid binding	GOMF	7	0.0063795	1.0064	0.821002	0.948909	up	10026, 80772, 4067, 51228, 65258, 25999, 388323
GO:0008320	protein transmembrane transporter activity	GOMF	15	-0.00570605	0.99431	0.821708	0.948909	down	4170, 9804, 10440, 9868, 10204, 4891, 10452, 23480, 10245, 29928
GO:0004620	phospholipase activity	GOMF	66	-0.00264681	0.997357	0.821805	0.948909	down	3162, 5332, 11343, 23646, 9388, 5048, 113026, 10908, 5335, 11145, 10434, 171586, 55627, 6609, 26090, 50640, 23259, 5338, 5337, 5920, 23659, 624, 8398, 134, 84812, 5333, 27293, 5050, 57406, 1131, 80339, 375775, 147011, 255189, 201164, 2151, 284161, 9651, 5336, 51365, 151056, 5321, 5168, 1909, 79887, 1133
GO:0008528	G-protein coupled peptide receptor activity	GOMF	38	0.00300527	1.00301	0.823024	0.948909	up	2150, 2149, 11054, 27297, 624, 4881, 4935, 10886, 1241, 4157, 6755, 22986, 5021, 84109, 2151, 2642, 57537, 7852, 2826, 623, 1240, 1238, 553, 2811, 1909, 8811, 6865, 9340, 4987, 2840, 2925, 4883, 10888
GO:0071813	lipoprotein particle binding	GOMF	10	0.0053324	1.00535	0.823166	0.948909	up	3949, 6653, 255738, 23780, 7436, 1012, 7804, 348, 57763, 23166
GO:0071814	protein-lipid complex binding	GOMF	10	0.0053324	1.00535	0.823166	0.948909	up	3949, 6653, 255738, 23780, 7436, 1012, 7804, 348, 57763, 23166
GO:0005114	type II transforming growth factor beta receptor binding	GOMF	9	0.00813949	1.00817	0.823546	0.948909	up	7046, 7042, 25805, 7043
GO:0005310	dicarboxylic acid transmembrane transporter activity	GOMF	8	-0.00673837	0.993284	0.823935	0.948909	down	10165, 8402, 55238, 8604, 1244, 1468, 64849
GO:0004129	cytochrome-c oxidase activity	GOMF	8	-0.00665616	0.993366	0.82604	0.948909	down	1327, 1355, 1528, 1352, 388753, 125965, 84419
GO:0015002	heme-copper terminal oxidase activity	GOMF	8	-0.00665616	0.993366	0.82604	0.948909	down	1327, 1355, 1528, 1352, 388753, 125965, 84419
GO:0016676	oxidoreductase activity, acting on a heme group of donors, oxygen as acceptor	GOMF	8	-0.00665616	0.993366	0.82604	0.948909	down	1327, 1355, 1528, 1352, 388753, 125965, 84419
GO:0070410	co-SMAD binding	GOMF	5	-0.00787344	0.992157	0.826118	0.948909	down	8287, 7050, 4091, 4086, 8928
GO:0004722	protein serine/threonine phosphatase activity	GOMF	46	-0.0029838	0.997021	0.827258	0.949325	down	5500, 5516, 5495, 57460, 29101, 84919, 92609, 5494, 27068, 5520, 54704, 9107, 5537, 23399, 5532, 79871, 5530, 8555, 152926, 818, 55844, 23035, 8493, 57546, 54935, 132160, 5521, 8556, 151742, 4621, 5507, 3932, 22843, 5522
GO:0030296	protein tyrosine kinase activator activity	GOMF	7	0.00614441	1.00616	0.827933	0.949325	up	2621, 84632, 1946, 3084, 2065, 2074, 1950
GO:0000828	inositol hexakisphosphate kinase activity	GOMF	5	0.0106562	1.01071	0.830454	0.951228	up	9807, 9677
GO:0005246	calcium channel regulator activity	GOMF	17	-0.00440285	0.995607	0.83105	0.951228	down	7779, 6446, 6786, 10110, 6717, 29763, 57620, 55013, 259, 55799, 6804, 9369, 5579, 7137, 5592
GO:0031683	G-protein beta/gamma-subunit complex binding	GOMF	8	-0.0059249	0.994093	0.834243	0.953992	down	2778, 2771, 10672, 2776, 134, 2774, 2780, 2781
GO:0050750	low-density lipoprotein particle receptor binding	GOMF	8	0.00634808	1.00637	0.834925	0.953992	up	7184, 3301, 10314, 255738, 9784, 348
GO:0008601	protein phosphatase type 2A regulator activity	GOMF	14	0.00467189	1.00468	0.838346	0.956141	up	5524, 10776, 2029, 5519, 51400, 5529, 5520, 55844, 5526, 5521, 5522
GO:0017110	nucleoside-diphosphatase activity	GOMF	10	0.00512901	1.00514	0.838726	0.956141	up	955, 53343, 9583, 124583, 131870, 11164, 55270, 377841, 956
GO:0004571	mannosyl-oligosaccharide 1,2-alpha-mannosidase activity	GOMF	5	-0.00728129	0.992745	0.839003	0.956141	down	10905, 9695, 80267, 4121, 55741
GO:0008641	small protein activating enzyme activity	GOMF	7	-0.00715382	0.992872	0.841778	0.957404	down	7317, 10054, 9039, 7318, 27304
GO:0097153	cysteine-type endopeptidase activity involved in apoptotic process	GOMF	10	-0.00527831	0.994736	0.843131	0.957404	down	8837, 836, 835, 840, 841, 839, 843, 842, 29108
GO:0016788	hydrolase activity, acting on ester bonds	GOMF	603	-0.000829601	0.999171	0.843643	0.957404	down	476, 3162, 2194, 5209, 3636, 7803, 5797, 5784, 6305, 2799, 5332, 3376, 5500, 11343, 79660, 16, 5781, 4907, 5792, 994, 10146, 1845, 5796, 23646, 23381, 10217, 9388, 5048, 5516, 113026, 5783, 8824, 328, 10908, 85464, 5335, 5932, 22803, 57136, 200576, 5495, 57104, 11057, 1847, 51520, 9989, 5515, 11145, 130367, 1739, 10111, 51573, 1843, 5445, 22908, 9887, 10434, 57460, 171586, 63874, 11313, 6448, 956…
GO:0042813	Wnt-activated receptor activity	GOMF	18	0.00451548	1.00453	0.843914	0.957404	up	6422, 8323, 4041, 7855, 8322, 7976, 8324, 2535, 1950, 11211, 2487
GO:0008138	protein tyrosine/serine/threonine phosphatase activity	GOMF	33	0.00292394	1.00293	0.843988	0.957404	up	7803, 6305, 1845, 85464, 1847, 1843, 8898, 54434, 1848, 54961, 8555, 6815, 56940, 8732, 80824, 8446, 1850, 1849, 11221, 138639, 54935, 8556, 285193, 128853, 142679, 11156, 1852
GO:0008517	folic acid transporter activity	GOMF	7	0.00723952	1.00727	0.84453	0.957404	up	2348, 10560, 6573, 81034
GO:0050786	RAGE receptor binding	GOMF	4	-0.00778846	0.992242	0.845876	0.957404	down	3146, 3148, 6275, 6286
GO:0033613	activating transcription factor binding	GOMF	23	-0.00322946	0.996776	0.845976	0.957404	down	8553, 9611, 2033, 3065, 1387, 4780, 51564, 4205, 5970, 8861, 4209, 1385, 9658, 9759, 56919, 5393, 79365, 161882, 5308, 4261, 57057, 8320, 4208
GO:0004396	hexokinase activity	GOMF	2	-0.0151482	0.984966	0.847669	0.95849	down	3099
GO:0050681	androgen receptor binding	GOMF	27	-0.00294392	0.99706	0.850562	0.959081	down	1655, 811, 2274, 2033, 64324, 8202, 3275, 6049, 23028, 5585, 8648, 1616, 55818, 10891, 8204, 27086, 23081, 1022, 8554, 7041, 55128, 55062, 23426, 898, 5579, 8928
GO:0016861	intramolecular oxidoreductase activity, interconverting aldoses and ketoses	GOMF	8	-0.00754118	0.992487	0.850711	0.959081	down	7167, 4351, 84245, 132789
GO:0001077	transcriptional activator activity, RNA polymerase II core promoter proximal region sequence-specific binding	GOMF	94	-0.00155876	0.998442	0.851059	0.959081	down	3091, 7849, 4904, 2034, 6659, 64764, 688, 1999, 6720, 7030, 4205, 5970, 8939, 6666, 51621, 1997, 5359, 4209, 2101, 2000, 3607, 51043, 8091, 23036, 1385, 4609, 2908, 1874, 8061, 6596, 6722, 1052, 10153, 23125, 1054, 4802, 7019, 2120, 4520, 9480, 1051, 2115, 84662, 4781, 26298, 2002, 1649, 2118, 55810, 23598, 5326, 51193, 23261, 79800, 3169, 5324, 2353, 10691, 2354, 3726, 4775, 4086, 4603, 9915, 70…
GO:0000900	translation repressor activity, nucleic acid binding	GOMF	3	0.0079309	1.00796	0.851129	0.959081	up	80315, 5813, 400961
GO:0016597	amino acid binding	GOMF	28	-0.00280992	0.997194	0.851921	0.959145	down	7529, 2746, 16, 23576, 790, 4842, 3735, 5917, 2937, 23304, 6470, 445, 197131, 83667, 9731, 23564, 2644, 4734, 27244, 123169, 2904, 57505, 2743, 162417, 6507, 7054, 27232, 1644
GO:0001012	RNA polymerase II regulatory region DNA binding	GOMF	297	0.000889964	1.00089	0.853061	0.959602	up	60, 81, 7849, 4582, 2355, 4904, 6721, 4779, 3021, 6421, 4841, 6778, 2909, 2033, 64324, 6601, 3065, 9555, 6599, 6667, 57659, 64764, 688, 1999, 3234, 6772, 4780, 10771, 5928, 8545, 1523, 9219, 6720, 7030, 4205, 6256, 5814, 5970, 7050, 54815, 8939, 6239, 221937, 51621, 6497, 6929, 8932, 1997, 3297, 861, 4799, 4090, 3661, 4209, 10856, 5469, 3727, 2101, 6498, 54862, 2000, 3607, 8648, 51043, 1385, 1025…
GO:0030374	ligand-dependent nuclear receptor transcription coactivator activity	GOMF	35	-0.00255023	0.997453	0.853997	0.959828	down	81, 87, 3159, 8202, 9969, 55749, 83637, 2247, 55827, 10463, 57658, 23028, 56970, 5585, 23054, 9862, 9282, 10498, 5469, 8648, 10474, 85441, 23082, 10891, 112770, 10432, 8896, 133522, 119392, 29893, 5579, 84660, 644353
GO:0008146	sulfotransferase activity	GOMF	37	-0.00328702	0.996718	0.85737	0.959937	down	3340, 9469, 92126, 9957, 83539, 8460, 23302, 9956, 113189, 9435, 90161, 56548, 4166, 9514, 10090, 6817, 442038, 79690, 89792
GO:0039706	co-receptor binding	GOMF	1	-0.0140892	0.98601	0.858769	0.959937	down	650
GO:0001784	phosphotyrosine binding	GOMF	3	-0.00821788	0.991816	0.858997	0.959937	down	867, 868, 5595
GO:0030169	low-density lipoprotein particle binding	GOMF	6	0.00544404	1.00546	0.859515	0.959937	up	3949, 6653, 255738, 1012, 57763, 23166
GO:0000977	RNA polymerase II regulatory region sequence-specific DNA binding	GOMF	296	0.00084804	1.00085	0.860184	0.959937	up	60, 81, 7849, 4582, 2355, 4904, 6721, 4779, 3021, 6421, 4841, 6778, 2909, 2033, 64324, 6601, 3065, 9555, 6599, 6667, 57659, 64764, 688, 1999, 3234, 6772, 4780, 10771, 5928, 8545, 1523, 9219, 6720, 7030, 4205, 6256, 5814, 5970, 7050, 54815, 8939, 6239, 221937, 51621, 6497, 6929, 8932, 1997, 3297, 861, 4799, 4090, 3661, 4209, 10856, 5469, 3727, 2101, 6498, 54862, 2000, 3607, 51043, 1385, 1025, 1066…
GO:0008227	G-protein coupled amine receptor activity	GOMF	7	0.00541109	1.00543	0.860403	0.959937	up	3269, 1131, 147, 353174, 1133, 9288
GO:1990841	promoter-specific chromatin binding	GOMF	10	0.00423958	1.00425	0.860432	0.959937	up	1786, 3297, 5934, 10919, 64743, 1874, 10891, 55636, 648, 57343
GO:0004860	protein kinase inhibitor activity	GOMF	43	-0.00217823	0.997824	0.860816	0.959937	down	1026, 4869, 65125, 2810, 3315, 9555, 57761, 5611, 5576, 10221, 23767, 55450, 9021, 5570, 122809, 161742, 200734, 79706, 80851, 51347, 5575, 9306, 8850, 9655, 8692, 11142, 1154, 54920, 5569, 54997, 1029, 64922, 65078, 8835, 142679, 64101, 2811, 79883, 1101, 1634, 339977
GO:0019210	kinase inhibitor activity	GOMF	43	-0.00217823	0.997824	0.860816	0.959937	down	1026, 4869, 65125, 2810, 3315, 9555, 57761, 5611, 5576, 10221, 23767, 55450, 9021, 5570, 122809, 161742, 200734, 79706, 80851, 51347, 5575, 9306, 8850, 9655, 8692, 11142, 1154, 54920, 5569, 54997, 1029, 64922, 65078, 8835, 142679, 64101, 2811, 79883, 1101, 1634, 339977
GO:0005381	iron ion transmembrane transporter activity	GOMF	9	-0.0056753	0.994341	0.862126	0.959937	down	23516, 4891, 51312, 57192, 81894, 57348
GO:0043325	phosphatidylinositol-3,4-bisphosphate binding	GOMF	5	-0.00621687	0.993802	0.862199	0.959937	down	59338, 207, 23612, 27071, 64411
GO:0090484	drug transporter activity	GOMF	16	-0.00436212	0.995647	0.862914	0.959937	down	81539, 55238, 10560, 5243, 6573, 146802, 80704, 9429, 340273, 55244
GO:0043395	heparan sulfate proteoglycan binding	GOMF	9	-0.00445579	0.995554	0.867133	0.96381	down	375790, 2817, 10855, 9037, 10082, 2262, 221914, 3075, 3273
GO:0042578	phosphoric ester hydrolase activity	GOMF	324	-0.000963756	0.999037	0.868368	0.964362	down	476, 3162, 5209, 3636, 7803, 5797, 5784, 6305, 5332, 5500, 79660, 5781, 4907, 5792, 994, 1845, 5796, 23646, 10217, 5516, 113026, 5783, 328, 85464, 5335, 200576, 5495, 1847, 9989, 5515, 130367, 1739, 51573, 1843, 22908, 57460, 8898, 29101, 92579, 8871, 84919, 92609, 5786, 9663, 51567, 5795, 5793, 5494, 51251, 54434, 27068, 8821, 55627, 10076, 1848, 5520, 5604, 54704, 84959, 6609, 22978, 9107, 4952…
GO:0030983	mismatched DNA binding	GOMF	7	0.00470468	1.00472	0.869738	0.964505	up	7508, 5111, 4292, 4437, 5378, 5395, 4438
GO:0008188	neuropeptide receptor activity	GOMF	10	-0.00429857	0.995711	0.871737	0.964505	down	4935, 10886, 6755, 22986, 84109, 57537, 8811, 6865, 10888
GO:0004889	acetylcholine-activated cation-selective channel activity	GOMF	6	-0.00746314	0.992565	0.871839	0.964505	down	1140, 1136, 1141
GO:0046030	inositol trisphosphate phosphatase activity	GOMF	9	0.00490333	1.00492	0.87402	0.964505	up	8821, 4952, 8867, 3628, 3632, 27124
GO:0008440	inositol-1,4,5-trisphosphate 3-kinase activity	GOMF	8	0.00450292	1.00451	0.875512	0.964505	up	805, 808, 3707, 9807, 80271, 253430, 3706
GO:0051766	inositol trisphosphate kinase activity	GOMF	9	0.00450292	1.00451	0.875512	0.964505	up	805, 808, 3707, 9807, 80271, 253430, 3706
GO:0015643	toxic substance binding	GOMF	5	0.00525548	1.00527	0.876277	0.964505	up	57583, 445, 53947, 51808, 213
GO:0016783	sulfurtransferase activity	GOMF	15	0.00418049	1.00419	0.876811	0.964505	up	81605, 4357, 55687, 7263, 9054, 11019, 27304, 348180
GO:0043566	structure-specific DNA binding	GOMF	74	-0.001465	0.998536	0.877435	0.964505	down	60, 81, 3021, 2033, 9361, 6601, 3065, 9555, 6599, 328, 3005, 7528, 3146, 5928, 9219, 221037, 10111, 2309, 3151, 6256, 5970, 170506, 5927, 4851, 8932, 10856, 5469, 7508, 8091, 9324, 10664, 6605, 6603, 3149, 23512, 9575, 6598, 55818, 11168, 10891, 7068, 3148, 6722, 57459, 53615, 4221, 5187, 86, 2067, 7403, 7517, 7486, 2073, 55506, 79576, 3020, 2072, 3006, 5889, 57822, 79366, 6419, 5308, 55806, 5892…
GO:0031490	chromatin DNA binding	GOMF	54	-0.00171323	0.998288	0.877625	0.964505	down	60, 81, 3021, 2033, 6601, 3065, 9555, 6599, 328, 3005, 5928, 9219, 221037, 2309, 3151, 6256, 5970, 5927, 4851, 8932, 10856, 5469, 8091, 9324, 10664, 6605, 6603, 23512, 9575, 6598, 55818, 10891, 7068, 6722, 57459, 53615, 5187, 86, 7403, 55506, 79576, 3020, 3006, 57822, 79366, 5308, 55806, 7546, 29841, 8351, 3008
GO:0002020	protease binding	GOMF	53	-0.00168071	0.998321	0.87876	0.964505	down	302, 3688, 1803, 3949, 3329, 7077, 3685, 2319, 5045, 8837, 10892, 5265, 4155, 6786, 5886, 83752, 10211, 51652, 596, 51283, 84447, 5269, 9733, 7157, 2152, 11047, 11236, 836, 8797, 6717, 219743, 65018, 624, 374291, 168451, 117584, 56652, 7128, 54507, 147372, 675, 5272, 1893, 5054, 7124, 5071, 29108, 5104, 6261, 7079, 462, 9507
GO:0009881	photoreceptor activity	GOMF	5	-0.00604343	0.993975	0.880011	0.964505	down	23596, 1408, 2780, 611
GO:0008253	5'-nucleotidase activity	GOMF	14	0.00384913	1.00386	0.880033	0.964505	up	4907, 51251, 22978, 115024, 221294, 51559, 30833, 56953, 84618
GO:0015662	ATPase activity, coupled to transmembrane movement of ions, phosphorylative mechanism	GOMF	18	-0.00345914	0.996547	0.880524	0.964505	down	476, 27032, 488, 10257, 528, 9114, 490, 483, 493, 90423, 9914, 245973
GO:0043560	insulin receptor substrate binding	GOMF	6	-0.00487558	0.995136	0.881255	0.964505	down	5781, 3480, 5290, 3717, 5590, 3643
GO:0032794	GTPase activating protein binding	GOMF	8	0.003994	1.004	0.88246	0.964505	up	203068, 5364, 999, 207, 26130, 10636, 5333, 752
GO:0001972	retinoic acid binding	GOMF	3	0.00635254	1.00637	0.882731	0.964505	up	1382, 54658, 5104
GO:0019992	diacylglycerol binding	GOMF	3	-0.00678919	0.993234	0.883299	0.964505	down	9693, 10125, 115727
GO:0046982	protein heterodimerization activity	GOMF	224	-0.000789347	0.999211	0.885778	0.964505	down	3091, 3688, 824, 4869, 3329, 558, 3021, 2034, 4170, 1535, 7422, 2729, 8553, 6493, 1956, 6829, 118, 2319, 3654, 2730, 5524, 2131, 8087, 6659, 9555, 7164, 3074, 858, 1182, 79602, 6642, 9218, 8801, 8452, 5894, 58533, 8243, 27131, 9217, 581, 6519, 196, 6492, 3985, 2132, 4205, 6256, 3984, 10367, 857, 5970, 4097, 7533, 5819, 51094, 57186, 5597, 9491, 4851, 10670, 10211, 6929, 6654, 3551, 7494, 3673, 10…
GO:0001102	RNA polymerase II activating transcription factor binding	GOMF	13	0.00306019	1.00306	0.886114	0.964505	up	8553, 9611, 2033, 1387, 4780, 8861, 1385, 5393, 79365, 161882, 5308, 57057, 8320
GO:0016866	intramolecular transferase activity	GOMF	14	0.00329169	1.0033	0.887081	0.964505	up	5236, 4594, 1736, 26995, 283209, 285367, 80324, 5372, 83448, 83480, 126789
GO:0004702	receptor signaling protein serine/threonine kinase activity	GOMF	58	0.00156578	1.00157	0.887253	0.964505	up	50488, 1956, 7048, 3654, 9448, 659, 5894, 10494, 9344, 5597, 4293, 1432, 4296, 90, 6885, 8491, 5604, 4214, 6416, 5609, 9064, 5595, 203447, 5601, 5606, 51347, 657, 6788, 7046, 6787, 7786, 9020, 4750, 673, 9175, 4215, 5058, 7042, 5598, 93, 5607, 5871, 92, 5602, 5608, 56911, 56924, 11035, 94, 5596
GO:0031702	type 1 angiotensin receptor binding	GOMF	6	-0.00460752	0.995403	0.887682	0.964505	down	10672, 7297, 624, 3717, 409, 2785
GO:0015194	L-serine transmembrane transporter activity	GOMF	4	0.00531183	1.00533	0.887997	0.964505	up	6510, 347735, 55238, 256987
GO:0022889	serine transmembrane transporter activity	GOMF	4	0.00531183	1.00533	0.887997	0.964505	up	6510, 347735, 55238, 256987
GO:1905361	L-serine transporter activity	GOMF	4	0.00531183	1.00533	0.887997	0.964505	up	6510, 347735, 55238, 256987
GO:0015266	protein channel activity	GOMF	6	0.00436058	1.00437	0.888438	0.964505	up	4170, 9804, 10440, 10452, 10245, 29928
GO:0043178	alcohol binding	GOMF	32	-0.00196463	0.998037	0.890467	0.964968	down	3710, 4864, 6342, 11160, 857, 9213, 22937, 26031, 706, 9266, 9885, 10948, 3709, 2733, 8813, 19, 7225, 114881, 348, 7220, 114879, 10062, 309, 23245, 5727, 11033, 1382, 733, 5950, 222642, 147323
GO:0030551	cyclic nucleotide binding	GOMF	21	0.00257804	1.00258	0.890698	0.964968	up	5576, 9693, 5575, 5144, 340061, 57657, 8654, 5141, 610, 50940, 5138, 1259, 5146, 5136, 1262, 5148, 5592
GO:0042287	MHC protein binding	GOMF	12	-0.00362993	0.996377	0.89138	0.964968	down	498, 203068, 10383, 6892, 6890, 220972, 972, 29992, 3902
GO:0044548	S100 protein binding	GOMF	10	-0.00342797	0.996578	0.891819	0.964968	down	79026, 6277, 302, 8826, 6282, 488, 311, 3777, 6271, 2246
GO:0030275	LRR domain binding	GOMF	8	0.00360652	1.00361	0.894146	0.966685	up	23085, 1613, 6794, 9209, 988, 3845, 1649, 5439
GO:1901677	phosphate transmembrane transporter activity	GOMF	15	-0.00327961	0.996726	0.896431	0.968203	down	10568, 347734, 29957, 2542, 10478, 54020, 84275, 219855, 60386, 85320
GO:0008187	poly-pyrimidine tract binding	GOMF	10	0.00314541	1.00315	0.897175	0.968203	up	3187, 5725, 11338, 8761, 10657, 124540, 10445, 6310, 129563, 54033
GO:0022804	active transmembrane transporter activity	GOMF	216	-0.000838651	0.999162	0.897774	0.968203	down	476, 8140, 6520, 81539, 498, 23657, 27032, 488, 523, 9123, 6522, 28231, 10568, 9804, 10257, 6510, 6892, 6557, 509, 528, 8671, 9114, 1182, 4363, 533, 535, 490, 51606, 9121, 353189, 10723, 483, 57130, 6566, 10440, 10347, 493, 20, 21, 6548, 5826, 6567, 10396, 83959, 4891, 6505, 9197, 90550, 6890, 8402, 8034, 121260, 80024, 513, 23443, 56996, 6558, 26503, 28232, 23545, 7355, 254428, 23480, 11194, 905…
GO:0070097	delta-catenin binding	GOMF	3	-0.00581242	0.994204	0.89991	0.969159	down	25, 5795, 144100
GO:0015377	cation:chloride symporter activity	GOMF	7	-0.00442821	0.995582	0.901341	0.969159	down	6557, 10723, 56996, 6558, 9990
GO:0004952	dopamine neurotransmitter receptor activity	GOMF	4	-0.00700866	0.993016	0.901535	0.969159	down	1815, 1813
GO:0008509	anion transmembrane transporter activity	GOMF	138	0.00104099	1.00104	0.901629	0.969159	up	23657, 25932, 7416, 80727, 9123, 6522, 28231, 10568, 8542, 10257, 6557, 8671, 1182, 4363, 196527, 9121, 353189, 10723, 10165, 9213, 55144, 7419, 6566, 83959, 6505, 8402, 338440, 56996, 55238, 6558, 28232, 57719, 2542, 8604, 51660, 84975, 19, 9194, 94097, 6508, 79751, 9990, 54020, 1181, 23155, 6568, 2562, 2564, 2743, 1244, 1183, 203859, 387700, 6578, 219855, 653519, 201232, 9120, 57101, 10050, 630…
GO:0004888	transmembrane signaling receptor activity	GOMF	385	0.000584072	1.00058	0.903749	0.970448	up	7849, 3710, 9289, 960, 4233, 5364, 558, 5797, 4059, 55890, 6422, 780, 8795, 9620, 1364, 4864, 55366, 5792, 1956, 1969, 10314, 27020, 1952, 7048, 5361, 2150, 6272, 6653, 5796, 4055, 8829, 266977, 3572, 79602, 2149, 23266, 7132, 2260, 659, 4074, 2217, 53834, 8323, 55558, 9213, 51094, 2050, 7436, 3566, 10347, 5311, 3953, 3597, 1512, 4041, 3673, 3480, 5786, 5793, 90, 10076, 8793, 10461, 2152, 2065, 1…
GO:0017127	cholesterol transporter activity	GOMF	2	-0.00675945	0.993263	0.905008	0.970448	down	19, 348
GO:0015216	purine nucleotide transmembrane transporter activity	GOMF	7	-0.00475285	0.995258	0.905323	0.970448	down	347734, 29957, 10478, 85320
GO:0005391	sodium:potassium-exchanging ATPase activity	GOMF	3	-0.00664918	0.993373	0.906544	0.970448	down	476, 483
GO:0008556	potassium-transporting ATPase activity	GOMF	3	-0.00664918	0.993373	0.906544	0.970448	down	476, 483
GO:0005338	nucleotide-sugar transmembrane transporter activity	GOMF	9	-0.00376199	0.996245	0.908017	0.971229	down	23443, 11046, 10237, 7355, 23169, 10559
GO:0015385	sodium:proton antiporter activity	GOMF	14	0.00321534	1.00322	0.911922	0.974608	up	6548, 84679, 6550, 6549, 285335, 150159, 389015
GO:0019888	protein phosphatase regulator activity	GOMF	46	-0.00137032	0.998631	0.912958	0.974916	down	805, 79660, 3486, 5524, 23645, 808, 10776, 114794, 23523, 2029, 9989, 65979, 5514, 22853, 5519, 51400, 51729, 151987, 9749, 5529, 5520, 8036, 9858, 6992, 26472, 55844, 5511, 116154, 5526, 11123, 221692, 221908, 5521, 5502, 10231, 5507, 145376, 5522, 57718, 116729
GO:0003997	acyl-CoA oxidase activity	GOMF	6	-0.00425021	0.995759	0.915209	0.976522	down	8310, 33, 8309, 55289
GO:0099600	transmembrane receptor activity	GOMF	418	-0.000493481	0.999507	0.916273	0.976643	down	7849, 3710, 9289, 960, 4233, 3773, 5364, 805, 558, 5797, 4059, 55890, 6422, 780, 8795, 9620, 1364, 4864, 55366, 5792, 1956, 1969, 10314, 27020, 1952, 7048, 5361, 2150, 6272, 6653, 5796, 4055, 8829, 266977, 808, 3572, 79602, 2149, 3758, 23266, 7132, 2260, 659, 4074, 2217, 53834, 8323, 1739, 55558, 9213, 51094, 2050, 7436, 3566, 10347, 5311, 3953, 3597, 1512, 4041, 3673, 3480, 5786, 5793, 90, 10076…
GO:0016782	transferase activity, transferring sulfur-containing groups	GOMF	54	-0.00156497	0.998436	0.916818	0.976643	down	3340, 9469, 92126, 81605, 4357, 55687, 9957, 5019, 83539, 7263, 8460, 23302, 9054, 9956, 113189, 11019, 27304, 9435, 90161, 348180, 56548, 4166, 9514, 10090, 6817, 442038, 79690, 89792
GO:0044877	macromolecular complex binding	GOMF	675	0.000326918	1.00033	0.920876	0.980092	up	60, 3320, 4627, 3312, 3326, 81, 3688, 23224, 2778, 3880, 23499, 3856, 3309, 1026, 2355, 9289, 8754, 4869, 667, 4904, 960, 811, 203068, 595, 8826, 10457, 3949, 3329, 3491, 3913, 3192, 3694, 6229, 83543, 6625, 928, 102, 87, 163, 29927, 3921, 6046, 7431, 1975, 3021, 7520, 10787, 780, 7529, 10096, 7077, 6421, 2547, 4841, 4643, 4072, 7416, 22795, 4628, 975, 1514, 977, 3030, 5781, 23607, 5792, 1956, 39…
GO:0097602	cullin family protein binding	GOMF	9	0.00253182	1.00254	0.921758	0.980092	up	23142, 9616, 54442, 54165, 84259, 123879, 9978, 79734, 5071
GO:0005326	neurotransmitter transporter activity	GOMF	7	-0.00315951	0.996845	0.922569	0.980092	down	6540, 54716, 6580, 10815, 6532, 388662
GO:0019212	phosphatase inhibitor activity	GOMF	23	-0.00170727	0.998294	0.923289	0.980092	down	10776, 114794, 23523, 2029, 5514, 22853, 51400, 9749, 9858, 81611, 6992, 26472, 5511, 116154, 221692, 54997, 221908, 5502, 145376, 116729
GO:0004468	lysine N-acetyltransferase activity, acting on acetyl phosphate as donor	GOMF	3	0.00506422	1.00508	0.924532	0.980092	up	2033, 8850
GO:0070742	C2H2 zinc finger domain binding	GOMF	8	-0.0025939	0.997409	0.926463	0.980092	down	23524, 11338, 8932, 79813, 10919, 8091, 80764, 2624
GO:0043995	histone acetyltransferase activity (H4-K5 specific)	GOMF	5	-0.00327185	0.996733	0.926809	0.980092	down	8473, 3054, 10445, 11091, 54934
GO:0043996	histone acetyltransferase activity (H4-K8 specific)	GOMF	5	-0.00327185	0.996733	0.926809	0.980092	down	8473, 3054, 10445, 11091, 54934
GO:0046972	histone acetyltransferase activity (H4-K16 specific)	GOMF	5	-0.00327185	0.996733	0.926809	0.980092	down	8473, 3054, 10445, 11091, 54934
GO:0022884	macromolecule transmembrane transporter activity	GOMF	17	-0.0019878	0.998014	0.930836	0.982089	down	4170, 220988, 9804, 10440, 9868, 10204, 4891, 10452, 23480, 10245, 29928, 54847
GO:0004303	estradiol 17-beta-dehydrogenase activity	GOMF	3	0.00380478	1.00381	0.931354	0.982089	up	51144, 3294, 8630
GO:0015238	drug transmembrane transporter activity	GOMF	15	-0.0022794	0.997723	0.931375	0.982089	down	81539, 55238, 10560, 5243, 146802, 80704, 9429, 340273, 55244
GO:0055102	lipase inhibitor activity	GOMF	7	0.00250497	1.00251	0.931706	0.982089	up	302, 307, 308, 306, 23197, 304, 341
GO:0008170	N-methyltransferase activity	GOMF	78	0.00100264	1.001	0.933884	0.982488	up	2122, 8085, 64324, 29072, 7468, 80854, 55870, 58508, 3275, 8731, 79813, 23067, 10498, 10919, 9739, 84444, 80204, 55621, 4221, 11091, 79066, 83852, 7799, 5929, 56950, 10196, 387893, 10419, 3176, 196074, 79918, 64216, 64754, 51106, 79823, 6419, 84787, 196483, 221143, 93166, 27232, 196541
GO:0004523	RNA-DNA hybrid ribonuclease activity	GOMF	4	0.00312683	1.00313	0.935223	0.982488	up	328, 246243, 84153, 2237
GO:0043531	ADP binding	GOMF	20	0.00139983	1.0014	0.936038	0.982488	up	4627, 476, 4628, 2746, 2729, 399687, 4646, 1727, 9361, 4199, 54471, 6890, 5571, 26973, 513, 2081, 317, 56997, 4647, 58
GO:0001134	transcription factor activity, transcription factor recruiting	GOMF	4	0.00303691	1.00304	0.937128	0.982488	up	3976, 988, 9014, 4603
GO:0019900	kinase binding	GOMF	338	-0.000346086	0.999654	0.93884	0.982488	down	3320, 476, 3939, 3326, 3091, 8878, 4478, 8754, 4869, 595, 8661, 8826, 2950, 65125, 2810, 6223, 805, 3728, 9961, 1832, 2181, 5066, 102, 5784, 1500, 6513, 23286, 3685, 5500, 7416, 5781, 896, 1956, 81669, 10935, 5879, 3799, 7048, 25, 994, 9564, 5037, 80014, 3064, 1845, 8887, 11140, 112, 5211, 3315, 4077, 161, 29979, 5796, 10318, 7402, 23303, 5747, 998, 9867, 23645, 808, 2621, 9555, 57761, 286077, 85…
GO:0016712	oxidoreductase activity, acting on paired donors, with incorporation or reduction of molecular oxygen, reduced flavin or flavoprotein as one donor, and incorporation of one atom of oxygen	GOMF	7	-0.00248512	0.997518	0.938928	0.982488	down	1545, 113612, 1571, 1564, 1555, 1543
GO:0016675	oxidoreductase activity, acting on a heme group of donors	GOMF	9	-0.00212308	0.997879	0.939681	0.982488	down	5447, 1327, 1355, 1528, 1352, 388753, 125965, 84419
GO:0004312	fatty acid synthase activity	GOMF	13	-0.00233619	0.997667	0.942551	0.982488	down	2194, 64834, 79993, 79071, 54995, 83401
GO:0019894	kinesin binding	GOMF	18	0.001319	1.00132	0.942834	0.982488	up	60, 164, 10783, 8934, 64837, 1861, 26128, 7804, 55435, 9639, 22920, 81610, 147700, 3798, 23542, 27185, 85300, 4744
GO:0001103	RNA polymerase II repressing transcription factor binding	GOMF	13	-0.00154325	0.998458	0.943991	0.982488	down	3065, 6667, 5932, 9219, 10915, 583, 2958, 123016, 55212, 585, 6908, 79738, 2627
GO:0003714	transcription corepressor activity	GOMF	122	0.00052332	1.00052	0.944061	0.982488	up	595, 7529, 1822, 8553, 2909, 7536, 9611, 3281, 23543, 166, 64324, 3065, 1487, 55749, 57761, 328, 7528, 5932, 10284, 4017, 10771, 10346, 23309, 51564, 79718, 10443, 7050, 26155, 9318, 8861, 57326, 5702, 7088, 6497, 23741, 10915, 51132, 10608, 9139, 284252, 51567, 55758, 23186, 10589, 29117, 10664, 467, 1810, 23429, 10514, 1616, 7068, 22938, 23613, 8204, 26036, 22809, 1789, 9759, 8535, 4601, 440498…
GO:0016723	oxidoreductase activity, oxidizing metal ions, NAD or NADP as acceptor	GOMF	9	-0.00210307	0.997899	0.944093	0.982488	down	5447, 1534, 4552, 261729, 55240, 79901, 391059
GO:0004176	ATP-dependent peptidase activity	GOMF	6	0.00220654	1.00221	0.9444	0.982488	up	10730, 9361, 83752, 6687, 10845, 51185
GO:0045499	chemorepellent activity	GOMF	17	-0.001291	0.99871	0.946373	0.982488	down	10509, 7869, 10512, 1946, 23767, 3084, 10507, 54910, 9037, 10371, 6405, 57715, 80031, 10500, 10501, 54437, 56920
GO:0019208	phosphatase regulator activity	GOMF	59	0.000731363	1.00073	0.946954	0.982488	up	805, 6305, 79660, 3486, 5524, 23645, 808, 10776, 114794, 23523, 2029, 2962, 9989, 65979, 5514, 22853, 4659, 5519, 51400, 51729, 151987, 9749, 5529, 5520, 54545, 8036, 9858, 81611, 6992, 26472, 10818, 81846, 55844, 5511, 116154, 5526, 55589, 4660, 11123, 221692, 54997, 221908, 5521, 650, 5502, 10231, 5507, 145376, 5522, 57718, 116729
GO:0005159	insulin-like growth factor receptor binding	GOMF	8	-0.00185816	0.998144	0.947143	0.982488	down	2778, 6464, 7533, 3667, 408, 3643, 8835, 3481
GO:0046915	transition metal ion transmembrane transporter activity	GOMF	37	0.0010794	1.00108	0.948365	0.982488	up	7779, 27173, 91252, 57130, 23516, 4891, 55676, 64924, 148867, 51312, 64116, 55630, 57192, 201266, 81894, 475, 7782, 57348, 9914, 7784, 6556, 283375
GO:0004861	cyclin-dependent protein serine/threonine kinase inhibitor activity	GOMF	3	0.00287165	1.00288	0.94856	0.982488	up	1026, 8850, 1029
GO:0017147	Wnt-protein binding	GOMF	29	-0.00122478	0.998776	0.949105	0.982488	down	6422, 8323, 4041, 7855, 8322, 6608, 64840, 7976, 8324, 4919, 2535, 79971, 1950, 11211, 115908, 129293, 2487
GO:0005149	interleukin-1 receptor binding	GOMF	3	0.00282065	1.00282	0.949492	0.982488	up	7205, 51135, 3552
GO:0042166	acetylcholine binding	GOMF	9	-0.00218734	0.997815	0.950857	0.982488	down	1140, 1131, 1136, 1141, 43
GO:0016500	protein-hormone receptor activity	GOMF	4	-0.00244432	0.997559	0.950923	0.982488	down	7849, 79602, 51094, 54328
GO:0097367	carbohydrate derivative binding	GOMF	1155	-0.000155141	0.999845	0.951735	0.982488	down	71, 351, 375790, 60, 3320, 4627, 476, 334, 3312, 9445, 3326, 81, 821, 2180, 567, 10521, 2778, 5209, 7184, 3309, 9289, 960, 1655, 4638, 498, 23250, 811, 203068, 3313, 4735, 4144, 8566, 10457, 9510, 47, 3949, 2182, 4233, 3329, 3491, 65125, 3918, 388, 3192, 558, 7414, 7317, 2181, 4641, 27032, 6422, 7431, 7520, 780, 208, 10096, 2547, 23020, 1983, 3376, 1107, 488, 10749, 3716, 9578, 4643, 10808, 4628,…
GO:0016830	carbon-carbon lyase activity	GOMF	45	0.000884689	1.00089	0.953183	0.982488	up	226, 4597, 2752, 4953, 262, 8879, 55862, 4199, 6470, 81889, 594, 38, 7389, 4200, 3155, 7372, 4337, 26061, 10873, 2571, 112817, 23417, 130013, 60490, 1644, 113451, 5105
GO:0004864	protein phosphatase inhibitor activity	GOMF	18	-0.0010899	0.998911	0.953367	0.982488	down	10776, 114794, 23523, 2029, 5514, 22853, 51400, 9749, 9858, 6992, 26472, 5511, 116154, 221692, 221908, 5502, 145376, 116729
GO:0001637	G-protein coupled chemoattractant receptor activity	GOMF	6	-0.00202594	0.997976	0.954451	0.982488	down	7852, 2826, 1240, 1238, 2840
GO:0004950	chemokine receptor activity	GOMF	6	-0.00202594	0.997976	0.954451	0.982488	down	7852, 2826, 1240, 1238, 2840
GO:0016615	malate dehydrogenase activity	GOMF	10	-0.00226688	0.997736	0.954453	0.982488	down	4190, 4199, 4200, 10873
GO:0004879	RNA polymerase II transcription factor activity, ligand-activated sequence-specific DNA binding	GOMF	26	-0.000958873	0.999042	0.955666	0.982488	down	196, 6256, 2101, 9975, 10902, 7068, 6257, 112770, 2063, 2104, 10062, 5916, 9572, 3174, 6097, 2649, 4929, 2100, 4824, 2852, 2099
GO:0098531	transcription factor activity, direct ligand regulated sequence-specific DNA binding	GOMF	27	-0.000958873	0.999042	0.955666	0.982488	down	196, 6256, 2101, 9975, 10902, 7068, 6257, 112770, 2063, 2104, 10062, 5916, 9572, 3174, 6097, 2649, 4929, 2100, 4824, 2852, 2099
GO:0019838	growth factor binding	GOMF	71	0.000555187	1.00056	0.957111	0.982488	up	3691, 1282, 7837, 3490, 3491, 6223, 3685, 1956, 3486, 7048, 6272, 4898, 8829, 5045, 3572, 2260, 659, 8539, 53834, 6464, 2817, 1843, 1490, 5654, 3480, 90, 9702, 64285, 2065, 4053, 10952, 2263, 10626, 10456, 3570, 9158, 79651, 135228, 2261, 7046, 3977, 8692, 8425, 93, 1277, 5155, 3487, 92, 9001, 81621, 3643, 4804, 7043, 94, 3587, 94031, 7010, 8839
GO:0004707	MAP kinase activity	GOMF	9	-0.00155806	0.998443	0.958477	0.982488	down	5597, 1432, 5595, 5601, 5598, 5602, 5596
GO:0019865	immunoglobulin binding	GOMF	4	0.00200879	1.00201	0.958709	0.982488	up	3958, 2217, 259, 3273
GO:0051428	peptide hormone receptor binding	GOMF	5	-0.00182977	0.998172	0.958826	0.982488	down	2778, 5781, 5705, 3717, 90226
GO:0015079	potassium ion transmembrane transporter activity	GOMF	76	0.00056397	1.00056	0.959522	0.982488	up	476, 3773, 3758, 10723, 483, 5311, 6548, 9107, 56996, 30820, 3772, 23416, 9990, 30818, 3756, 55151, 3749, 9187, 8645, 57657, 84286, 3777, 79041, 9424, 3784, 84679, 9132, 3786, 6550, 3750, 80333, 3759, 283652, 6549, 10008, 610, 3790, 285335, 3770, 1259, 60598, 27012, 3748, 23630, 23704, 3782, 1262, 10089, 3780, 389015
GO:0030553	cGMP binding	GOMF	10	0.00129497	1.0013	0.960277	0.982488	up	8654, 50940, 5138, 1259, 5146, 5136, 1262, 5148, 5592
GO:0005540	hyaluronic acid binding	GOMF	7	-0.00159414	0.998407	0.960668	0.982488	down	960, 8692, 145864, 143903, 26032, 23166
GO:0034481	chondroitin sulfotransferase activity	GOMF	5	0.00214759	1.00215	0.961727	0.982488	up	9469, 83539, 56548
GO:0008504	monoamine transmembrane transporter activity	GOMF	4	-0.00212966	0.997873	0.962915	0.982488	down	6581, 6580, 6532
GO:0045309	protein phosphorylated amino acid binding	GOMF	9	0.00120894	1.00121	0.962934	0.982488	up	7529, 867, 868, 5595, 4734, 8945, 55294, 408, 123169
GO:0015386	potassium:proton antiporter activity	GOMF	6	-0.00150033	0.998501	0.962967	0.982488	down	6548, 84679, 6550, 6549, 285335, 389015
GO:0004865	protein serine/threonine phosphatase inhibitor activity	GOMF	4	-0.00180407	0.998198	0.963681	0.982488	down	6992, 26472, 5511, 5502
GO:0004143	diacylglycerol kinase activity	GOMF	8	0.00170463	1.00171	0.96503	0.983096	up	160851, 1606, 8525, 8526
GO:0001948	glycoprotein binding	GOMF	47	-0.000481891	0.999518	0.966643	0.983971	down	375790, 3320, 3326, 821, 567, 3309, 811, 3949, 7414, 7431, 1514, 5792, 1956, 999, 1508, 5265, 2817, 3956, 23332, 7436, 10855, 3416, 9695, 27248, 5921, 4133, 55741, 657, 115290, 9037, 1520, 6469, 26232, 6804, 1513, 26270, 126433, 9353, 10082, 155465, 2670, 2262, 3932, 221914, 3075, 3273, 3684
GO:0017166	vinculin binding	GOMF	5	-0.00104092	0.99896	0.978971	0.995745	down	87, 7402, 10174, 23336
GO:0016894	endonuclease activity, active with either ribo- or deoxyribonucleic acids and producing 3'-phosphomonoesters	GOMF	6	0.000871047	1.00087	0.980126	0.995787	up	1777, 116461, 7517, 84464, 5889
GO:0043394	proteoglycan binding	GOMF	15	-0.000496556	0.999504	0.980538	0.995787	down	375790, 1514, 5792, 1508, 2817, 10855, 9037, 1520, 1513, 9353, 10082, 2262, 221914, 3075, 3273
GO:0015464	acetylcholine receptor activity	GOMF	5	-0.000792836	0.999207	0.982072	0.9964	down	1140, 1131, 1136, 1141, 1133
GO:0004000	adenosine deaminase activity	GOMF	4	0.000971067	1.00097	0.982825	0.9964	up	134637, 104, 161823
GO:0010521	telomerase inhibitor activity	GOMF	6	-0.000710823	0.999289	0.987543	0.9964	down	80169, 79991, 54984
GO:0004985	opioid receptor activity	GOMF	2	-0.000853154	0.999147	0.987799	0.9964	down	11054, 4987
GO:0030506	ankyrin binding	GOMF	8	0.000416545	1.00042	0.988012	0.9964	up	476, 85456, 999, 4897, 84033, 200845, 2318, 776
GO:0003746	translation elongation factor activity	GOMF	4	0.000579551	1.00058	0.988192	0.9964	up	10767, 80325, 56648, 1917
GO:0016273	arginine N-methyltransferase activity	GOMF	13	-0.000515255	0.999485	0.988333	0.9964	down	3275, 10498, 80204, 10196, 10419
GO:0016274	protein-arginine N-methyltransferase activity	GOMF	13	-0.000515255	0.999485	0.988333	0.9964	down	3275, 10498, 80204, 10196, 10419
GO:0001076	transcription factor activity, RNA polymerase II transcription factor binding	GOMF	65	0.000139478	1.00014	0.988707	0.9964	up	3091, 4779, 8553, 4853, 6659, 3065, 1487, 9969, 1387, 5932, 51586, 23013, 23309, 23389, 4205, 10443, 55250, 4851, 6666, 7088, 9862, 3976, 9282, 10915, 5469, 8648, 1385, 4848, 2908, 988, 9575, 23082, 10891, 6722, 23613, 26036, 57496, 6873, 6837, 10432, 84246, 84864, 8692, 54797, 163732, 133522, 10001, 51741, 4603, 27063, 79365, 9441, 5308, 400569, 5307, 57491, 162979, 221336, 57057, 2637, 284358, …
GO:0005388	calcium-transporting ATPase activity	GOMF	10	0.000464066	1.00046	0.989436	0.9964	up	27032, 488, 490, 493, 9914
GO:0042577	lipid phosphatase activity	GOMF	4	0.000478161	1.00048	0.990263	0.9964	up	8612, 64748, 8611, 79948
GO:0015020	glucuronosyltransferase activity	GOMF	14	-0.000338549	0.999662	0.990296	0.9964	down	2131, 54480, 2132, 7368, 22856, 9215, 54578, 54658
GO:0008252	nucleotidase activity	GOMF	17	0.000226216	1.00023	0.99273	0.997338	up	4907, 51251, 22978, 10380, 115024, 221294, 51559, 30833, 56953, 84618
GO:0004536	deoxyribonuclease activity	GOMF	49	-0.00010181	0.999898	0.9939	0.997338	down	328, 5932, 10111, 8091, 54841, 8930, 1777, 54840, 55218, 2067, 79661, 5883, 83940, 27301, 23583, 7517, 4968, 9797, 84464, 2073, 2237, 9937, 2072, 4830, 252969, 5889, 8846, 1774, 4913, 84083, 6419, 3669, 5892, 2021, 5890
GO:0043522	leucine zipper domain binding	GOMF	4	-0.000237199	0.999763	0.995189	0.997338	down	23085, 1613, 988, 1649
GO:0003906	DNA-(apurinic or apyrimidinic site) lyase activity	GOMF	12	-0.000138221	0.999862	0.995794	0.997338	down	328, 8091, 79661, 27301, 23583, 4968, 252969, 8846, 4913
GO:0070491	repressing transcription factor binding	GOMF	34	7.22096e-05	1.00007	0.995794	0.997338	up	3065, 1487, 6667, 5932, 3146, 9219, 51564, 5970, 26155, 6497, 6929, 10915, 6498, 4609, 23613, 6717, 583, 9759, 2958, 123016, 55212, 11218, 585, 4801, 6908, 80139, 10014, 79738, 406, 7091, 2627, 3087, 140290
GO:0038024	cargo receptor activity	GOMF	30	8.25932e-05	1.00008	0.995811	0.997338	up	3949, 56649, 3959, 2348, 3426, 4017, 7436, 1601, 7804, 58191, 29967, 27283, 284297, 157869, 51435, 1755, 64699, 432, 5168, 1238, 7113, 5167, 283316, 8909, 23166
GO:0070577	lysine-acetylated histone binding	GOMF	9	-6.36929e-05	0.999936	0.998061	0.998698	down	6046, 11176, 23476, 23198, 10498, 29117, 8805, 8019, 54454
GO:0015248	sterol transporter activity	GOMF	4	6.40818e-05	1.00006	0.998698	0.998698	up	4864, 6342, 19, 348
