# Supplementary material for: Three dimensional modeling of biologically relevant fluid shear stress in human renal tubule cells mimics in vivo transcriptional profiles
Source: Sci Rep. 2021 Jul 7;11:14053. doi: 10.1038/s41598-021-93570-5 (PMC8263711; doi:10.1038/s41598-021-93570-5)
Supplement: Supplementary file 7 — Supplementary Information 7. [file 41598_2021_93570_MOESM7_ESM.xlsx]

## Sheet: GO Biological Process Analysis
Supplementary Dataset File S7 - GO Biological Process Analysis
Id	Name	ConceptType	#Genes	Coeff	OddsRatio	P-Value	FDR	Direction	SigGenes
GO:0090304	nucleic acid metabolic process	GOBP	4780	0.02148	1.02171	6.64869e-26	4.27444e-22	up	79026, 351, 375790, 3312, 23524, 81, 1284, 6124, 3162, 3091, 3181, 8878, 10521, 2778, 7849, 4582, 3309, 1026, 2355, 1981, 4869, 4904, 307, 10625, 1655, 4691, 811, 6648, 677, 6721, 595, 3187, 6191, 6128, 4233, 3329, 3491, 6129, 6223, 3192, 4779, 3728, 6651, 6224, 6229, 6168, 4673, 5430, 6625, 9320, 5066, 23451, 87, 10594, 2122, 3921, 5784, 1500, 6422, 5725, 8473, 6046, 1975, 3021, 7520, 3609, 7529…
GO:1901360	organic cyclic compound metabolic process	GOBP	5546	0.0200704	1.02027	5.06911e-24	1.62947e-20	up	79026, 351, 375790, 476, 2597, 3312, 3939, 231, 23524, 7296, 81, 226, 1718, 1284, 6124, 3162, 3091, 3181, 8878, 10521, 2778, 5209, 7849, 4582, 3309, 1026, 2355, 1981, 4869, 2222, 4904, 307, 2539, 10625, 1655, 498, 4691, 811, 6648, 677, 6721, 595, 3490, 3187, 6191, 8566, 47, 6128, 7167, 3949, 4233, 3329, 6307, 3491, 6129, 6223, 805, 3192, 4779, 3728, 6651, 6224, 6713, 6229, 6168, 4673, 5430, 6625,…
GO:0034641	cellular nitrogen compound metabolic process	GOBP	5930	0.0194535	1.01964	4.61463e-23	8.72368e-20	up	79026, 351, 375790, 3320, 2597, 3312, 3939, 3326, 23524, 7296, 81, 226, 1284, 6124, 3162, 1982, 1728, 3091, 3181, 8878, 10521, 2778, 5209, 7849, 4582, 3309, 1026, 2355, 1981, 4869, 4904, 307, 2539, 10625, 1655, 498, 4691, 811, 6648, 677, 6721, 595, 8661, 3187, 6191, 8566, 10209, 6128, 7167, 2950, 1362, 4233, 3329, 3491, 3696, 6129, 6223, 805, 3192, 4779, 3728, 6651, 290, 6224, 6229, 55748, 6168, …
GO:0016070	RNA metabolic process	GOBP	4161	0.0203557	1.02056	5.42771e-23	8.72368e-20	up	79026, 351, 375790, 3312, 23524, 81, 1284, 6124, 3162, 3091, 3181, 8878, 10521, 7849, 4582, 3309, 2355, 1981, 4869, 4904, 307, 10625, 1655, 4691, 811, 6648, 677, 6721, 595, 3187, 6191, 6128, 4233, 3491, 6129, 6223, 3192, 4779, 3728, 6651, 6224, 6229, 6168, 5430, 6625, 5066, 23451, 87, 10594, 2122, 3921, 5784, 1500, 6422, 5725, 8473, 6046, 1975, 3021, 7520, 3609, 7529, 2034, 23286, 6421, 2547, 230…
GO:0006139	nucleobase-containing compound metabolic process	GOBP	5258	0.01937	1.01956	2.02799e-22	2.60759e-19	up	79026, 351, 375790, 2597, 3312, 3939, 23524, 7296, 81, 226, 1284, 6124, 3162, 3091, 3181, 8878, 10521, 2778, 5209, 7849, 4582, 3309, 1026, 2355, 1981, 4869, 4904, 307, 2539, 10625, 1655, 498, 4691, 811, 6648, 677, 6721, 595, 3187, 6191, 6128, 7167, 4233, 3329, 3491, 6129, 6223, 805, 3192, 4779, 3728, 6651, 6224, 6229, 6168, 4673, 5430, 6625, 9320, 5066, 23451, 87, 7378, 10594, 2122, 3921, 5784, 1…
GO:0010467	gene expression	GOBP	4711	0.0191738	1.01936	1.00669e-21	9.4108e-19	up	79026, 351, 375790, 60, 4627, 2597, 3312, 23524, 1718, 1284, 6124, 3162, 1982, 3091, 3181, 8878, 10521, 7849, 4582, 824, 3309, 1026, 4478, 2355, 3636, 1981, 4869, 4904, 307, 10625, 1655, 4691, 811, 6648, 677, 6721, 595, 8661, 3187, 6191, 10209, 6128, 3949, 1362, 4233, 3329, 3491, 3696, 6129, 444, 6223, 3192, 4779, 966, 3728, 6651, 6224, 6229, 6168, 5430, 4179, 6625, 4641, 23367, 5066, 102, 23451,…
GO:0006725	cellular aromatic compound metabolic process	GOBP	5418	0.0189265	1.01911	1.02466e-21	9.4108e-19	up	79026, 351, 375790, 2597, 3312, 3939, 231, 23524, 7296, 81, 226, 1284, 6124, 3162, 3091, 3181, 8878, 10521, 2778, 5209, 7849, 4582, 3309, 1026, 2355, 1981, 4869, 4904, 307, 2539, 10625, 1655, 498, 4691, 811, 6648, 677, 6721, 595, 3187, 6191, 6128, 7167, 4233, 3329, 3491, 6129, 6223, 805, 3192, 4779, 3728, 6651, 6224, 6713, 6229, 6168, 4673, 5430, 6625, 9320, 5066, 23451, 87, 7378, 10594, 2122, 39…
GO:0046483	heterocycle metabolic process	GOBP	5388	0.018693	1.01887	3.06245e-21	2.46106e-18	up	79026, 351, 375790, 2597, 3312, 3939, 23524, 7296, 81, 226, 1284, 6124, 3162, 3091, 3181, 8878, 10521, 2778, 5209, 7849, 4582, 3309, 1026, 2355, 1981, 4869, 4904, 307, 2539, 10625, 1655, 498, 4691, 811, 6648, 677, 6721, 595, 3187, 6191, 8566, 6128, 7167, 4233, 3329, 3491, 6129, 6223, 805, 3192, 4779, 3728, 6651, 6224, 6229, 6168, 4673, 5430, 6625, 9320, 5066, 23451, 87, 7378, 10594, 2122, 3921, 5…
GO:0006396	RNA processing	GOBP	846	0.028515	1.02893	2.28114e-20	1.62949e-17	up	79026, 351, 3312, 23524, 6124, 3181, 10521, 4904, 10625, 1655, 677, 3187, 6191, 6128, 6129, 6223, 3192, 6651, 6224, 6229, 6168, 5430, 6625, 23451, 10594, 3921, 5725, 6421, 23020, 4841, 6157, 6167, 16, 220988, 9295, 1665, 6232, 1660, 3185, 1956, 6830, 3184, 6829, 10914, 7536, 7311, 4670, 6431, 3958, 6301, 9611, 6209, 127933, 11100, 23543, 51747, 9188, 11338, 11171, 55660, 10236, 3191, 8761, 10492,…
GO:0044260	cellular macromolecule metabolic process	GOBP	7886	0.0175038	1.01766	2.65196e-19	1.70495e-16	up	79026, 351, 375790, 5660, 3320, 4627, 334, 2597, 3312, 9445, 3326, 23524, 81, 1718, 754, 1284, 302, 6124, 3162, 1982, 3339, 2180, 3091, 3181, 567, 8878, 3688, 10521, 2778, 7849, 4582, 824, 967, 7184, 3309, 1026, 4478, 2355, 8754, 1981, 4869, 9518, 4904, 307, 2539, 57674, 10625, 960, 1655, 4638, 5052, 4691, 811, 6648, 55243, 677, 6721, 595, 8661, 3187, 8826, 6709, 6191, 10209, 6128, 2950, 4233, 33…
GO:0006807	nitrogen compound metabolic process	GOBP	6378	0.0167037	1.01684	4.57498e-18	2.67387e-15	up	79026, 351, 375790, 5660, 3320, 2597, 3312, 3939, 231, 3326, 23524, 7296, 81, 226, 1284, 6124, 3162, 8140, 1982, 3339, 1728, 3091, 3181, 8878, 10521, 2778, 5209, 7849, 4582, 3309, 1026, 2355, 1981, 4869, 4904, 307, 2539, 10625, 960, 1655, 498, 4691, 811, 6648, 677, 6721, 595, 8661, 3187, 6191, 8566, 10209, 6128, 7167, 3949, 2950, 1362, 4233, 3329, 3491, 3696, 6129, 6223, 805, 3192, 4779, 3728, 66…
GO:0034660	ncRNA metabolic process	GOBP	490	0.0296707	1.03012	2.60301e-17	1.39456e-14	up	6124, 3181, 4691, 6191, 6128, 6129, 6223, 6224, 6229, 6168, 5430, 3921, 3376, 6157, 6167, 16, 64859, 6232, 7311, 6301, 6209, 9188, 10927, 2975, 29894, 9555, 65123, 6144, 5431, 6667, 8780, 5859, 285855, 22803, 5464, 26156, 2962, 6231, 51520, 3735, 54888, 9221, 54973, 5917, 5970, 6741, 117246, 51065, 122402, 10528, 22984, 1615, 6156, 23379, 114049, 23481, 55197, 5441, 9775, 9329, 3035, 79587, 51729…
GO:0044237	cellular metabolic process	GOBP	9912	0.0169832	1.01713	6.09126e-17	3.01236e-14	up	79026, 351, 375790, 5660, 3320, 4627, 476, 334, 2597, 3312, 9445, 3939, 231, 3326, 23524, 7296, 81, 226, 1718, 754, 1284, 302, 6124, 3162, 8140, 1982, 3339, 1728, 2180, 3091, 3181, 567, 8878, 3688, 10521, 2194, 2778, 5209, 7849, 4582, 824, 967, 7184, 3309, 1026, 4478, 7837, 2355, 8754, 3636, 1981, 4869, 9518, 2222, 4904, 307, 2539, 57674, 10625, 960, 1655, 4638, 498, 9415, 5052, 4691, 811, 6648, …
283652, 2696, 4929, 222696, 51365, 2100, 141, 29893, 387496, 26577, 9353, 94025, 6204, 64170, 493911, 9333, 284306, 221895, 51561, 1564, 4804, 377007, 647174, 26024, 7043, 4050, 10058, 91442, 59344, 7038, 3589, 92797, 84541, 18, 53905, 728642, 79734, 4729, 668, 116540, 84101, 1555, 7571, 10082, 80108, 7292, 6665, 8536, 342892, 79092, 84057, 151056, 345643, 3158, 1950, 1628, 58495, 56953, 85460, 1…
GO:0022613	ribonucleoprotein complex biogenesis	GOBP	371	0.0311094	1.0316	1.56868e-16	7.2036e-14	up	6124, 4869, 8661, 6191, 6128, 6129, 6223, 6224, 6229, 6168, 23451, 10594, 3921, 1975, 23020, 1983, 6157, 6167, 7514, 6232, 7536, 7311, 1153, 6431, 6209, 51747, 9188, 8662, 11171, 1968, 23064, 6144, 8780, 285855, 6426, 22803, 91746, 26156, 10181, 6231, 26065, 14, 22907, 9221, 9416, 26155, 8669, 10421, 117246, 51065, 10528, 51187, 22984, 83939, 6156, 114049, 23481, 9775, 6059, 51729, 23560, 54606, …
GO:0044238	primary metabolic process	GOBP	9647	0.0164429	1.01658	3.69899e-16	1.58539e-13	up	79026, 351, 375790, 5660, 3320, 4627, 476, 334, 2597, 3312, 9445, 3939, 231, 3326, 23524, 7296, 81, 226, 1718, 754, 1284, 302, 6124, 3162, 8140, 1982, 3339, 1728, 2180, 3091, 3181, 567, 8878, 10521, 2194, 2778, 6520, 5209, 7849, 4582, 824, 5328, 7184, 3309, 1026, 4478, 2355, 8754, 3636, 1981, 4869, 9518, 2222, 4904, 1803, 307, 2539, 57674, 10625, 960, 1655, 4638, 498, 9415, 5052, 4691, 811, 6648,…
057, 151056, 345643, 3158, 1950, 1628, 58495, 56953, 85460, 1755, 825, 7920, 2157, 114899, 170082, 140469, 4610, 162417, 4826, 493861, 80320, 441478, 128853, 26027, 91319, 57474, 4824, 2642, 3142, 23462, 153218, 6507, 196051, 245711, 151449, 956, 1917, 2852, 113622, 64699, 284390, 353355, 92591, 7352, 5579, 79695, 3611, 55861, 284656, 65266, 4773, 57538, 157777, 121504, 27074, 50624, 5260, 7852, …
GO:0043170	macromolecule metabolic process	GOBP	8529	0.0152196	1.01534	4.57583e-15	1.83863e-12	up	79026, 351, 375790, 5660, 60, 3320, 4627, 334, 2597, 3312, 9445, 3326, 23524, 81, 1718, 754, 1284, 302, 6124, 3162, 1982, 3339, 2180, 3091, 3181, 567, 80781, 1282, 8878, 3688, 10521, 2778, 7849, 4582, 824, 5328, 967, 7184, 3309, 1026, 4478, 2355, 8754, 3636, 1981, 4869, 9518, 4904, 1803, 307, 2539, 57674, 10625, 960, 1655, 4638, 5052, 4691, 811, 6648, 55243, 677, 6721, 595, 8661, 3187, 8826, 6709…
7, 43, 51666, 72, 389692, 3816, 4584, 8707, 81849, 196968, 4208, 3592, 5649, 9507, 7010, 3481, 4239, 115727, 374872, 79690, 56155, 3575, 51032, 283, 283600, 4547, 89792
GO:0042254	ribosome biogenesis	GOBP	275	0.0320194	1.03254	5.39441e-15	2.04004e-12	up	6124, 4869, 6191, 6128, 6129, 6223, 6224, 6229, 6168, 3921, 6157, 6167, 7514, 6232, 7311, 6209, 9188, 6144, 8780, 285855, 22803, 26156, 6231, 14, 22907, 9221, 26155, 117246, 51065, 10528, 51187, 22984, 83939, 6156, 114049, 23481, 9775, 6059, 51729, 23560, 54606, 9790, 55127, 2794, 26354, 23160, 29102, 5036, 65083, 6147, 27043, 10412, 55720, 9092, 51602, 22894, 55226, 131870, 23076, 55661, 29889, …
GO:0071704	organic substance metabolic process	GOBP	10401	0.0152749	1.01539	7.66762e-14	2.73862e-11	up	79026, 351, 375790, 5660, 60, 3320, 4627, 476, 334, 2597, 3312, 9445, 3939, 231, 3326, 23524, 7296, 81, 226, 1718, 754, 1284, 302, 6124, 3162, 8140, 1982, 3339, 1728, 2180, 3091, 3181, 567, 80781, 1282, 8878, 3688, 10521, 2194, 2778, 6520, 5209, 7849, 4582, 824, 5328, 967, 7184, 3309, 1026, 4478, 2355, 8754, 3636, 1981, 4869, 9518, 2222, 4904, 1803, 307, 2539, 57674, 10625, 960, 1655, 4638, 498, …
075, 5502, 95, 158880, 24, 1288, 90353, 6271, 790955, 399512, 8029, 79903, 25999, 9095, 113612, 57491, 56956, 65267, 60386, 400720, 2021, 6347, 51661, 23729, 79788, 10840, 377841, 27124, 148213, 8313, 151742, 162979, 58492, 79891, 390980, 147948, 728, 5896, 162963, 221527, 80345, 1571, 8997, 3706, 10912, 26974, 83983, 729920, 374879, 2868, 26270, 5890, 25822, 7761, 6607, 9472, 147837, 5652, 6875,…
GO:0034470	ncRNA processing	GOBP	336	0.028599	1.02901	1.64503e-13	5.56626e-11	up	6124, 3181, 6191, 6128, 6129, 6223, 6224, 6229, 6168, 3921, 6157, 6167, 16, 6232, 7311, 6301, 6209, 9188, 29894, 65123, 6144, 8780, 285855, 22803, 26156, 6231, 3735, 54888, 9221, 54973, 6741, 117246, 51065, 10528, 22984, 6156, 114049, 23481, 9775, 51729, 23560, 54606, 57604, 9790, 55127, 8518, 23160, 29102, 5036, 65083, 6147, 27043, 23318, 10412, 55720, 9092, 51602, 22894, 55226, 131870, 23076, 5…
GO:0008152	metabolic process	GOBP	10881	0.0149875	1.0151	5.49939e-13	1.76778e-10	up	79026, 351, 375790, 5660, 60, 3320, 4627, 476, 334, 2597, 3312, 9445, 3939, 231, 3326, 23524, 7296, 81, 226, 1718, 754, 1284, 302, 6124, 3162, 8140, 1982, 3339, 1728, 2180, 3091, 3181, 567, 80781, 1282, 8878, 3688, 10521, 2194, 2778, 6520, 5209, 7849, 4582, 824, 5328, 967, 7184, 3309, 1026, 4478, 7837, 2355, 8754, 3636, 1981, 4869, 9518, 2222, 4904, 1803, 307, 2539, 57674, 10625, 960, 1655, 4638,…
94, 3574, 196403, 7639, 10172, 3643, 400569, 22925, 79603, 158431, 641371, 239, 65078, 57559, 641339, 5687, 1869, 83640, 374928, 56998, 55851, 9542, 349075, 55659, 25850, 6671, 115950, 8444, 342132, 60490, 29958, 113179, 84292, 51703, 8819, 10361, 885, 50855, 9935, 8835, 11093, 147949, 7678, 55175, 388567, 272, 441272, 5521, 92342, 8622, 79746, 10865, 374899, 4774, 10826, 10799, 340485, 221143, 3…
GO:0030029	actin filament-based process	GOBP	460	-0.030623	0.969841	6.94606e-13	2.12649e-10	down	71, 4627, 476, 81, 226, 7114, 3688, 23224, 3880, 2317, 7184, 3856, 3636, 2017, 811, 55243, 9168, 7168, 6709, 3728, 1832, 4641, 5066, 87, 4637, 27032, 6422, 7431, 10787, 10096, 9620, 1729, 9578, 4643, 1266, 2934, 4628, 7171, 50488, 2059, 23607, 64423, 23363, 399687, 2909, 114793, 5358, 85477, 3693, 10565, 118, 5879, 3993, 1627, 23327, 4646, 25, 830, 2150, 9564, 2697, 7791, 10163, 1265, 27, 30846, …
GO:0022610	biological adhesion	GOBP	1035	-0.0212372	0.978987	2.54421e-12	7.43489e-10	down	6696, 79026, 71, 351, 60, 4627, 3312, 3939, 3326, 81, 226, 302, 1982, 3897, 3691, 567, 80781, 3688, 2194, 2778, 6520, 4582, 2317, 23499, 5328, 967, 3309, 4478, 57142, 9289, 8754, 3636, 1981, 2017, 214, 64787, 667, 1803, 960, 5052, 811, 55243, 677, 3490, 7168, 8826, 4735, 23657, 6709, 10457, 6128, 3329, 3491, 3696, 2810, 3918, 5364, 388, 3913, 10653, 966, 3728, 3694, 558, 7414, 5797, 1832, 5817, 4…
GO:0044271	cellular nitrogen compound biosynthetic process	GOBP	4078	0.0138585	1.01396	2.76046e-12	7.7161e-10	up	351, 375790, 3320, 2597, 3312, 3326, 81, 226, 1284, 6124, 3162, 1982, 1728, 3091, 3181, 8878, 10521, 7849, 4582, 3309, 1026, 2355, 1981, 4869, 4904, 307, 10625, 1655, 498, 4691, 811, 6648, 677, 6721, 595, 8661, 6191, 10209, 6128, 4233, 3491, 6129, 6223, 805, 3192, 4779, 3728, 6224, 6229, 55748, 6168, 5430, 23367, 5066, 87, 7378, 2122, 3921, 5784, 1500, 6422, 5725, 8473, 6046, 1975, 3021, 7520, 36…
GO:0007155	cell adhesion	GOBP	1030	-0.0210977	0.979123	3.69688e-12	9.90302e-10	down	6696, 79026, 71, 351, 60, 4627, 3312, 3939, 3326, 81, 226, 302, 1982, 3897, 3691, 567, 80781, 3688, 2194, 2778, 6520, 4582, 2317, 23499, 5328, 967, 3309, 4478, 57142, 9289, 8754, 3636, 1981, 2017, 214, 64787, 667, 1803, 960, 5052, 811, 55243, 677, 3490, 7168, 8826, 4735, 23657, 6709, 10457, 6128, 3329, 3491, 3696, 2810, 3918, 5364, 388, 3913, 10653, 966, 3728, 3694, 558, 7414, 5797, 1832, 5817, 4…
GO:0016072	rRNA metabolic process	GOBP	231	0.0301807	1.03064	4.92298e-12	1.26599e-09	up	6124, 6191, 6128, 6129, 6223, 6224, 6229, 6168, 3921, 6157, 6167, 6232, 7311, 6209, 9188, 6144, 8780, 285855, 22803, 26156, 6231, 9221, 117246, 51065, 10528, 22984, 6156, 114049, 23481, 9775, 51729, 23560, 54606, 9790, 55127, 23160, 29102, 5036, 65083, 6147, 27043, 10412, 55720, 9092, 51602, 22894, 55226, 131870, 23076, 55661, 55623, 4839, 25879, 22884, 84916, 57647, 9277, 9724, 1736, 54881, 1344…
GO:1901661	quinone metabolic process	GOBP	36	0.0463978	1.04749	5.68728e-12	1.40629e-09	up	231, 1645, 8644, 1646, 154807, 51117, 57834, 84274, 84869, 8574, 10229, 29914, 57107, 27235, 56997, 57016, 51805, 874, 23590, 79001
GO:0009059	macromolecule biosynthetic process	GOBP	4241	0.013438	1.01353	7.57508e-12	1.80371e-09	up	351, 375790, 2597, 3312, 9445, 81, 1284, 6124, 3162, 1982, 3339, 3091, 3181, 8878, 10521, 7849, 4582, 3309, 1026, 2355, 1981, 4869, 4904, 307, 10625, 1655, 4691, 811, 6648, 677, 6721, 595, 8661, 6191, 10209, 6128, 2950, 4233, 3491, 6129, 6223, 3192, 4779, 3728, 6224, 6229, 6168, 4673, 5430, 11282, 23367, 5066, 87, 2122, 22822, 3921, 5784, 1500, 6422, 5725, 8473, 6046, 1975, 3021, 7520, 3609, 7529…
GO:0006364	rRNA processing	GOBP	224	0.030021	1.03048	9.08136e-12	2.08515e-09	up	6124, 6191, 6128, 6129, 6223, 6224, 6229, 6168, 3921, 6157, 6167, 6232, 7311, 6209, 9188, 6144, 8780, 285855, 22803, 26156, 6231, 9221, 117246, 51065, 10528, 22984, 6156, 114049, 23481, 9775, 51729, 23560, 54606, 9790, 55127, 23160, 5036, 65083, 6147, 27043, 10412, 55720, 9092, 51602, 22894, 55226, 131870, 23076, 55661, 55623, 4839, 25879, 22884, 84916, 57647, 9277, 9724, 1736, 54881, 134430, 273…
GO:0051171	regulation of nitrogen compound metabolic process	GOBP	3009	0.0135986	1.01369	2.00179e-11	4.43775e-09	up	79026, 351, 375790, 3320, 2597, 3312, 3326, 81, 3162, 1982, 1728, 3091, 3181, 8878, 10521, 7849, 4582, 3309, 1026, 2355, 1981, 4869, 4904, 307, 1655, 4691, 811, 6648, 677, 6721, 595, 8661, 3187, 6191, 4000, 10209, 6128, 3949, 4233, 3491, 805, 3192, 4779, 3728, 6651, 5430, 6625, 2181, 9320, 23367, 5066, 87, 2122, 5784, 1500, 6422, 5725, 8473, 6046, 1975, 3021, 7520, 3609, 7529, 2034, 208, 23286, 7…
GO:0030036	actin cytoskeleton organization	GOBP	407	-0.0295618	0.970871	4.16807e-11	8.93217e-09	down	71, 4627, 81, 226, 7114, 3688, 3880, 2317, 7184, 3856, 3636, 2017, 811, 55243, 9168, 7168, 6709, 4641, 5066, 87, 27032, 6422, 10787, 10096, 9620, 1729, 9578, 1266, 2934, 4628, 50488, 2059, 23607, 64423, 23363, 399687, 2909, 114793, 5358, 85477, 3693, 10565, 118, 5879, 3993, 1627, 25, 830, 2150, 9564, 7791, 10163, 1265, 27, 30846, 11188, 6624, 8476, 8837, 822, 998, 22837, 5048, 10092, 29, 11252, 2…
GO:0034645	cellular macromolecule biosynthetic process	GOBP	4110	0.0128407	1.01292	6.77645e-11	1.40535e-08	up	351, 375790, 2597, 3312, 9445, 1284, 6124, 3162, 1982, 3091, 3181, 8878, 10521, 7849, 4582, 3309, 1026, 2355, 1981, 4869, 4904, 307, 10625, 1655, 4691, 811, 6648, 677, 6721, 595, 8661, 6191, 10209, 6128, 4233, 3491, 6129, 6223, 3192, 4779, 3728, 6224, 6229, 6168, 4673, 5430, 11282, 23367, 5066, 2122, 22822, 3921, 5784, 1500, 6422, 5725, 8473, 6046, 1975, 3021, 7520, 3609, 7529, 2034, 208, 23286, …
GO:0016137	glycoside metabolic process	GOBP	10	0.0510858	1.05241	1.10262e-10	2.21523e-08	up	231, 1645, 8644, 2519, 1646, 4668, 84869, 8574, 57016, 7054
GO:0016071	mRNA metabolic process	GOBP	573	0.0225194	1.02277	1.51168e-10	2.94503e-08	up	351, 3312, 23524, 6124, 3181, 1981, 4904, 1655, 677, 3187, 6191, 6128, 6129, 6223, 3192, 6651, 6224, 6229, 6168, 5430, 6625, 23451, 10594, 3921, 5725, 1975, 6421, 23020, 4841, 6157, 6167, 220988, 9295, 23049, 1665, 6232, 1660, 3185, 6830, 3184, 6829, 10914, 7536, 7311, 85456, 4670, 6431, 3958, 6209, 127933, 11100, 23543, 51747, 11338, 11171, 55660, 10236, 23381, 3191, 10492, 79811, 2107, 29894, 2…
GO:0060255	regulation of macromolecule metabolic process	GOBP	4262	0.0121359	1.01221	2.43996e-10	4.61367e-08	up	79026, 351, 375790, 5660, 60, 3320, 4627, 334, 2597, 3312, 9445, 3326, 81, 1718, 754, 302, 3162, 1982, 2180, 3091, 3181, 8878, 3688, 10521, 2778, 7849, 4582, 967, 7184, 3309, 1026, 4478, 2355, 8754, 3636, 1981, 4869, 9518, 4904, 307, 2539, 960, 1655, 5052, 4691, 811, 6648, 55243, 677, 6721, 595, 8661, 3187, 8826, 6191, 4000, 10209, 6128, 3949, 2950, 4233, 3329, 3491, 65125, 3696, 444, 2810, 805, …
GO:1901362	organic cyclic compound biosynthetic process	GOBP	3654	0.0127409	1.01282	2.58521e-10	4.74867e-08	up	351, 375790, 476, 3312, 231, 81, 226, 1718, 1284, 6124, 3162, 3091, 3181, 8878, 10521, 7849, 4582, 3309, 1026, 2355, 4869, 2222, 4904, 307, 2539, 10625, 1655, 498, 4691, 811, 6648, 677, 6721, 595, 3490, 6191, 47, 6128, 4233, 6307, 3491, 6129, 6223, 805, 3192, 4779, 3728, 6224, 6713, 6229, 6168, 5430, 5066, 87, 7378, 2122, 3921, 5784, 1500, 6422, 8473, 6046, 3021, 7520, 3609, 7529, 2034, 23286, 70…
GO:0034654	nucleobase-containing compound biosynthetic process	GOBP	3526	0.0127976	1.01288	3.06255e-10	5.41834e-08	up	351, 375790, 3312, 81, 226, 1284, 6124, 3162, 3091, 3181, 8878, 10521, 7849, 4582, 3309, 1026, 2355, 4869, 4904, 307, 10625, 1655, 498, 4691, 811, 6648, 677, 6721, 595, 6191, 6128, 4233, 3491, 6129, 6223, 805, 3192, 4779, 3728, 6224, 6229, 6168, 5430, 5066, 87, 7378, 2122, 3921, 5784, 1500, 6422, 8473, 6046, 3021, 7520, 3609, 7529, 2034, 23286, 7077, 6421, 2547, 9987, 1107, 10410, 4841, 9208, 271…
GO:0044699	single-organism process	GOBP	12772	-0.0132373	0.98685	3.11835e-10	5.41834e-08	down	6696, 2512, 71, 351, 375790, 5660, 60, 3320, 4627, 26509, 476, 334, 2597, 3312, 9445, 3939, 231, 3326, 6277, 7296, 81, 226, 821, 1718, 754, 1284, 302, 6124, 3162, 8140, 1982, 3339, 3897, 1728, 2180, 7114, 3091, 3691, 3181, 567, 80781, 1282, 8878, 3688, 10521, 2194, 23224, 2778, 6520, 5209, 3880, 7849, 4582, 824, 2317, 23499, 5328, 967, 7184, 3856, 3309, 3710, 1026, 4478, 7837, 2355, 57142, 9289, …
775, 55068, 80235, 54993, 10393, 84465, 3207, 340348, 9466, 246777, 57732, 7482, 57447, 397, 5420, 79132, 145864, 5025, 5193, 85358, 57801, 64768, 23779, 64922, 283234, 898, 221264, 29760, 2312, 1840, 7957, 3556, 84314, 8659, 9633, 84679, 55374, 2850, 81621, 91687, 5997, 3669, 755, 84126, 29114, 1468, 675, 51460, 115265, 6776, 140766, 3965, 28986, 55806, 148229, 84986, 11187, 54331, 91683, 2946, …
GO:0032774	RNA biosynthetic process	GOBP	3219	0.0129439	1.01303	5.20828e-10	8.81158e-08	up	351, 375790, 3312, 81, 1284, 6124, 3162, 3091, 3181, 8878, 10521, 7849, 4582, 3309, 2355, 4869, 4904, 307, 10625, 1655, 4691, 811, 6648, 677, 6721, 595, 6191, 6128, 4233, 3491, 6129, 6223, 4779, 3728, 6224, 6229, 6168, 5430, 5066, 87, 2122, 3921, 5784, 1500, 6422, 8473, 6046, 3021, 7520, 3609, 7529, 2034, 23286, 6421, 2547, 9987, 1107, 10410, 4841, 9208, 27125, 4072, 10808, 6157, 975, 5757, 6778,…
GO:0018130	heterocycle biosynthetic process	GOBP	3579	0.0125165	1.0126	6.38016e-10	1.05175e-07	up	351, 375790, 3312, 81, 226, 1284, 6124, 3162, 3091, 3181, 8878, 10521, 7849, 4582, 3309, 1026, 2355, 4869, 4904, 307, 10625, 1655, 498, 4691, 811, 6648, 677, 6721, 595, 6191, 6128, 4233, 3491, 6129, 6223, 805, 3192, 4779, 3728, 6224, 6229, 6168, 5430, 5066, 87, 7378, 2122, 3921, 5784, 1500, 6422, 8473, 6046, 3021, 7520, 3609, 7529, 2034, 23286, 7077, 6421, 2547, 9987, 1107, 10410, 4841, 9208, 271…
GO:0019222	regulation of metabolic process	GOBP	4519	0.0117067	1.01178	7.25403e-10	1.1659e-07	up	79026, 351, 375790, 5660, 60, 3320, 4627, 476, 334, 2597, 3312, 9445, 3326, 81, 1718, 754, 302, 3162, 1982, 1728, 2180, 3091, 3181, 8878, 3688, 10521, 2194, 2778, 7849, 4582, 967, 7184, 3309, 1026, 4478, 2355, 8754, 3636, 1981, 4869, 9518, 4904, 307, 2539, 960, 1655, 5052, 4691, 811, 6648, 55243, 677, 6721, 595, 8661, 3490, 3187, 8826, 6191, 4000, 10209, 47, 6128, 3949, 2950, 4233, 3329, 3491, 65…
GO:0019438	aromatic compound biosynthetic process	GOBP	3580	0.0124216	1.0125	8.33474e-10	1.30693e-07	up	351, 375790, 3312, 81, 226, 1284, 6124, 3162, 3091, 3181, 8878, 10521, 7849, 4582, 3309, 1026, 2355, 4869, 4904, 307, 10625, 1655, 498, 4691, 811, 6648, 677, 6721, 595, 6191, 6128, 4233, 3491, 6129, 6223, 805, 3192, 4779, 3728, 6224, 6229, 6168, 5430, 5066, 87, 7378, 2122, 3921, 5784, 1500, 6422, 8473, 6046, 3021, 7520, 3609, 7529, 2034, 23286, 7077, 6421, 2547, 1001, 9987, 1107, 10410, 4841, 920…
GO:0009408	response to heat	GOBP	100	0.0315281	1.03203	8.6131e-10	1.31842e-07	up	3320, 26509, 3312, 3326, 3162, 1026, 3490, 3329, 10808, 3301, 2729, 10728, 2288, 6647, 3654, 5903, 3281, 2033, 3337, 1387, 3304, 207, 9531, 817, 4928, 4842, 10294, 10049, 10016, 9818, 10762, 9529, 84335, 3303, 9972, 3297, 9093, 1965, 23165, 100507436, 10569, 7266, 3310, 5609, 11168, 26973, 9883, 23279, 5595, 9688, 57521, 1967, 11080, 94241, 348995, 81929, 6198, 8086, 51393, 818, 9532, 9631, 8480,…
GO:0080090	regulation of primary metabolic process	GOBP	4150	0.0116531	1.01172	1.19516e-09	1.78691e-07	up	79026, 351, 375790, 5660, 3320, 4627, 476, 334, 2597, 3312, 9445, 3326, 81, 1718, 754, 302, 3162, 1982, 1728, 2180, 3091, 3181, 8878, 10521, 7849, 4582, 7184, 3309, 1026, 4478, 2355, 8754, 1981, 4869, 9518, 4904, 307, 2539, 960, 1655, 5052, 4691, 811, 6648, 55243, 677, 6721, 595, 8661, 3490, 3187, 8826, 6191, 4000, 10209, 6128, 3949, 2950, 4233, 3329, 3491, 65125, 444, 2810, 805, 3192, 4779, 1065…
GO:0010468	regulation of gene expression	GOBP	2987	0.0121516	1.01223	1.92737e-09	2.81614e-07	up	79026, 351, 375790, 60, 4627, 2597, 3312, 3162, 1982, 3091, 3181, 8878, 10521, 7849, 4582, 3309, 1026, 4478, 2355, 3636, 1981, 4869, 4904, 307, 1655, 4691, 811, 6648, 677, 6721, 595, 8661, 3187, 6191, 4000, 10209, 6128, 3949, 4233, 3491, 3696, 3192, 4779, 966, 3728, 6651, 5430, 4179, 6625, 4641, 23367, 5066, 23451, 2122, 5784, 1500, 6422, 5725, 8473, 6046, 7431, 1975, 3021, 7520, 3609, 7529, 2034…
GO:0019219	regulation of nucleobase-containing compound metabolic process	GOBP	2779	0.0123158	1.01239	2.07683e-09	2.96709e-07	up	79026, 351, 375790, 3312, 81, 3162, 3091, 3181, 8878, 10521, 7849, 4582, 3309, 1026, 2355, 4869, 4904, 307, 1655, 4691, 811, 6648, 677, 6721, 595, 3187, 4000, 6128, 4233, 3491, 805, 3192, 4779, 3728, 6651, 5430, 6625, 9320, 5066, 87, 2122, 5784, 1500, 6422, 5725, 8473, 6046, 3021, 7520, 3609, 7529, 2034, 23286, 7077, 6421, 2547, 6282, 9987, 1107, 10410, 4841, 9208, 27125, 4072, 10808, 975, 6778, …
GO:0044763	single-organism cellular process	GOBP	10910	-0.0117906	0.988279	2.38759e-09	3.33691e-07	down	6696, 2512, 71, 351, 375790, 5660, 60, 3320, 4627, 26509, 476, 334, 2597, 3312, 3939, 231, 3326, 6277, 7296, 81, 226, 821, 1718, 754, 1284, 302, 6124, 3162, 8140, 1982, 3339, 3897, 1728, 2180, 7114, 3091, 3691, 3181, 567, 80781, 1282, 8878, 3688, 10521, 2194, 23224, 2778, 6520, 5209, 3880, 7849, 4582, 824, 2317, 23499, 5328, 967, 7184, 3856, 3309, 3710, 1026, 4478, 7837, 2355, 57142, 9289, 8754, …
51365, 6549, 2100, 29893, 387496, 40, 9353, 94025, 6204, 118788, 388697, 64170, 165082, 57828, 220136, 29992, 9498, 57535, 80323, 10381, 51561, 282679, 10023, 55679, 4804, 115273, 64108, 84941, 7043, 4050, 10058, 59344, 7038, 3589, 18, 53905, 153020, 26580, 728642, 79734, 4729, 51209, 668, 116540, 84101, 1555, 57576, 81544, 10008, 10082, 7292, 6665, 8536, 79092, 25794, 84057, 151056, 345643, 1239…
GO:0042448	progesterone metabolic process	GOBP	8	0.0509353	1.05225	2.86134e-09	3.91275e-07	up	1645, 8644, 1646, 133, 10948, 10891, 6715, 174
GO:0031323	regulation of cellular metabolic process	GOBP	4168	0.0113461	1.01141	2.92133e-09	3.91275e-07	up	79026, 351, 375790, 5660, 3320, 4627, 476, 334, 2597, 3312, 9445, 3326, 81, 1718, 754, 302, 3162, 1982, 1728, 2180, 3091, 3181, 8878, 10521, 2194, 7849, 4582, 967, 7184, 3309, 1026, 4478, 2355, 8754, 1981, 4869, 9518, 4904, 307, 2539, 960, 1655, 5052, 4691, 811, 6648, 55243, 677, 6721, 595, 8661, 3187, 8826, 6191, 4000, 10209, 47, 6128, 3949, 2950, 4233, 3329, 3491, 65125, 444, 2810, 805, 3192, 4…
GO:0009058	biosynthetic process	GOBP	5210	0.0111513	1.01121	3.52308e-09	4.62243e-07	up	351, 375790, 3320, 476, 2597, 3312, 9445, 231, 3326, 81, 226, 1718, 1284, 6124, 3162, 1982, 3339, 1728, 2180, 3091, 3181, 8878, 10521, 2194, 7849, 4582, 3309, 1026, 2355, 3636, 1981, 4869, 2222, 4904, 307, 2539, 10625, 1655, 498, 9415, 4691, 811, 6648, 677, 6721, 595, 8661, 3490, 6191, 4144, 8566, 10209, 47, 6128, 7167, 3949, 2182, 2950, 4233, 3329, 6307, 3491, 6129, 6223, 805, 3192, 4779, 3728, …
GO:0006351	transcription, DNA-templated	GOBP	3145	0.0123091	1.01239	4.24249e-09	5.455e-07	up	351, 375790, 3312, 1284, 3162, 3091, 3181, 8878, 10521, 7849, 4582, 3309, 2355, 4869, 4904, 307, 10625, 1655, 4691, 811, 6648, 677, 6721, 595, 6128, 4233, 3491, 4779, 3728, 5430, 5066, 2122, 5784, 1500, 6422, 8473, 6046, 3021, 7520, 3609, 7529, 2034, 23286, 6421, 2547, 9987, 1107, 4841, 9208, 27125, 4072, 10808, 975, 5757, 6778, 7422, 7514, 9295, 8301, 55366, 64859, 25824, 1822, 2130, 6773, 7323,…
GO:0008207	C21-steroid hormone metabolic process	GOBP	16	0.0440498	1.04503	4.54516e-09	5.72957e-07	up	231, 1645, 8644, 27122, 1646, 133, 10948, 10891, 2232, 2230, 6715, 650, 174, 654, 10202, 54361
GO:0097659	nucleic acid-templated transcription	GOBP	3160	0.0122526	1.01233	4.79435e-09	5.92748e-07	up	351, 375790, 3312, 81, 1284, 3162, 3091, 3181, 8878, 10521, 7849, 4582, 3309, 2355, 4869, 4904, 307, 10625, 1655, 4691, 811, 6648, 677, 6721, 595, 6128, 4233, 3491, 4779, 3728, 5430, 5066, 87, 2122, 5784, 1500, 6422, 8473, 6046, 3021, 7520, 3609, 7529, 2034, 23286, 6421, 2547, 9987, 1107, 4841, 9208, 27125, 4072, 10808, 975, 5757, 6778, 7422, 7514, 9295, 8301, 55366, 64859, 25824, 1822, 2130, 677…
GO:0010556	regulation of macromolecule biosynthetic process	GOBP	2751	0.0120065	1.01208	5.13326e-09	6.22675e-07	up	351, 375790, 2597, 3312, 9445, 81, 3162, 1982, 3091, 3181, 8878, 10521, 7849, 4582, 3309, 1026, 2355, 1981, 4869, 4904, 307, 1655, 4691, 811, 6648, 677, 6721, 595, 8661, 6191, 4000, 10209, 6128, 2950, 4233, 3491, 3192, 4779, 3728, 5430, 23367, 5066, 87, 2122, 5784, 1500, 6422, 8473, 6046, 1975, 3021, 7520, 3609, 7529, 2034, 208, 23286, 6421, 3685, 2547, 6282, 9987, 1983, 3376, 1107, 10410, 4841, …
GO:2000112	regulation of cellular macromolecule biosynthetic process	GOBP	2658	0.0118958	1.01197	8.48434e-09	1.01011e-06	up	351, 375790, 2597, 3312, 9445, 3162, 1982, 3091, 3181, 8878, 10521, 7849, 4582, 3309, 1026, 2355, 1981, 4869, 4904, 307, 1655, 4691, 811, 6648, 677, 6721, 595, 8661, 6191, 4000, 10209, 6128, 4233, 3491, 3192, 4779, 3728, 5430, 23367, 5066, 2122, 5784, 1500, 6422, 8473, 6046, 1975, 3021, 7520, 3609, 7529, 2034, 208, 23286, 6421, 2547, 6282, 9987, 1983, 3376, 1107, 4841, 9208, 27125, 5500, 4072, 10…
GO:0044249	cellular biosynthetic process	GOBP	5029	0.0108652	1.01092	9.35994e-09	1.09409e-06	up	351, 375790, 3320, 476, 2597, 3312, 9445, 231, 3326, 81, 226, 1284, 6124, 3162, 1982, 1728, 2180, 3091, 3181, 8878, 10521, 2194, 7849, 4582, 3309, 1026, 2355, 3636, 1981, 4869, 2222, 4904, 307, 10625, 1655, 498, 9415, 4691, 811, 6648, 677, 6721, 595, 8661, 6191, 4144, 8566, 10209, 47, 6128, 7167, 3949, 2182, 2950, 4233, 6307, 3491, 6129, 6223, 805, 3192, 4779, 3728, 6224, 6229, 55748, 6168, 4673,…
GO:0009889	regulation of biosynthetic process	GOBP	2874	0.0114258	1.01149	1.78702e-08	2.05156e-06	up	351, 375790, 3320, 476, 2597, 3312, 9445, 3326, 81, 3162, 1982, 3091, 3181, 8878, 10521, 7849, 4582, 3309, 1026, 2355, 1981, 4869, 4904, 307, 1655, 4691, 811, 6648, 677, 6721, 595, 8661, 3490, 6191, 4000, 10209, 6128, 3949, 2950, 4233, 3329, 3491, 805, 3192, 4779, 3728, 5430, 2181, 23367, 5066, 87, 2122, 5784, 1500, 6422, 8473, 6046, 1975, 3021, 7520, 3609, 7529, 2034, 208, 23286, 7077, 6421, 368…
GO:0006457	protein folding	GOBP	153	0.0270708	1.02744	1.82745e-08	2.06117e-06	up	3320, 3312, 3326, 821, 567, 7184, 3309, 811, 3313, 3329, 6625, 10808, 16, 7203, 3301, 10574, 6950, 54431, 10728, 7295, 10694, 2288, 2771, 9761, 5903, 10576, 4820, 11140, 10491, 22948, 9601, 10575, 3998, 3337, 10961, 56886, 10105, 3304, 11328, 10726, 9531, 10294, 10049, 26278, 9360, 22824, 1459, 23386, 9529, 54495, 23065, 55831, 3303, 6904, 7841, 3300, 9093, 51726, 9352, 10856, 10845, 134218, 1861…
GO:1901576	organic substance biosynthetic process	GOBP	5126	0.0106027	1.01066	1.93533e-08	2.14521e-06	up	351, 375790, 476, 2597, 3312, 9445, 231, 81, 226, 1718, 1284, 6124, 3162, 1982, 3339, 2180, 3091, 3181, 8878, 10521, 2194, 7849, 4582, 3309, 1026, 2355, 3636, 1981, 4869, 2222, 4904, 307, 2539, 10625, 1655, 498, 9415, 4691, 811, 6648, 677, 6721, 595, 8661, 3490, 6191, 8566, 10209, 47, 6128, 7167, 3949, 2182, 2950, 4233, 6307, 3491, 6129, 6223, 805, 3192, 4779, 3728, 6224, 6713, 6229, 55748, 6168,…
GO:0031326	regulation of cellular biosynthetic process	GOBP	2836	0.0113999	1.01147	2.10938e-08	2.29851e-06	up	351, 375790, 3320, 476, 2597, 3312, 9445, 3326, 81, 3162, 1982, 3091, 3181, 8878, 10521, 7849, 4582, 3309, 1026, 2355, 1981, 4869, 4904, 307, 1655, 4691, 811, 6648, 677, 6721, 595, 8661, 6191, 4000, 10209, 6128, 3949, 4233, 3491, 805, 3192, 4779, 3728, 5430, 23367, 5066, 87, 2122, 5784, 1500, 6422, 8473, 6046, 1975, 3021, 7520, 3609, 7529, 2034, 208, 23286, 7077, 6421, 2547, 6282, 1001, 9987, 198…
GO:0007009	plasma membrane organization	GOBP	165	-0.0334123	0.96714	2.77818e-08	2.97682e-06	down	26509, 302, 3688, 23499, 3728, 2181, 208, 488, 4628, 64114, 54843, 81619, 1969, 10890, 5879, 3799, 999, 2319, 6647, 55737, 30846, 8766, 10397, 2621, 11252, 8417, 6809, 51429, 858, 51100, 196527, 55667, 207, 27230, 745, 10133, 5357, 5872, 7132, 54874, 6093, 63971, 3875, 8650, 483, 23241, 1739, 9475, 55690, 8394, 9341, 857, 10434, 83871, 93099, 10211, 8976, 23167, 64398, 5359, 64083, 3551, 57154, 8…
GO:0034605	cellular response to heat	GOBP	71	0.031814	1.03233	3.31408e-08	3.44737e-06	up	3320, 26509, 3312, 3326, 3162, 1026, 10808, 10728, 2288, 3654, 5903, 3281, 2033, 3337, 1387, 3304, 9531, 817, 4928, 10049, 10016, 9818, 10762, 9529, 84335, 3303, 9972, 3297, 1965, 23165, 10569, 7266, 3310, 26973, 9883, 23279, 5595, 9688, 57521, 348995, 81929, 8086, 818, 9532, 9631, 8480, 11097, 23411, 9530, 27000, 4067, 79902, 6118, 1410, 81570, 5433, 4287, 27429, 129401, 6769, 6489, 3305, 3552, …
GO:0030198	extracellular matrix organization	GOBP	174	-0.0330922	0.967449	3.32457e-08	3.44737e-06	down	6696, 351, 375790, 3312, 3326, 1284, 302, 3339, 3691, 80781, 1282, 3688, 824, 7837, 1803, 960, 3491, 3696, 3918, 3913, 10653, 3694, 102, 780, 7077, 3685, 4643, 3371, 2934, 22795, 826, 1514, 823, 6692, 1286, 3693, 85301, 999, 25, 4323, 6624, 961, 1545, 1294, 5045, 1285, 5747, 2621, 79875, 1999, 2247, 4017, 4316, 60626, 23187, 10049, 23332, 1490, 4851, 255743, 10211, 10855, 649, 90102, 342371, 3673…
GO:0043062	extracellular structure organization	GOBP	177	-0.0327599	0.967771	4.43328e-08	4.52406e-06	down	6696, 351, 375790, 3312, 3326, 1284, 302, 3339, 3691, 80781, 1282, 3688, 824, 7837, 1803, 960, 3491, 3696, 3918, 3913, 10653, 3694, 102, 780, 7077, 3685, 4643, 3371, 2934, 22795, 826, 1514, 823, 6692, 1286, 3693, 85301, 999, 25, 4323, 6624, 961, 1545, 1294, 5045, 1285, 5747, 2621, 79875, 1999, 2247, 4017, 4316, 60626, 23187, 10049, 23332, 1490, 4851, 255743, 10211, 10855, 649, 90102, 342371, 3673…
GO:0051252	regulation of RNA metabolic process	GOBP	2512	0.0114708	1.01154	4.54011e-08	4.56068e-06	up	79026, 351, 375790, 3312, 81, 3162, 3091, 3181, 8878, 10521, 7849, 4582, 3309, 2355, 4869, 4904, 307, 1655, 4691, 811, 6648, 677, 6721, 595, 3187, 4000, 6128, 4233, 3491, 4779, 3728, 6651, 5430, 6625, 5066, 87, 2122, 5784, 1500, 6422, 5725, 8473, 6046, 3021, 7520, 3609, 7529, 2034, 23286, 6421, 2547, 9987, 1107, 10410, 4841, 9208, 27125, 4072, 10808, 975, 6778, 7422, 7514, 8301, 55366, 25824, 182…
GO:0006259	DNA metabolic process	GOBP	776	0.0175684	1.01772	5.57465e-08	5.51376e-06	up	2778, 1026, 4869, 811, 3329, 3192, 4673, 5430, 9320, 7520, 6421, 2547, 1642, 6282, 4841, 6778, 23049, 7203, 64859, 4907, 7323, 1956, 6830, 399687, 143, 10574, 6950, 6829, 10728, 7311, 11176, 85456, 5879, 10694, 9643, 25, 10576, 2697, 26057, 3159, 259282, 2033, 7314, 22948, 23244, 8924, 23381, 55031, 306, 253461, 9361, 22992, 998, 5887, 10575, 11198, 7150, 55666, 5763, 3065, 23064, 8467, 65123, 59…
GO:0016192	vesicle-mediated transport	GOBP	972	-0.0174383	0.982713	6.02608e-08	5.86995e-06	down	71, 351, 5660, 60, 3320, 4627, 334, 3312, 3326, 81, 226, 821, 302, 3162, 7114, 567, 3688, 967, 7184, 4478, 3636, 2017, 811, 6709, 3949, 805, 966, 558, 7414, 4641, 114569, 928, 10103, 87, 163, 10787, 208, 10096, 56649, 3685, 488, 10749, 4643, 1075, 2934, 1535, 4864, 10808, 4628, 975, 1314, 10123, 3959, 7422, 8301, 6836, 23607, 3920, 57222, 54843, 9805, 399687, 10890, 85477, 23061, 311, 2665, 10565…
GO:0006397	mRNA processing	GOBP	434	0.021119	1.02134	7.48948e-08	7.18655e-06	up	351, 3312, 23524, 3181, 4904, 1655, 677, 3187, 3192, 6651, 5430, 6625, 23451, 10594, 5725, 6421, 23020, 4841, 220988, 9295, 1665, 1660, 3185, 6830, 3184, 6829, 10914, 7536, 4670, 6431, 3958, 127933, 11100, 23543, 51747, 11338, 11171, 55660, 10236, 3191, 10492, 79811, 29894, 23064, 58506, 55749, 5094, 5431, 27316, 10657, 6426, 11030, 22803, 91746, 10284, 6294, 26528, 9343, 10147, 6429, 2962, 10181…
GO:0006354	DNA-templated transcription, elongation	GOBP	89	0.0298593	1.03031	1.13111e-07	1.0694e-05	up	5430, 6830, 6829, 11198, 23476, 5431, 29072, 10771, 7343, 2962, 25885, 8861, 55250, 9646, 79101, 54623, 5441, 5437, 51082, 2071, 79577, 905, 8518, 2965, 8812, 1025, 6924, 5432, 904, 11047, 7936, 4686, 6873, 2957, 6884, 6921, 55140, 5436, 221830, 84337, 84172, 1022, 2958, 8563, 22936, 2961, 55837, 2959, 10189, 404672, 6827, 9025, 123169, 165918, 8178, 6883, 6919, 5433, 9014, 6908, 2960, 83860, 644…
GO:1901616	organic hydroxy compound catabolic process	GOBP	22	0.0398659	1.04067	1.25823e-07	1.17234e-05	up	7167, 8644, 1312, 8898, 9784, 219, 3612, 8867, 3628, 3632, 55586, 348, 256356, 11165, 57016, 220074, 79644, 4051, 1056, 1594
GO:1900034	regulation of cellular response to heat	GOBP	48	0.0328854	1.03343	1.89239e-07	1.73802e-05	up	3320, 3312, 3326, 10808, 10728, 2288, 5903, 3281, 2033, 3337, 1387, 3304, 9531, 817, 4928, 10049, 9818, 10762, 9529, 84335, 3303, 9972, 3297, 23165, 7266, 26973, 9883, 23279, 5595, 9688, 57521, 348995, 81929, 8086, 818, 9532, 9631, 8480, 11097, 23411, 9530, 27000, 79902, 6118, 1410, 129401, 3305, 947
GO:0009451	RNA modification	GOBP	114	0.028571	1.02898	2.01712e-07	1.82649e-05	up	16, 54888, 6741, 8731, 117246, 10528, 114049, 56257, 57604, 9589, 8518, 25962, 51602, 55226, 131870, 54890, 55623, 4839, 24140, 1736, 55621, 6894, 55783, 81605, 55140, 55687, 387338, 26995, 79066, 25917, 5073, 96764, 9530, 155400, 79691, 27037, 57721, 57570, 54931, 55644, 51605, 10436, 285367, 80324, 29960, 196074, 129450, 57505, 51654, 55651, 115708, 79979, 64216, 134637, 54433, 56931, 55178, 54…
GO:0042574	retinal metabolic process	GOBP	8	0.0472605	1.0484	2.24317e-07	2.00296e-05	up	1645, 1545, 157506, 8644, 51109, 8854, 53630, 83875
GO:0007010	cytoskeleton organization	GOBP	727	-0.0183202	0.981847	2.41503e-07	2.12688e-05	down	71, 375790, 60, 4627, 2597, 81, 226, 7114, 3688, 23224, 3880, 824, 2317, 7184, 3856, 4478, 3636, 2017, 4869, 667, 811, 203068, 55243, 9168, 7168, 6709, 4000, 5364, 3728, 6651, 1832, 4641, 5066, 87, 27032, 6422, 7431, 10787, 25932, 4134, 10096, 9620, 1107, 1729, 9578, 1266, 2934, 4628, 50488, 2059, 7514, 23607, 10383, 64423, 4926, 23363, 399687, 2909, 114793, 5358, 85477, 3693, 10565, 118, 5879, 3…
GO:0016073	snRNA metabolic process	GOBP	75	0.0309387	1.03142	2.90475e-07	2.5236e-05	up	5430, 64859, 65123, 5431, 6667, 2962, 54973, 23379, 55197, 5441, 56257, 5437, 905, 8812, 1025, 79664, 5432, 904, 4686, 51808, 1736, 79650, 2957, 6884, 5436, 81556, 79871, 26512, 1022, 2958, 58490, 6617, 22936, 79035, 55726, 2961, 80789, 2959, 57508, 25896, 23404, 55651, 5393, 8178, 11340, 5433, 6908, 2960, 118460, 7702, 5435, 55756, 6882, 57117, 5439, 51010, 84524, 54512, 64852, 6877
GO:0019748	secondary metabolic process	GOBP	24	0.0380301	1.03876	3.38772e-07	2.90396e-05	up	231, 5066, 1001, 1645, 1545, 8644, 1646, 400, 596, 9693, 84869, 56898, 8574, 57103, 7220, 8564, 57016, 4157, 283652, 7054, 1644, 1543, 51151
GO:0009266	response to temperature stimulus	GOBP	125	0.0260099	1.02635	4.44782e-07	3.76251e-05	up	3320, 26509, 3312, 3326, 3162, 1026, 3490, 3329, 10808, 3301, 2729, 10728, 1153, 2288, 6647, 3654, 5903, 3281, 2033, 3337, 5611, 1387, 3304, 207, 490, 9531, 817, 4928, 4842, 5562, 10294, 10049, 10016, 9818, 10762, 9529, 84335, 3303, 9972, 3297, 9093, 1965, 23165, 133, 100507436, 10569, 7266, 3310, 5609, 11168, 10891, 26973, 9883, 23279, 5595, 10893, 9688, 57521, 1967, 9658, 2063, 11080, 94241, 34…
GO:2001141	regulation of RNA biosynthetic process	GOBP	2409	0.010675	1.01073	4.58e-07	3.824e-05	up	351, 375790, 3312, 81, 3162, 3091, 3181, 8878, 10521, 7849, 4582, 3309, 2355, 4869, 4904, 307, 1655, 4691, 811, 6648, 677, 6721, 595, 4000, 6128, 4233, 3491, 4779, 3728, 5430, 5066, 87, 2122, 5784, 1500, 6422, 8473, 6046, 3021, 7520, 3609, 7529, 2034, 23286, 6421, 2547, 9987, 1107, 10410, 4841, 9208, 27125, 4072, 10808, 975, 6778, 7422, 7514, 8301, 55366, 25824, 1822, 2130, 6773, 7323, 2729, 1106…
GO:0007015	actin filament organization	GOBP	226	-0.0288251	0.971586	5.37277e-07	4.4284e-05	down	81, 226, 7114, 7184, 3636, 2017, 55243, 9168, 7168, 6709, 4641, 87, 6422, 10787, 10096, 1729, 2934, 2059, 2909, 5358, 85477, 3693, 10565, 118, 5879, 1627, 25, 830, 2150, 9564, 7791, 10163, 6624, 822, 998, 22837, 10092, 2039, 4070, 7126, 4771, 85464, 55761, 5357, 8452, 10094, 57175, 6093, 147179, 1739, 9475, 23332, 3984, 10602, 10395, 1490, 57698, 57553, 9181, 51474, 8976, 93663, 55607, 90102, 100…
GO:0006355	regulation of transcription, DNA-templated	GOBP	2367	0.0105385	1.01059	6.8915e-07	5.60829e-05	up	351, 375790, 3312, 3162, 3091, 3181, 8878, 10521, 7849, 4582, 3309, 2355, 4869, 4904, 307, 1655, 4691, 811, 6648, 677, 6721, 595, 4000, 6128, 4233, 3491, 4779, 3728, 5430, 5066, 2122, 5784, 1500, 6422, 8473, 6046, 3021, 7520, 3609, 7529, 2034, 23286, 6421, 2547, 9987, 1107, 4841, 9208, 27125, 4072, 10808, 975, 6778, 7422, 7514, 8301, 55366, 25824, 1822, 2130, 6773, 7323, 2729, 1106, 8553, 6493, 2…
GO:0006368	transcription elongation from RNA polymerase II promoter	GOBP	71	0.0304116	1.03088	7.15208e-07	5.72198e-05	up	5430, 6830, 6829, 11198, 23476, 5431, 29072, 10771, 2962, 55250, 9646, 54623, 5441, 5437, 2071, 79577, 905, 8518, 2965, 8812, 1025, 6924, 5432, 904, 11047, 7936, 4686, 6873, 2957, 6884, 6921, 55140, 5436, 84337, 1022, 2958, 22936, 2961, 55837, 2959, 404672, 6827, 9025, 123169, 165918, 8178, 6883, 5433, 6908, 2960, 83860, 5435, 6882, 6469, 26610, 5439, 2966, 6877, 6875
GO:1903506	regulation of nucleic acid-templated transcription	GOBP	2384	0.0105	1.01056	7.27411e-07	5.72198e-05	up	351, 375790, 3312, 81, 3162, 3091, 3181, 8878, 10521, 7849, 4582, 3309, 2355, 4869, 4904, 307, 1655, 4691, 811, 6648, 677, 6721, 595, 4000, 6128, 4233, 3491, 4779, 3728, 5430, 5066, 87, 2122, 5784, 1500, 6422, 8473, 6046, 3021, 7520, 3609, 7529, 2034, 23286, 6421, 2547, 9987, 1107, 4841, 9208, 27125, 4072, 10808, 975, 6778, 7422, 7514, 8301, 55366, 25824, 1822, 2130, 6773, 7323, 2729, 1106, 8553,…
GO:0015693	magnesium ion transport	GOBP	8	0.0474615	1.04861	7.29821e-07	5.72198e-05	up	84061, 81614, 7991, 254428, 26504, 54805, 3759
GO:0071826	ribonucleoprotein complex subunit organization	GOBP	133	0.0257778	1.02611	9.70664e-07	7.51855e-05	up	4869, 8661, 6128, 6223, 23451, 10594, 3921, 1975, 23020, 1983, 6232, 7536, 3799, 1153, 6431, 6209, 51747, 8662, 11171, 1968, 23064, 6426, 91746, 10181, 26065, 22907, 9416, 8669, 10421, 51065, 51187, 83939, 10856, 10946, 9790, 7375, 9733, 29883, 6147, 6311, 10569, 6628, 4848, 55720, 9092, 10767, 11168, 56949, 4528, 55692, 51081, 10713, 149041, 26523, 55696, 55011, 387338, 636, 3831, 9129, 55239, 2…
GO:0098742	cell-cell adhesion via plasma-membrane adhesion molecules	GOBP	105	-0.0357161	0.964914	9.8473e-07	7.5367e-05	down	3688, 214, 5797, 5817, 27032, 8763, 9620, 1001, 1364, 1014, 347902, 27020, 1952, 999, 7048, 10686, 53834, 60626, 5819, 1525, 1012, 90, 3678, 9746, 9069, 91663, 6376, 221935, 5789, 23705, 421, 26011, 9071, 5097, 22920, 7042, 57453, 1004, 5598, 3383, 7216, 9075, 5607, 10205, 22859, 64403, 1365, 57463, 24146, 199731, 57228, 22871, 79633, 56100, 56106, 4345, 23562, 650, 56133, 5099, 56134, 137075, 64…
GO:0008154	actin polymerization or depolymerization	GOBP	122	-0.0349125	0.96569	9.98061e-07	7.54887e-05	down	7114, 2017, 55243, 9168, 6709, 4641, 10787, 10096, 1729, 2934, 2059, 2909, 85477, 10565, 118, 5879, 25, 830, 2150, 822, 22837, 10092, 2039, 85464, 55761, 10094, 57175, 147179, 1739, 10602, 57553, 51474, 8976, 93663, 55607, 10095, 64780, 54434, 56907, 253260, 55971, 80206, 80115, 5921, 9113, 91663, 27236, 54961, 1073, 2241, 10093, 9645, 81873, 10456, 8440, 23242, 9463, 123720, 55435, 130271, 9530,…
GO:0031589	cell-substrate adhesion	GOBP	180	-0.0289435	0.971471	1.25143e-06	9.35519e-05	down	81, 3691, 3688, 23499, 5328, 967, 8754, 2017, 960, 811, 8826, 3491, 3694, 558, 7414, 4059, 87, 6422, 780, 3685, 22795, 50488, 7422, 3693, 5879, 25, 7791, 4323, 5796, 7402, 5747, 998, 2621, 2039, 4070, 4771, 6695, 1308, 6093, 7205, 3987, 9344, 9475, 3956, 8394, 23332, 9341, 10395, 8861, 4289, 1490, 4851, 255743, 6239, 6904, 1793, 10855, 1613, 5613, 10085, 90102, 3673, 1946, 8910, 6548, 5795, 3232,…
GO:0030299	intestinal cholesterol absorption	GOBP	3	0.0568714	1.05852	1.35985e-06	9.93466e-05	up	3949, 1645, 1056
GO:0098856	intestinal lipid absorption	GOBP	3	0.0568714	1.05852	1.35985e-06	9.93466e-05	up	3949, 1645, 1056
GO:0010810	regulation of cell-substrate adhesion	GOBP	97	-0.0351158	0.965494	1.48884e-06	0.000107548	down	81, 23499, 5328, 811, 8826, 3491, 6422, 780, 50488, 7422, 5879, 4323, 7402, 5747, 998, 2039, 4070, 4771, 6695, 6093, 3987, 9475, 3956, 23332, 10395, 8861, 4851, 255743, 6239, 6904, 1793, 1613, 10085, 90102, 1946, 6548, 5795, 596, 59339, 51144, 1399, 1012, 3678, 80005, 6251, 9270, 5921, 91663, 8573, 4221, 9480, 55435, 25890, 1435, 673, 8322, 4814, 342184, 2185, 3717, 11078, 395, 5590, 8324, 4287, …
GO:0051276	chromosome organization	GOBP	374	0.0192643	1.01945	2.00185e-06	0.000142999	up	4869, 3192, 4673, 6046, 3021, 7520, 6421, 2547, 1642, 1107, 7514, 23049, 7203, 6232, 1660, 1106, 10574, 6950, 10728, 7311, 85456, 10694, 5903, 10576, 80218, 10146, 3159, 7314, 8766, 23353, 22948, 23244, 23381, 50809, 5887, 10575, 5048, 7150, 8289, 23064, 8467, 9555, 57680, 5976, 546, 4676, 22919, 7874, 23198, 80351, 328, 3005, 7528, 10783, 8451, 11331, 10726, 3146, 10735, 5371, 55870, 25836, 2985…
GO:0030155	regulation of cell adhesion	GOBP	362	-0.0220645	0.978177	2.04019e-06	0.000144136	down	81, 4582, 23499, 5328, 9289, 8754, 1803, 960, 811, 7168, 8826, 3329, 3491, 5364, 10653, 966, 4179, 102, 6422, 780, 8763, 3685, 5500, 4072, 3371, 2934, 10808, 50488, 7422, 8502, 5781, 1969, 5270, 5879, 1952, 999, 7048, 25, 3958, 2319, 6647, 1209, 1845, 27, 4323, 961, 1545, 7402, 5747, 998, 2039, 4070, 6809, 3572, 10892, 4771, 207, 3146, 6695, 10272, 5371, 6093, 3987, 5515, 1739, 9475, 3956, 23332,…
GO:0006081	cellular aldehyde metabolic process	GOBP	48	0.0332015	1.03376	2.14423e-06	0.00014984	up	2539, 216, 7167, 1645, 6888, 5226, 1545, 157506, 8644, 128, 27122, 51109, 2739, 5970, 347862, 8854, 9563, 501, 10327, 25953, 55818, 6120, 224, 3029, 25796, 26007, 8574, 57103, 53630, 57016, 132158, 650, 23729, 83875, 654, 54361
GO:0098609	cell-cell adhesion	GOBP	651	-0.0168387	0.983302	2.52668e-06	0.000174667	down	79026, 71, 60, 4627, 3312, 3939, 3326, 226, 302, 1982, 567, 3688, 2194, 2778, 6520, 2317, 23499, 3309, 4478, 57142, 8754, 1981, 2017, 214, 64787, 1803, 960, 5052, 55243, 677, 8826, 4735, 23657, 6709, 6128, 3329, 3491, 2810, 10653, 966, 3728, 7414, 5797, 1832, 5817, 4179, 23367, 27032, 1500, 8763, 7529, 3685, 9620, 6282, 1001, 1364, 1983, 9208, 1266, 4072, 2934, 10808, 831, 1014, 6778, 50488, 977,…
GO:0042274	ribosomal small subunit biogenesis	GOBP	53	0.0313695	1.03187	2.7047e-06	0.000184984	up	6223, 6229, 3921, 6232, 6209, 51065, 9790, 55127, 55720, 55226, 25879, 84916, 9277, 9724, 51081, 27340, 55813, 25926, 51077, 6838, 64434, 51096, 10885, 8602, 28987, 26284, 11103, 27042, 10199, 5822, 10813, 51118, 10436, 705, 27341, 84946, 79050, 29080, 25983, 29777, 23212, 84294, 10171, 91695, 6204
GO:0000902	cell morphogenesis	GOBP	663	-0.0165974	0.98354	2.74203e-06	0.000185563	down	6696, 351, 4627, 6277, 81, 226, 3897, 80781, 3688, 2317, 23499, 4478, 57142, 2017, 214, 51473, 811, 7168, 8826, 4735, 6709, 4233, 5364, 3913, 10653, 558, 7414, 7345, 5797, 87, 25932, 4134, 59277, 10096, 103910, 3685, 1729, 2934, 4628, 50488, 7422, 2059, 8301, 5781, 10160, 1956, 23363, 1969, 2909, 114793, 10890, 118, 5879, 3799, 1952, 10509, 23327, 25, 5361, 6647, 1954, 2697, 10257, 23513, 10163, …
GO:0009653	anatomical structure morphogenesis	GOBP	1664	-0.011963	0.988108	2.78542e-06	0.000186536	down	6696, 71, 351, 4627, 6277, 7296, 81, 226, 1284, 302, 3162, 3339, 3897, 3091, 3691, 80781, 1282, 3688, 2778, 3880, 7849, 824, 2317, 23499, 3856, 3309, 4478, 57142, 9289, 8754, 3636, 2017, 214, 9518, 57674, 4638, 4691, 51473, 811, 677, 7168, 8826, 4735, 6709, 9510, 4233, 3491, 5364, 388, 3913, 4779, 10653, 290, 558, 7414, 7345, 5797, 1832, 928, 5066, 87, 163, 5784, 6422, 25932, 780, 4134, 59277, 20…
GO:0060174	limb bud formation	GOBP	5	-0.0778523	0.925101	4.03561e-06	0.000267473	down	6659, 10512, 2263, 5362, 6469
GO:0032989	cellular component morphogenesis	GOBP	715	-0.0156859	0.984436	4.92356e-06	0.000322996	down	6696, 71, 351, 4627, 6277, 81, 226, 3897, 80781, 3688, 3880, 2317, 23499, 3856, 4478, 57142, 2017, 214, 51473, 811, 7168, 8826, 4735, 6709, 4233, 5364, 3913, 10653, 558, 7414, 7345, 5797, 928, 87, 25932, 4134, 59277, 10096, 103910, 3685, 1729, 2934, 4628, 50488, 7422, 2059, 8301, 5781, 10160, 1956, 23363, 1969, 2909, 114793, 10890, 118, 5879, 3799, 1952, 10509, 23327, 25, 5361, 6647, 1954, 2697, …
GO:0010960	magnesium ion homeostasis	GOBP	4	0.0511447	1.05248	5.25276e-06	0.000341111	up	1956, 254428, 26504, 54805
GO:0008380	RNA splicing	GOBP	391	0.0195167	1.01971	5.31325e-06	0.000341589	up	79026, 3312, 23524, 3181, 4904, 10625, 1655, 3187, 3192, 6651, 5430, 6625, 23451, 10594, 5725, 6421, 23020, 4841, 220988, 9295, 1665, 1660, 3185, 6830, 3184, 10914, 7536, 4670, 6431, 3958, 127933, 11100, 23543, 51747, 11338, 11171, 55660, 10236, 3191, 10492, 29894, 23064, 58506, 55749, 5094, 5431, 27316, 27332, 6426, 11030, 91746, 10284, 26528, 9343, 10147, 6429, 2962, 10181, 6231, 23013, 6434, 8…
GO:0006352	DNA-templated transcription, initiation	GOBP	147	0.0236816	1.02396	5.57402e-06	0.000354806	up	5430, 4853, 55832, 23064, 8467, 9969, 5431, 1387, 3146, 29959, 7343, 2962, 51586, 25885, 6256, 5705, 1490, 23054, 4851, 5702, 5701, 5704, 9862, 9282, 79101, 5441, 9329, 5706, 892, 5469, 2101, 9975, 5437, 51082, 2071, 81857, 2965, 1385, 1025, 2908, 6879, 5432, 9439, 8061, 10891, 7068, 54700, 6257, 6722, 9794, 22938, 5595, 26036, 6873, 2957, 6884, 2063, 7019, 5436, 27297, 5700, 57106, 22976, 221830…
GO:0006928	movement of cell or subcellular component	GOBP	1083	-0.0136848	0.986408	6.32267e-06	0.000398514	down	71, 351, 60, 3320, 4627, 476, 81, 3162, 8140, 3897, 3091, 3691, 80781, 3688, 23224, 6520, 23499, 5328, 967, 3309, 4478, 57142, 9289, 8754, 2017, 214, 667, 1803, 960, 4638, 51473, 811, 203068, 7168, 8826, 23657, 6709, 4000, 2950, 4233, 3491, 3918, 6223, 5364, 388, 3913, 10653, 3728, 7803, 558, 7414, 7345, 5797, 124976, 1832, 4641, 928, 102, 10103, 87, 4637, 163, 6422, 7431, 64759, 25932, 780, 4134…
GO:0070647	protein modification by small protein conjugation or removal	GOBP	778	0.0141006	1.0142	7.86372e-06	0.000490834	up	3320, 3326, 754, 3309, 57674, 23321, 7345, 25831, 7317, 9320, 23352, 8473, 5708, 1642, 7267, 3301, 7323, 2729, 4012, 7311, 10238, 55832, 23327, 25, 9921, 5903, 7314, 25897, 29979, 9520, 8924, 55031, 57561, 9736, 5747, 998, 9867, 65264, 7150, 6659, 7327, 9903, 90293, 5714, 5688, 26133, 57761, 7126, 7874, 23198, 80351, 51322, 51366, 23608, 10892, 4193, 3304, 207, 3093, 8451, 26994, 5692, 10197, 569…
GO:0071166	ribonucleoprotein complex localization	GOBP	89	0.0270771	1.02745	8.095e-06	0.000500411	up	3181, 3921, 7514, 9295, 23049, 6830, 6431, 5903, 10482, 6209, 11338, 11260, 23381, 29894, 5976, 29072, 6426, 4928, 6429, 84271, 9818, 9887, 10762, 9785, 6432, 9972, 23293, 23165, 9775, 6059, 8106, 53981, 10921, 65083, 10569, 26097, 10212, 7979, 51602, 26019, 54890, 9883, 23279, 4686, 9688, 51068, 81608, 348995, 81929, 8086, 2733, 9631, 26121, 96764, 8480, 11097, 8563, 51362, 23144, 79902, 10189, …
GO:0046685	response to arsenic-containing substance	GOBP	14	0.0392472	1.04003	8.34655e-06	0.000507643	up	3162, 1026, 2729, 2872, 10105, 2235, 467, 210, 90637, 7390, 4982, 119391, 1244, 1543
GO:0032259	methylation	GOBP	227	0.0205621	1.02077	8.36991e-06	0.000507643	up	2778, 4144, 2122, 8473, 6830, 11176, 8085, 64324, 2107, 9555, 546, 29072, 7468, 5870, 80854, 55870, 54737, 58508, 3275, 694, 9219, 54888, 54815, 23028, 8731, 1312, 117246, 4548, 4524, 122402, 1786, 8932, 51742, 4152, 9646, 54623, 79813, 114049, 23067, 10498, 11108, 56257, 10919, 57604, 9589, 5252, 115294, 25962, 10664, 26097, 6628, 55251, 23512, 6598, 55818, 9739, 84444, 7936, 4839, 22938, 80204,…
GO:0009301	snRNA transcription	GOBP	56	0.0297433	1.03019	9.07771e-06	0.000540376	up	5430, 64859, 65123, 5431, 6667, 2962, 54973, 23379, 55197, 5441, 5437, 905, 8812, 1025, 79664, 5432, 904, 4686, 51808, 2957, 6884, 5436, 81556, 79871, 26512, 1022, 2958, 58490, 6617, 22936, 79035, 55726, 2961, 80789, 2959, 57508, 25896, 8178, 5433, 6908, 2960, 7702, 5435, 55756, 6882, 57117, 5439, 84524, 6877
GO:0042795	snRNA transcription from RNA polymerase II promoter	GOBP	55	0.0297433	1.03019	9.07771e-06	0.000540376	up	5430, 64859, 65123, 5431, 6667, 2962, 54973, 23379, 55197, 5441, 5437, 905, 8812, 1025, 79664, 5432, 904, 4686, 51808, 2957, 6884, 5436, 81556, 79871, 26512, 1022, 2958, 58490, 6617, 22936, 79035, 55726, 2961, 80789, 2959, 57508, 25896, 8178, 5433, 6908, 2960, 7702, 5435, 55756, 6882, 57117, 5439, 84524, 6877
GO:0040011	locomotion	GOBP	953	-0.0143715	0.985731	9.34808e-06	0.000551365	down	351, 3320, 4627, 81, 3162, 8140, 3897, 3091, 3691, 80781, 3688, 23224, 6520, 23499, 5328, 967, 3309, 4478, 57142, 9289, 8754, 2017, 214, 667, 1803, 960, 4638, 51473, 811, 7168, 8826, 23657, 6709, 4000, 2950, 4233, 3491, 3918, 6223, 5364, 388, 3913, 10653, 3728, 7803, 558, 7414, 5797, 124976, 4641, 102, 10103, 6422, 64759, 25932, 780, 59277, 208, 23286, 3685, 9620, 1729, 3716, 9578, 4072, 2934, 46…
GO:0048731	system development	GOBP	2819	-0.00945831	0.990586	9.75082e-06	0.000569891	down	6696, 351, 375790, 5660, 60, 3320, 4627, 9445, 3939, 231, 3326, 6277, 1718, 1284, 302, 3162, 8140, 3339, 3897, 3091, 3691, 567, 80781, 1282, 3688, 10521, 2194, 2778, 5209, 3880, 7849, 2317, 23499, 3856, 3309, 1026, 4478, 2355, 57142, 9289, 8754, 3636, 1981, 2017, 214, 2539, 57674, 960, 1655, 4638, 5052, 4691, 51473, 811, 677, 595, 3313, 7168, 8826, 4735, 23657, 6709, 4000, 10457, 9510, 2182, 2950…
GO:0002043	blood vessel endothelial cell proliferation involved in sprouting angiogenesis	GOBP	7	0.0448502	1.04587	1.01658e-05	0.000588793	up	1969, 9270, 9037, 4804, 441478, 54567, 94
GO:0001523	retinoid metabolic process	GOBP	52	0.0318069	1.03232	1.12202e-05	0.00064406	up	375790, 3339, 216, 1645, 1545, 157506, 8644, 128, 51109, 2817, 54884, 8854, 9672, 285440, 7804, 8694, 112724, 348, 57665, 53630, 57016, 59342, 24, 10082, 151056, 83875, 1382, 5919, 54658, 611, 2262, 221914, 5950, 145226, 84649, 1543
GO:0001510	RNA methylation	GOBP	47	0.03044	1.03091	1.21157e-05	0.000689307	up	54888, 8731, 117246, 114049, 56257, 57604, 9589, 25962, 4839, 24140, 55621, 6894, 55783, 387338, 79066, 25917, 96764, 155400, 27037, 57721, 57570, 54931, 51605, 10436, 29960, 196074, 115708, 79979, 64216, 55178, 54482, 10785, 339175, 80745, 154743, 91801, 63899, 152992, 51106, 93587, 4234, 144233, 260294
GO:0034754	cellular hormone metabolic process	GOBP	53	0.0297897	1.03024	1.45191e-05	0.000818799	up	231, 216, 1645, 59338, 1545, 157506, 8644, 27122, 51109, 3295, 1646, 8879, 54884, 8854, 1312, 5469, 51144, 133, 25976, 10948, 10891, 8694, 2232, 112724, 2230, 6715, 57665, 6469, 53630, 79644, 59342, 650, 151056, 83875, 2099, 1382, 54658, 174, 654, 6817, 5950, 10202, 145226, 54361, 84649, 8630
GO:0032940	secretion by cell	GOBP	507	-0.0177336	0.982423	1.51854e-05	0.000837374	down	351, 5660, 334, 3312, 81, 226, 821, 3162, 7114, 3091, 2778, 7849, 967, 3710, 8754, 307, 3329, 805, 558, 7414, 928, 5066, 87, 6422, 6513, 488, 4628, 2746, 3959, 7422, 55366, 5781, 3920, 54843, 1956, 7779, 9805, 399687, 85477, 292, 5270, 10565, 3799, 3993, 25, 6647, 2150, 164, 55737, 2697, 10257, 23513, 80223, 10564, 5211, 5125, 11188, 8766, 9601, 5045, 306, 7476, 27072, 808, 5048, 2621, 10961, 665…
GO:0000904	cell morphogenesis involved in differentiation	GOBP	367	-0.0197684	0.980426	1.52038e-05	0.000837374	down	6696, 351, 4627, 6277, 81, 3897, 80781, 3688, 2317, 23499, 57142, 2017, 214, 811, 6709, 4233, 5364, 3913, 10653, 558, 7414, 7345, 5797, 87, 25932, 59277, 3685, 4628, 50488, 7422, 8301, 5781, 10160, 23363, 1969, 2909, 10890, 5879, 3799, 1952, 10509, 25, 5361, 6647, 1954, 23513, 4897, 23543, 2033, 8766, 8829, 2131, 23303, 5747, 998, 7476, 5048, 2039, 4070, 6768, 56288, 54664, 23094, 85464, 57498, 9…
GO:0030574	collagen catabolic process	GOBP	35	-0.0460482	0.954996	1.53585e-05	0.000837374	down	1284, 80781, 1282, 3688, 1514, 1286, 1508, 4323, 1294, 5045, 1285, 4316, 1287, 5184, 85007, 4324, 1303, 1520, 1301, 1277, 140766, 1513, 1288, 1290, 1296, 4327, 5653, 4320, 1292, 4312, 136227, 4319
GO:0016101	diterpenoid metabolic process	GOBP	56	0.0307544	1.03123	1.53694e-05	0.000837374	up	375790, 3339, 216, 1645, 1956, 1545, 157506, 8644, 128, 51109, 2817, 54884, 8854, 9672, 285440, 224, 7804, 8694, 55825, 112724, 348, 6715, 57665, 53630, 57016, 59342, 24, 10082, 151056, 83875, 1382, 5919, 54658, 611, 2262, 221914, 5950, 145226, 84649, 1543
GO:0098781	ncRNA transcription	GOBP	80	0.0268907	1.02726	1.61791e-05	0.000870158	up	4691, 5430, 64859, 10927, 2975, 9555, 65123, 5431, 6667, 2962, 54973, 23379, 55197, 5441, 9329, 5437, 905, 8812, 1025, 79664, 9328, 5432, 9330, 6598, 904, 51547, 4686, 51808, 2957, 6884, 112495, 5436, 81556, 25926, 79871, 55011, 26512, 84172, 1022, 2958, 58490, 6617, 22936, 79035, 55726, 2961, 80789, 2959, 84365, 57508, 25896, 8178, 5433, 9014, 6908, 2960, 7702, 55506, 64425, 5435, 55756, 6882, 5…
GO:0030030	cell projection organization	GOBP	774	-0.0146711	0.985436	1.62419e-05	0.000870158	down	6696, 351, 375790, 3320, 4627, 6277, 3897, 567, 3688, 23499, 57142, 3636, 2017, 214, 64787, 4638, 51473, 7168, 8826, 4735, 6709, 2182, 5364, 3913, 55754, 7414, 7345, 5797, 6422, 7431, 10787, 4134, 59277, 10096, 3371, 2934, 4628, 50488, 7422, 8301, 5781, 10160, 23607, 5792, 59338, 1956, 23363, 1969, 27020, 2909, 10890, 10565, 5879, 3799, 1952, 1627, 10509, 2288, 999, 23327, 25, 5361, 6647, 2150, 1…
GO:0016477	cell migration	GOBP	738	-0.0151376	0.984976	1.76554e-05	0.000938072	down	3320, 4627, 81, 3162, 8140, 3897, 3091, 80781, 3688, 23224, 6520, 23499, 5328, 967, 3309, 4478, 57142, 9289, 8754, 2017, 1803, 960, 4638, 51473, 811, 7168, 8826, 23657, 4000, 2950, 4233, 3491, 3918, 6223, 5364, 388, 3728, 7803, 558, 7414, 5797, 124976, 4641, 102, 10103, 6422, 64759, 25932, 780, 208, 23286, 3685, 9620, 1729, 3716, 9578, 2934, 4628, 50488, 977, 7422, 2059, 5781, 23607, 5792, 1956, …
GO:0042180	cellular ketone metabolic process	GOBP	142	0.0230879	1.02336	1.89827e-05	0.00100033	up	231, 1728, 208, 5708, 1645, 4946, 5166, 8644, 27122, 5714, 5688, 57761, 23198, 5160, 207, 4953, 5692, 10197, 5695, 11160, 1738, 5709, 2739, 5685, 1646, 6720, 5690, 5720, 2531, 83752, 857, 347862, 10213, 5710, 22937, 5705, 9491, 5702, 5717, 9861, 5684, 5701, 5704, 493, 5718, 3667, 23038, 5706, 5721, 5694, 5563, 133, 8660, 54704, 5693, 154807, 51117, 25953, 10948, 10891, 80025, 5711, 57834, 5696, 5…
GO:0007399	nervous system development	GOBP	1299	-0.0118617	0.988208	1.94141e-05	0.00101474	down	6696, 351, 375790, 60, 3320, 9445, 6277, 8140, 3897, 3091, 567, 1282, 3688, 5209, 7849, 23499, 3309, 57142, 9289, 1981, 2017, 214, 2539, 51473, 811, 677, 8826, 4735, 23657, 6709, 2182, 2950, 65125, 5364, 3913, 805, 10653, 55754, 558, 7414, 7345, 5797, 4118, 2181, 928, 5066, 1500, 6422, 7431, 3021, 7520, 10787, 4134, 59277, 208, 7077, 9620, 2547, 3371, 4628, 2746, 50488, 16, 7422, 8301, 55970, 578…
GO:0070166	enamel mineralization	GOBP	4	0.0494514	1.05069	2.00997e-05	0.0010421	up	6786, 26504, 56975, 54757
GO:0006974	cellular response to DNA damage stimulus	GOBP	639	0.014913	1.01502	2.15774e-05	0.00110977	up	754, 3162, 4582, 1026, 4869, 960, 1655, 595, 2810, 5430, 7317, 9320, 7520, 6421, 2547, 1642, 4170, 4841, 23049, 5781, 64859, 3301, 7323, 1106, 1956, 1969, 143, 7311, 85456, 9643, 4646, 25, 6446, 259282, 2033, 7314, 23244, 8924, 55031, 253461, 10769, 22992, 5887, 11198, 23645, 10397, 55666, 6659, 23064, 8467, 64393, 23476, 65123, 5976, 546, 5431, 7913, 7874, 23198, 51322, 51366, 4193, 57659, 29072…
GO:0010256	endomembrane system organization	GOBP	342	-0.019762	0.980432	2.2894e-05	0.00116814	down	26509, 302, 3688, 23224, 23499, 57142, 4000, 3728, 2181, 29927, 208, 488, 4628, 6836, 64114, 54843, 81619, 23363, 1969, 399687, 3801, 10890, 5270, 10565, 5879, 3799, 8729, 999, 9919, 2319, 6647, 5903, 55737, 3064, 30846, 10564, 8766, 23353, 998, 10397, 5048, 2621, 3998, 55666, 11252, 8417, 5862, 6809, 51429, 858, 8615, 51100, 1182, 196527, 55667, 2149, 10783, 207, 27230, 55654, 745, 9798, 10133, …
GO:0030042	actin filament depolymerization	GOBP	31	-0.0487256	0.952442	2.45473e-05	0.00124263	down	6709, 2934, 2059, 85477, 118, 830, 2150, 822, 2039, 57553, 51474, 64780, 1073, 9645, 130271, 9037, 11078, 11344, 10677, 29767, 119, 146206, 7111, 57026, 25802
GO:0008064	regulation of actin polymerization or depolymerization	GOBP	93	-0.0326974	0.967831	2.4864e-05	0.00124883	down	7114, 2017, 55243, 9168, 6709, 4641, 10787, 10096, 2934, 2059, 2909, 85477, 10565, 118, 5879, 830, 2150, 822, 10092, 2039, 85464, 10094, 57175, 147179, 1739, 10602, 51474, 8976, 93663, 55607, 10095, 54434, 56907, 253260, 55971, 80206, 80115, 5921, 9113, 91663, 27236, 54961, 1073, 2241, 10093, 81873, 10456, 8440, 9463, 123720, 55435, 130271, 9530, 9873, 9037, 342184, 2185, 8936, 585, 3383, 7456, 1…
GO:0048870	cell motility	GOBP	806	-0.014331	0.985771	2.54359e-05	0.00125275	down	3320, 4627, 81, 3162, 8140, 3897, 3091, 3691, 80781, 3688, 23224, 6520, 23499, 5328, 967, 3309, 4478, 57142, 9289, 8754, 2017, 667, 1803, 960, 4638, 51473, 811, 7168, 8826, 23657, 4000, 2950, 4233, 3491, 3918, 6223, 5364, 388, 10653, 3728, 7803, 558, 7414, 5797, 124976, 4641, 102, 10103, 6422, 64759, 25932, 780, 208, 23286, 3685, 9620, 1729, 3716, 9578, 4072, 2934, 4628, 975, 50488, 977, 7422, 20…
GO:0051674	localization of cell	GOBP	806	-0.014331	0.985771	2.54359e-05	0.00125275	down	3320, 4627, 81, 3162, 8140, 3897, 3091, 3691, 80781, 3688, 23224, 6520, 23499, 5328, 967, 3309, 4478, 57142, 9289, 8754, 2017, 667, 1803, 960, 4638, 51473, 811, 7168, 8826, 23657, 4000, 2950, 4233, 3491, 3918, 6223, 5364, 388, 10653, 3728, 7803, 558, 7414, 5797, 124976, 4641, 102, 10103, 6422, 64759, 25932, 780, 208, 23286, 3685, 9620, 1729, 3716, 9578, 4072, 2934, 4628, 975, 50488, 977, 7422, 20…
GO:0051179	localization	GOBP	4479	-0.00819556	0.991838	2.55266e-05	0.00125275	down	2512, 79026, 71, 351, 375790, 5660, 60, 3320, 4627, 476, 334, 3312, 3326, 6277, 81, 226, 821, 1718, 754, 302, 6124, 3162, 8140, 3897, 2180, 7114, 3091, 3691, 3181, 567, 80781, 8878, 3688, 23224, 2778, 6520, 7849, 2317, 23499, 5328, 967, 7184, 3309, 3710, 1026, 4478, 57142, 9289, 8754, 3636, 2017, 4869, 667, 4904, 1803, 307, 2539, 960, 81539, 4638, 498, 5052, 23250, 51473, 811, 203068, 9168, 677, …
GO:0000375	RNA splicing, via transesterification reactions	GOBP	309	0.0195917	1.01978	2.613e-05	0.00126943	up	3312, 23524, 3181, 4904, 1655, 3187, 3192, 6651, 5430, 6625, 23451, 10594, 5725, 6421, 23020, 4841, 220988, 9295, 1665, 1660, 3185, 3184, 10914, 7536, 4670, 6431, 127933, 11100, 23543, 51747, 11338, 11171, 55660, 10236, 3191, 10492, 29894, 23064, 55749, 5094, 5431, 27316, 6426, 11030, 91746, 10284, 26528, 9343, 6429, 2962, 10181, 23013, 6434, 8899, 3188, 79869, 7072, 9416, 10150, 9785, 23028, 104…
GO:0044265	cellular macromolecule catabolic process	GOBP	698	0.0136696	1.01376	2.62614e-05	0.00126943	up	3326, 754, 302, 6124, 8878, 824, 7184, 3309, 4478, 1981, 57674, 677, 6191, 6128, 6129, 6223, 6224, 6229, 7345, 6168, 25831, 7317, 9320, 23352, 3921, 1975, 5708, 1642, 7267, 1075, 6157, 975, 6167, 1514, 10724, 23049, 6232, 23607, 7323, 54504, 2729, 54431, 3184, 23190, 7311, 85456, 23327, 10730, 5476, 1508, 23392, 6209, 127933, 7314, 25897, 29979, 8924, 10236, 23381, 55031, 5045, 9736, 10769, 9361,…
GO:0071426	ribonucleoprotein complex export from nucleus	GOBP	86	0.0262927	1.02664	2.81246e-05	0.00134935	up	3181, 3921, 7514, 9295, 23049, 6830, 6431, 5903, 10482, 6209, 11338, 11260, 23381, 29894, 5976, 29072, 6426, 4928, 6429, 84271, 9818, 9887, 10762, 9785, 6432, 9972, 23293, 23165, 9775, 6059, 8106, 53981, 10921, 65083, 10569, 26097, 10212, 7979, 26019, 54890, 9883, 23279, 4686, 9688, 51068, 81608, 348995, 81929, 8086, 2733, 9631, 8480, 11097, 8563, 51362, 23144, 79902, 10189, 84946, 4116, 5433, 51…
GO:0006399	tRNA metabolic process	GOBP	152	0.0232012	1.02347	2.94049e-05	0.00140033	up	3376, 16, 6301, 2975, 29894, 5859, 5464, 51520, 3735, 54888, 5917, 6741, 1615, 9329, 3035, 79587, 57604, 27068, 2193, 8518, 57176, 9328, 9330, 9255, 55226, 55623, 24140, 55621, 57038, 6894, 81605, 55140, 112495, 55687, 55157, 283742, 92675, 26995, 25917, 124454, 55278, 79691, 127253, 83707, 80222, 54148, 10898, 57570, 54931, 55644, 55253, 51605, 285367, 80324, 10775, 23404, 129450, 57505, 51654, …
GO:0009111	vitamin catabolic process	GOBP	3	0.0521418	1.05353	2.97029e-05	0.00140412	up	57834, 10588, 1594
GO:0045785	positive regulation of cell adhesion	GOBP	192	-0.0250533	0.975258	3.00762e-05	0.00141138	down	9289, 8754, 1803, 960, 811, 7168, 8826, 3329, 3491, 966, 4179, 6422, 3685, 10808, 7422, 5781, 5879, 7048, 2319, 961, 7402, 998, 2039, 6809, 3572, 10892, 207, 3146, 10272, 6093, 3987, 3956, 3707, 1604, 7030, 80381, 857, 8861, 255743, 6239, 10211, 3566, 8546, 1793, 10085, 9093, 7494, 3673, 5795, 3606, 59339, 9265, 51144, 4860, 1399, 1012, 6885, 253260, 25865, 3678, 80005, 22890, 6251, 9270, 9092, 8…
GO:0007586	digestion	GOBP	47	0.0295849	1.03003	3.08908e-05	0.00142235	up	3949, 65125, 1645, 1314, 9414, 6446, 11171, 9388, 5357, 1646, 50848, 79924, 10891, 64081, 9245, 10062, 64788, 6564, 57016, 3784, 1131, 280, 6344, 5021, 65267, 65266, 340547, 1056, 54658, 90226, 23615, 170302, 8972, 8811, 5950, 4987, 5733, 4883, 6343, 1133, 4225, 440387, 389015
GO:0000377	RNA splicing, via transesterification reactions with bulged adenosine as nucleophile	GOBP	306	0.0195191	1.01971	3.10197e-05	0.00142235	up	3312, 23524, 3181, 4904, 1655, 3187, 3192, 6651, 5430, 6625, 23451, 10594, 5725, 6421, 23020, 4841, 220988, 9295, 1665, 1660, 3185, 3184, 10914, 7536, 4670, 6431, 127933, 11100, 23543, 51747, 11338, 11171, 55660, 10236, 3191, 10492, 29894, 23064, 55749, 5094, 5431, 27316, 6426, 11030, 91746, 10284, 26528, 9343, 6429, 2962, 10181, 23013, 6434, 8899, 3188, 79869, 7072, 9416, 10150, 9785, 23028, 104…
GO:0000398	mRNA splicing, via spliceosome	GOBP	306	0.0195191	1.01971	3.10197e-05	0.00142235	up	3312, 23524, 3181, 4904, 1655, 3187, 3192, 6651, 5430, 6625, 23451, 10594, 5725, 6421, 23020, 4841, 220988, 9295, 1665, 1660, 3185, 3184, 10914, 7536, 4670, 6431, 127933, 11100, 23543, 51747, 11338, 11171, 55660, 10236, 3191, 10492, 29894, 23064, 55749, 5094, 5431, 27316, 6426, 11030, 91746, 10284, 26528, 9343, 6429, 2962, 10181, 23013, 6434, 8899, 3188, 79869, 7072, 9416, 10150, 9785, 23028, 104…
GO:0072659	protein localization to plasma membrane	GOBP	119	-0.0294868	0.970944	3.11947e-05	0.00142235	down	302, 3688, 23499, 3728, 2181, 208, 64114, 54843, 81619, 1969, 10890, 5879, 3799, 999, 2319, 55737, 30846, 8766, 2621, 8417, 6809, 55667, 207, 10133, 5357, 5872, 7132, 6093, 63971, 3875, 8650, 483, 23241, 1739, 9475, 55690, 8394, 9341, 10434, 83871, 10211, 23167, 64398, 64083, 3551, 57154, 8673, 8500, 1601, 27237, 50848, 6812, 9053, 9693, 91663, 1445, 5170, 163882, 9847, 6844, 27183, 583, 254887, …
GO:0043414	macromolecule methylation	GOBP	189	0.0208628	1.02108	3.17771e-05	0.0014387	up	2778, 2122, 8473, 6830, 11176, 8085, 64324, 2107, 9555, 546, 29072, 7468, 5870, 80854, 55870, 54737, 58508, 3275, 694, 9219, 54888, 54815, 23028, 8731, 117246, 4524, 122402, 1786, 8932, 51742, 4152, 9646, 54623, 79813, 114049, 23067, 10498, 11108, 56257, 10919, 57604, 9589, 5252, 115294, 25962, 10664, 26097, 6628, 55251, 23512, 6598, 55818, 9739, 84444, 7936, 4839, 22938, 80204, 57459, 53615, 241…
GO:0048858	cell projection morphogenesis	GOBP	480	-0.0171406	0.983005	3.28148e-05	0.0014723	down	6696, 351, 6277, 3897, 3688, 23499, 57142, 2017, 214, 51473, 8826, 4735, 6709, 5364, 3913, 7414, 7345, 5797, 4134, 59277, 10096, 2934, 4628, 50488, 7422, 8301, 5781, 10160, 1956, 23363, 2909, 10890, 5879, 3799, 1952, 10509, 23327, 25, 5361, 1954, 2697, 10257, 10163, 4897, 3064, 6446, 23543, 7314, 8766, 8829, 2131, 23303, 5747, 7476, 5048, 11252, 9114, 56288, 54664, 85464, 57498, 5108, 5314, 6642,…
GO:0050708	regulation of protein secretion	GOBP	180	-0.0251937	0.975121	3.29773e-05	0.0014723	down	3091, 3710, 8754, 307, 3329, 5066, 6422, 6513, 2746, 55366, 5781, 1956, 399687, 292, 3799, 3993, 25, 2150, 55737, 2697, 80223, 5211, 2621, 10961, 6659, 3065, 26056, 2752, 2149, 27230, 3146, 5371, 54795, 2029, 6720, 90007, 80381, 6566, 3566, 64083, 3667, 4041, 7494, 1946, 1432, 3661, 9727, 8660, 5906, 9324, 64285, 79792, 9575, 57555, 5289, 90550, 27236, 3709, 415116, 80024, 291, 65985, 6717, 3996,…
GO:0022618	ribonucleoprotein complex assembly	GOBP	126	0.023394	1.02367	3.42124e-05	0.00151691	up	4869, 8661, 6128, 6223, 23451, 10594, 3921, 1975, 23020, 1983, 6232, 7536, 1153, 6431, 6209, 51747, 8662, 11171, 1968, 23064, 6426, 91746, 10181, 26065, 22907, 9416, 8669, 10421, 51065, 51187, 83939, 10856, 10946, 9790, 7375, 9733, 29883, 6147, 6311, 10569, 6628, 4848, 55720, 9092, 11168, 56949, 55692, 51081, 10713, 149041, 26523, 55696, 55011, 387338, 636, 9129, 55239, 27258, 51388, 26284, 8994,…
GO:0009410	response to xenobiotic stimulus	GOBP	44	0.0299845	1.03044	3.51857e-05	0.00154938	up	1728, 2180, 2950, 1645, 2729, 5447, 1429, 4259, 2052, 1545, 8824, 4257, 196, 2937, 134147, 9049, 8574, 25807, 57103, 2948, 670, 54578, 119391, 2941, 2946, 6097, 1869, 95, 57491, 1571, 1564, 1555, 314, 54658, 8639, 116285, 6817, 1559, 1543, 10249
GO:0048812	neuron projection morphogenesis	GOBP	327	-0.0200296	0.98017	4.15421e-05	0.00181683	down	6696, 351, 6277, 3897, 3688, 23499, 57142, 2017, 214, 8826, 6709, 5364, 3913, 7414, 7345, 5797, 59277, 4628, 50488, 7422, 8301, 5781, 10160, 1956, 23363, 2909, 10890, 5879, 3799, 1952, 10509, 23327, 25, 5361, 1954, 2697, 4897, 6446, 23543, 7314, 8766, 8829, 2131, 23303, 5747, 7476, 5048, 56288, 54664, 85464, 57498, 9798, 10611, 5663, 23394, 659, 10494, 2817, 8650, 1523, 7869, 23111, 80208, 55558,…
GO:1902589	single-organism organelle organization	GOBP	1089	-0.0122383	0.987836	4.39755e-05	0.00191026	down	71, 3320, 4627, 2597, 81, 226, 302, 7114, 3091, 8878, 3688, 23224, 3880, 2317, 7184, 3856, 3636, 2017, 4869, 667, 51473, 811, 203068, 55243, 9168, 6721, 7168, 4735, 6709, 4000, 2810, 3728, 6651, 1832, 4641, 5066, 87, 27032, 6422, 7431, 10787, 4134, 7529, 208, 10096, 6421, 9620, 1107, 1729, 10493, 9578, 1266, 2934, 7416, 4628, 50488, 2059, 7514, 23710, 8301, 6232, 23607, 3308, 64423, 54843, 4926, …
GO:0032956	regulation of actin cytoskeleton organization	GOBP	175	-0.0253876	0.974932	4.80186e-05	0.00207189	down	7114, 2017, 55243, 9168, 7168, 6709, 4641, 5066, 6422, 10787, 10096, 9620, 2934, 2059, 23607, 2909, 85477, 10565, 118, 5879, 25, 830, 2150, 10163, 27, 6624, 822, 10092, 2039, 4070, 4771, 85464, 10094, 57175, 6093, 147179, 1739, 9475, 23332, 3984, 10602, 10395, 1490, 51474, 8976, 93663, 55607, 1613, 55704, 90102, 10095, 1946, 6548, 8500, 54434, 56907, 50848, 253260, 55971, 80206, 9270, 80115, 5921…
GO:0043087	regulation of GTPase activity	GOBP	354	-0.0182135	0.981951	4.90822e-05	0.00210052	down	375790, 3688, 64787, 216, 8826, 6709, 5364, 805, 23365, 6422, 208, 6305, 1983, 9411, 3716, 8502, 10160, 1956, 1969, 2909, 23061, 2665, 10565, 5879, 4301, 8729, 7204, 3993, 51495, 6647, 23513, 10564, 3843, 378, 8924, 394, 5747, 808, 5048, 29, 64283, 55738, 51429, 23677, 858, 27147, 23094, 55667, 9905, 2247, 10928, 57139, 125058, 817, 54874, 2889, 2260, 23348, 7410, 392, 4649, 9828, 6464, 3987, 606…
GO:0008033	tRNA processing	GOBP	93	0.0255682	1.0259	4.93355e-05	0.00210052	up	16, 6301, 29894, 3735, 54888, 6741, 57604, 8518, 55226, 55623, 24140, 55621, 6894, 81605, 55140, 55687, 283742, 26995, 25917, 79691, 127253, 83707, 10898, 57570, 54931, 55644, 55253, 51605, 285367, 80324, 10775, 129450, 57505, 51654, 115708, 79979, 116461, 134637, 10556, 56931, 54482, 79693, 1478, 84267, 123263, 112858, 10785, 51002, 10978, 339175, 80745, 55039, 91801, 27304, 11062, 152992, 54920…
GO:0030832	regulation of actin filament length	GOBP	94	-0.031575	0.968918	4.98239e-05	0.00210735	down	7114, 2017, 55243, 9168, 6709, 4641, 10787, 10096, 2934, 2059, 2909, 85477, 10565, 118, 5879, 830, 2150, 822, 10092, 2039, 85464, 10094, 57175, 147179, 1739, 10602, 51474, 8976, 93663, 55607, 10095, 54434, 56907, 253260, 55971, 80206, 80115, 5921, 9113, 91663, 27236, 54961, 1073, 2241, 10093, 81873, 10456, 8440, 9463, 123720, 55435, 130271, 9530, 9873, 9037, 342184, 2185, 8936, 585, 3383, 7456, 1…
GO:0098602	single organism cell adhesion	GOBP	425	-0.0180101	0.982151	5.08898e-05	0.00213837	down	71, 60, 4627, 81, 567, 3688, 2778, 4478, 8754, 1803, 960, 811, 55243, 677, 23657, 3329, 3491, 10653, 966, 3728, 558, 7414, 1832, 4179, 1500, 3685, 1001, 4072, 2934, 10808, 6778, 50488, 977, 8502, 5781, 4907, 23607, 896, 1956, 3801, 3693, 5270, 5879, 1952, 10627, 999, 7048, 25, 3958, 2319, 6647, 2150, 1209, 23513, 4897, 1845, 3315, 961, 1545, 10318, 23303, 5747, 998, 2621, 6659, 2039, 4070, 23385,…
GO:0015721	bile acid and bile salt transport	GOBP	12	0.038611	1.03937	5.3331e-05	0.0022264	up	1645, 6256, 8648, 5205, 8273, 10998, 634, 123264, 11309, 213, 6554, 345274
GO:0006721	terpenoid metabolic process	GOBP	66	0.0285623	1.02897	5.3888e-05	0.00223514	up	375790, 3339, 2222, 216, 1645, 1956, 1545, 157506, 8644, 128, 51109, 2224, 2817, 54884, 8854, 9672, 9453, 285440, 224, 7804, 8694, 55825, 112724, 348, 6715, 57665, 53630, 27429, 57016, 59342, 24, 1571, 10082, 151056, 83875, 1382, 5919, 54658, 611, 2262, 221914, 5950, 145226, 1559, 84649, 1543
GO:0044243	multicellular organism catabolic process	GOBP	36	-0.0434968	0.957436	5.73157e-05	0.00236207	down	1284, 80781, 1282, 3688, 1514, 1286, 1508, 4323, 1294, 5045, 1285, 4316, 1287, 5184, 85007, 4324, 1303, 1520, 1301, 1277, 140766, 1513, 1288, 1290, 1296, 4327, 1056, 5653, 4320, 1292, 4312, 136227, 4319
GO:0071294	cellular response to zinc ion	GOBP	10	-0.0621443	0.939747	5.80015e-05	0.00237511	down	4502, 4493, 4494, 706, 1385, 4499, 3777, 4501, 4495
GO:0031175	neuron projection development	GOBP	490	-0.0166017	0.983535	5.85734e-05	0.00238335	down	6696, 351, 6277, 3897, 567, 3688, 23499, 57142, 2017, 214, 8826, 4735, 6709, 2182, 5364, 3913, 55754, 7414, 7345, 5797, 6422, 7431, 4134, 59277, 3371, 4628, 50488, 7422, 8301, 5781, 10160, 5792, 1956, 23363, 27020, 2909, 10890, 10565, 5879, 3799, 1952, 1627, 10509, 2288, 999, 23327, 25, 5361, 1954, 2697, 4897, 127933, 6446, 27, 23543, 2348, 112, 7314, 8766, 5796, 378, 8829, 2131, 10769, 23303, 57…
GO:0032970	regulation of actin filament-based process	GOBP	195	-0.0240955	0.976192	5.941e-05	0.00240218	down	4627, 476, 7114, 2017, 55243, 9168, 7168, 6709, 3728, 1832, 4641, 5066, 6422, 10787, 10096, 9620, 488, 2934, 2059, 23607, 2909, 85477, 10565, 118, 5879, 25, 830, 2150, 10163, 1265, 27, 6624, 822, 10092, 2039, 4070, 4771, 85464, 817, 54795, 10094, 57175, 6093, 147179, 1739, 9475, 23332, 3984, 10602, 10395, 857, 1490, 51474, 8976, 93663, 55607, 1613, 55704, 90102, 10095, 1946, 6548, 8500, 54434, 56…
GO:0042273	ribosomal large subunit biogenesis	GOBP	41	0.029764	1.03021	6.4222e-05	0.00258052	up	6128, 6129, 285855, 26156, 14, 22907, 26155, 117246, 51187, 23481, 23560, 6147, 10412, 4839, 22884, 54881, 10969, 55759, 90441, 6838, 51388, 22868, 80135, 51154, 6154, 84154, 79707, 54663, 51018, 55651, 84549, 55299, 23212, 54475, 51491, 51121, 56342, 6123
GO:0006897	endocytosis	GOBP	342	-0.0188826	0.981295	6.73898e-05	0.00269099	down	71, 351, 60, 3320, 4627, 3326, 81, 821, 302, 567, 3688, 967, 7184, 3636, 2017, 811, 3949, 558, 4641, 928, 10103, 163, 10787, 10096, 56649, 3685, 4643, 2934, 1535, 4864, 10808, 975, 3959, 7422, 8301, 23607, 311, 5879, 23327, 7048, 274, 4646, 25, 3958, 8542, 2150, 23513, 10163, 10525, 6272, 27, 30846, 2348, 6653, 57488, 161, 961, 9685, 306, 9026, 5747, 998, 2621, 10092, 29, 11252, 3426, 55738, 5142…
GO:0030837	negative regulation of actin filament polymerization	GOBP	28	-0.0462907	0.954764	7.38923e-05	0.00293243	down	7114, 9168, 6709, 2934, 2059, 85477, 10565, 118, 830, 822, 2039, 80206, 91663, 585, 11078, 11344, 9087, 286527, 10677, 29767, 119, 9353, 375189, 146206, 7111, 25802
GO:1902578	single-organism localization	GOBP	1801	-0.00988745	0.990161	7.60559e-05	0.00299977	down	2512, 71, 351, 375790, 5660, 60, 3320, 4627, 476, 334, 3312, 3326, 81, 226, 821, 754, 302, 6124, 3162, 8140, 2180, 7114, 3091, 3688, 23224, 2778, 6520, 7849, 2317, 23499, 967, 3309, 3710, 1026, 8754, 307, 81539, 498, 5052, 23250, 811, 9168, 6721, 595, 23471, 4735, 23657, 6191, 4000, 6128, 3949, 2182, 3329, 3773, 65125, 6129, 2810, 6223, 805, 3728, 55754, 6224, 6229, 558, 7414, 7345, 4118, 124976,…
GO:0030041	actin filament polymerization	GOBP	101	-0.0310669	0.969411	7.70957e-05	0.00302225	down	7114, 2017, 55243, 9168, 6709, 4641, 10787, 10096, 1729, 2934, 2059, 85477, 10565, 118, 5879, 25, 830, 822, 22837, 10092, 2039, 55761, 10094, 57175, 147179, 1739, 10602, 8976, 93663, 55607, 10095, 56907, 253260, 55971, 80206, 80115, 5921, 9113, 91663, 27236, 2241, 10093, 81873, 10456, 8440, 23242, 9463, 123720, 55435, 9530, 51734, 9873, 342184, 2185, 8936, 585, 3383, 3717, 7456, 11078, 395, 10435…
GO:0061024	membrane organization	GOBP	634	-0.0145278	0.985577	7.85015e-05	0.00303517	down	375790, 3320, 4627, 26509, 1718, 302, 6124, 3688, 23224, 23499, 23250, 23471, 6191, 4000, 6128, 6129, 2810, 6223, 966, 3728, 55754, 6224, 6229, 4118, 6168, 2181, 4641, 928, 29927, 3921, 7529, 208, 488, 10493, 1075, 2934, 4864, 6157, 4628, 6167, 6232, 64114, 3308, 54843, 81619, 1956, 1969, 4012, 399687, 10890, 292, 23061, 7311, 5879, 3799, 8729, 999, 9919, 7095, 2319, 6647, 2150, 5903, 9804, 55737…
GO:0019080	viral gene expression	GOBP	88	0.0238664	1.02415	7.88031e-05	0.00303517	up	6124, 8661, 6191, 6128, 6129, 6223, 6224, 6229, 6168, 5430, 3921, 5725, 10410, 6157, 6167, 6232, 6829, 7311, 5903, 6209, 2033, 8662, 5045, 3065, 6144, 5094, 5431, 6667, 81603, 4928, 2962, 6231, 9818, 6741, 10762, 4851, 9972, 6156, 1105, 23165, 5441, 5437, 905, 22879, 8091, 1025, 6147, 5432, 6598, 904, 9883, 23279, 7936, 22938, 9688, 5436, 348995, 81929, 8086, 9631, 8480, 11097, 6154, 79902, 81559…
GO:0006402	mRNA catabolic process	GOBP	142	0.0227543	1.02302	7.88418e-05	0.00303517	up	6124, 1981, 677, 6191, 6128, 6129, 6223, 6224, 6229, 6168, 3921, 1975, 6157, 6167, 23049, 6232, 7311, 85456, 6209, 127933, 10236, 23381, 2107, 5976, 6144, 6231, 5515, 56829, 9887, 6156, 23293, 9775, 10605, 51594, 10921, 5520, 29883, 6147, 4848, 23644, 55571, 22894, 26019, 131870, 4849, 167153, 4686, 9811, 65110, 9337, 9125, 149041, 26523, 115752, 23034, 5436, 53918, 27258, 4292, 5073, 9704, 11502…
GO:0006401	RNA catabolic process	GOBP	162	0.0219056	1.02215	8.08081e-05	0.00309235	up	6124, 1981, 677, 6191, 6128, 6129, 6223, 6224, 6229, 6168, 3921, 1975, 6157, 6167, 23049, 6232, 3184, 7311, 85456, 6209, 127933, 10236, 23381, 8761, 2107, 5976, 6144, 22803, 6231, 5515, 56829, 9887, 6156, 23293, 9775, 10605, 51594, 10921, 5520, 29102, 29883, 6147, 4848, 23318, 23644, 55571, 22894, 26019, 131870, 4849, 167153, 4686, 9811, 65110, 9337, 9125, 149041, 26523, 8882, 115752, 23034, 5436…
GO:0006281	DNA repair	GOBP	401	0.0164586	1.01659	8.59662e-05	0.00327028	up	4869, 5430, 9320, 7520, 6421, 2547, 1642, 4841, 23049, 64859, 7323, 1956, 143, 7311, 9643, 25, 259282, 2033, 7314, 23244, 8924, 55031, 22992, 5887, 11198, 55666, 23064, 8467, 65123, 5976, 546, 5431, 7913, 7874, 23198, 51366, 29072, 328, 7528, 7468, 8451, 5932, 3146, 5371, 50484, 10973, 8243, 9100, 10463, 5886, 10111, 55183, 55611, 9318, 10213, 23028, 23054, 1647, 6613, 51065, 9907, 10980, 55339, …
GO:0060484	lung-associated mesenchyme development	GOBP	5	-0.0707303	0.931713	9.15605e-05	0.0034626	down	5754, 2260, 2263, 6469, 2254
GO:0032990	cell part morphogenesis	GOBP	491	-0.0159703	0.984157	9.2307e-05	0.00347042	down	6696, 351, 6277, 3897, 3688, 23499, 57142, 2017, 214, 51473, 8826, 4735, 6709, 5364, 3913, 7414, 7345, 5797, 4134, 59277, 10096, 2934, 4628, 50488, 7422, 8301, 5781, 10160, 1956, 23363, 2909, 10890, 5879, 3799, 1952, 10509, 23327, 25, 5361, 1954, 2697, 10257, 10163, 4897, 3064, 6446, 23543, 7314, 8766, 8829, 2131, 23303, 5747, 7476, 5048, 11252, 9114, 56288, 54664, 85464, 57498, 5108, 5314, 6642,…
GO:0048011	neurotrophin TRK receptor signaling pathway	GOBP	12	0.0379868	1.03872	9.39797e-05	0.00351276	up	5781, 9564, 6272, 5894, 84335, 6654, 836, 5526, 9001, 55816, 4804, 4803
GO:0006720	isoprenoid metabolic process	GOBP	83	0.0260733	1.02642	9.81311e-05	0.00364673	up	375790, 3339, 2222, 216, 1645, 3422, 1956, 1545, 4597, 157506, 8644, 128, 51109, 2224, 2817, 54884, 8854, 9672, 5264, 9453, 285440, 79947, 224, 7804, 116150, 8813, 8694, 8818, 55825, 112724, 348, 57107, 27235, 6715, 57665, 53630, 27429, 57016, 79644, 59342, 23590, 24, 1571, 729920, 10082, 151056, 3158, 83875, 1382, 7054, 5919, 54658, 611, 2262, 221914, 5950, 145226, 1559, 84649, 1543
GO:0051168	nuclear export	GOBP	130	0.0223224	1.02257	0.000100154	0.00370053	up	3181, 811, 3313, 2810, 3921, 5784, 7514, 9295, 23049, 5781, 6830, 7295, 6431, 5903, 10482, 6209, 127933, 11338, 11260, 23381, 2621, 29894, 6659, 5976, 23214, 10657, 10892, 4193, 29072, 6426, 4928, 6429, 84271, 1434, 9818, 9887, 84445, 10762, 9785, 6432, 9972, 23293, 23165, 9775, 6059, 57154, 8498, 10204, 8106, 53981, 5494, 10921, 65083, 7157, 5566, 10569, 26097, 10212, 7979, 26019, 54890, 9883, 2…
GO:1990778	protein localization to cell periphery	GOBP	129	-0.026985	0.973376	0.000101192	0.0037175	down	302, 3688, 23499, 3728, 2181, 208, 64114, 54843, 81619, 1969, 10890, 5879, 3799, 999, 2319, 55737, 30846, 8766, 2621, 8417, 6809, 55667, 207, 10133, 5357, 5872, 7132, 6093, 63971, 3875, 8650, 483, 23241, 1739, 9475, 55690, 8394, 9341, 857, 10434, 83871, 10211, 23167, 64398, 64083, 3551, 57154, 8673, 8500, 1601, 8934, 27237, 50848, 6812, 9053, 9693, 91663, 1445, 5170, 163882, 9847, 6844, 27183, 58…
GO:0009057	macromolecule catabolic process	GOBP	843	0.0119365	1.01201	0.000102887	0.00375832	up	375790, 3326, 754, 302, 6124, 3339, 8878, 824, 7184, 3309, 4478, 8754, 1981, 57674, 960, 677, 6191, 6128, 3949, 6129, 6223, 805, 6224, 6229, 7345, 6168, 25831, 7317, 9320, 23352, 3921, 1975, 7077, 5708, 1642, 2799, 7267, 5500, 1075, 6157, 975, 79660, 6167, 1514, 7514, 823, 10724, 79888, 23049, 6232, 4946, 23607, 7323, 54504, 2729, 1956, 4012, 54431, 3184, 23190, 5270, 7311, 85456, 23327, 10730, 9…
GO:0006403	RNA localization	GOBP	136	0.0217845	1.02202	0.000103824	0.00377109	up	3181, 677, 9961, 4641, 3921, 220988, 7514, 9295, 23049, 7203, 6830, 10574, 6950, 10694, 6431, 5903, 9804, 10576, 10482, 11338, 22948, 11260, 23381, 10575, 29894, 10644, 5976, 10657, 29072, 7528, 6426, 4928, 6429, 84271, 9818, 9887, 10762, 9785, 10211, 6432, 9972, 8888, 23293, 23165, 9775, 6396, 10856, 8106, 53981, 25909, 10921, 65083, 6311, 10569, 26097, 10212, 7979, 51602, 26019, 54890, 9883, 23…
GO:0043547	positive regulation of GTPase activity	GOBP	316	-0.0179452	0.982215	0.000110565	0.00399338	down	375790, 3688, 64787, 216, 8826, 6709, 5364, 805, 23365, 6422, 208, 6305, 1983, 9411, 3716, 8502, 10160, 1956, 1969, 2909, 23061, 2665, 10565, 5879, 4301, 8729, 7204, 3993, 51495, 23513, 10564, 378, 8924, 394, 5747, 808, 29, 64283, 55738, 51429, 858, 27147, 23094, 55667, 9905, 2247, 10928, 57139, 125058, 817, 54874, 2889, 2260, 23348, 7410, 392, 4649, 9828, 6464, 3987, 60626, 8394, 55357, 2776, 42…
GO:0018205	peptidyl-lysine modification	GOBP	263	0.0176519	1.01781	0.000111655	0.00400869	up	4582, 2122, 8473, 5447, 6830, 8085, 9643, 10847, 5903, 80218, 2033, 8924, 64324, 7150, 6659, 3065, 8202, 9555, 1487, 3054, 546, 4193, 1387, 29072, 7468, 80854, 10735, 5371, 55870, 54795, 4928, 1912, 8243, 4842, 58508, 26054, 51564, 9818, 26155, 8861, 10762, 23028, 6613, 1786, 23338, 9972, 9862, 51742, 23741, 3976, 9646, 79813, 7329, 23067, 23165, 10054, 9329, 10013, 84901, 27154, 10919, 9126, 795…
GO:0046164	alcohol catabolic process	GOBP	18	0.0355715	1.03621	0.000112236	0.00400869	up	7167, 8644, 8898, 9784, 219, 3612, 8867, 3628, 3632, 55586, 348, 256356, 11165, 57016, 79644, 1056
GO:0019083	viral transcription	GOBP	82	0.0239756	1.02427	0.000117253	0.00416475	up	6124, 6191, 6128, 6129, 6223, 6224, 6229, 6168, 5430, 3921, 10410, 6157, 6167, 6232, 6829, 7311, 5903, 6209, 2033, 3065, 6144, 5431, 6667, 81603, 4928, 2962, 6231, 9818, 10762, 4851, 9972, 6156, 1105, 23165, 5441, 5437, 905, 22879, 8091, 1025, 6147, 5432, 6598, 904, 9883, 23279, 7936, 22938, 9688, 5436, 348995, 81929, 8086, 9631, 8480, 11097, 6154, 79902, 81559, 29969, 6895, 2959, 6827, 51193, 22…
GO:0060445	branching involved in salivary gland morphogenesis	GOBP	12	-0.0563451	0.945213	0.000118775	0.00417932	down	59277, 5361, 8829, 55727, 2260, 10512, 80004, 2263, 3569, 10371, 6469, 7124
GO:0003094	glomerular filtration	GOBP	11	-0.057615	0.944013	0.000119613	0.00417932	down	4643, 2150, 2697, 2621, 2149, 63929, 134, 5155, 4162, 2013, 947
GO:0097205	renal filtration	GOBP	11	-0.057615	0.944013	0.000119613	0.00417932	down	4643, 2150, 2697, 2621, 2149, 63929, 134, 5155, 4162, 2013, 947
GO:0048667	cell morphogenesis involved in neuron differentiation	GOBP	297	-0.0194095	0.980778	0.000131027	0.00455249	down	6696, 351, 6277, 3897, 3688, 23499, 57142, 2017, 214, 6709, 5364, 3913, 7414, 7345, 5797, 59277, 4628, 50488, 7422, 8301, 5781, 10160, 23363, 2909, 10890, 5879, 3799, 1952, 10509, 25, 5361, 6647, 1954, 23513, 4897, 23543, 8766, 8829, 2131, 23303, 5747, 7476, 5048, 56288, 54664, 85464, 57498, 9798, 10611, 5663, 23394, 659, 10494, 2817, 8650, 1523, 7869, 23111, 80208, 55558, 4205, 6049, 25987, 3984…
GO:0042373	vitamin K metabolic process	GOBP	8	0.0469315	1.04805	0.00013171	0.00455249	up	154807, 57834, 29914, 79001
GO:0022008	neurogenesis	GOBP	825	-0.0126176	0.987462	0.000137715	0.0047346	down	6696, 351, 375790, 3320, 6277, 3897, 3091, 567, 3688, 23499, 57142, 9289, 1981, 2017, 214, 51473, 811, 8826, 4735, 6709, 2182, 2950, 65125, 5364, 3913, 55754, 558, 7414, 7345, 5797, 928, 6422, 7431, 7520, 4134, 59277, 208, 7077, 9620, 3371, 4628, 50488, 7422, 8301, 5781, 10160, 5792, 6692, 1956, 23363, 1969, 27020, 2909, 10890, 8842, 5270, 10565, 5879, 3799, 1952, 3993, 1627, 10509, 2288, 999, 23…
GO:0051028	mRNA transport	GOBP	90	0.0242407	1.02454	0.00014057	0.00478308	up	3181, 677, 9961, 4641, 220988, 7514, 9295, 23049, 6830, 6431, 5903, 10482, 11338, 23381, 29894, 10644, 5976, 29072, 6426, 4928, 6429, 84271, 9818, 9887, 10762, 9785, 6432, 9972, 8888, 23293, 23165, 9775, 6396, 8106, 53981, 25909, 10921, 10569, 26097, 10212, 7979, 26019, 54890, 9883, 23279, 4686, 65110, 9688, 81608, 59343, 348995, 81929, 8086, 2733, 9631, 8480, 11097, 8563, 51362, 23144, 79902, 10…
GO:0016050	vesicle organization	GOBP	205	-0.0224768	0.977774	0.000140613	0.00478308	down	302, 966, 208, 1075, 8301, 23607, 54843, 399687, 23061, 5270, 3799, 8729, 9919, 164, 6272, 2348, 1294, 27072, 9632, 5048, 3998, 8417, 6809, 51429, 858, 90411, 8615, 22870, 5265, 1522, 2149, 9905, 6642, 57586, 9218, 23339, 10652, 125058, 54874, 8452, 58533, 63971, 27131, 9217, 9341, 7039, 8675, 55357, 10484, 857, 23216, 5819, 83871, 57679, 7109, 8976, 8546, 3257, 64083, 23637, 51160, 401548, 51652…
GO:0046903	secretion	GOBP	568	-0.0147767	0.985332	0.000147196	0.00498065	down	351, 5660, 334, 3312, 81, 226, 821, 302, 3162, 7114, 3091, 2778, 7849, 967, 3710, 8754, 307, 595, 3329, 65125, 805, 558, 7414, 2181, 928, 5066, 87, 6422, 6513, 780, 488, 1535, 4628, 2746, 1314, 3959, 7422, 55366, 5781, 3920, 54843, 1956, 7779, 9805, 399687, 85477, 292, 5270, 10565, 3799, 3993, 4646, 25, 6647, 2150, 164, 55737, 2697, 10257, 23513, 80223, 6446, 10564, 5211, 5125, 11188, 8766, 9601,…
GO:0032879	regulation of localization	GOBP	1509	-0.00992664	0.990122	0.000148497	0.00499836	down	79026, 3320, 476, 3312, 3326, 81, 302, 3162, 3091, 567, 80781, 3688, 23224, 2778, 7849, 23499, 5328, 967, 3309, 3710, 1026, 4478, 9289, 8754, 307, 2539, 4638, 5052, 811, 677, 6721, 7168, 8826, 4735, 4000, 2950, 4233, 3329, 3773, 3491, 65125, 2810, 3918, 6223, 5364, 388, 805, 10653, 3728, 55754, 7803, 558, 7414, 5797, 1832, 2181, 4641, 5066, 102, 10103, 87, 5784, 6422, 6513, 25932, 7529, 208, 2328…
GO:0031123	RNA 3'-end processing	GOBP	82	0.0246346	1.02494	0.000153298	0.0051331	up	351, 677, 3921, 9295, 6829, 10914, 6431, 11338, 29894, 6426, 6429, 9810, 8189, 84271, 79869, 9785, 11052, 11051, 80336, 6432, 29101, 9646, 54623, 9775, 8106, 53981, 79882, 79577, 10921, 1025, 10569, 26097, 23318, 51585, 10212, 79670, 904, 7936, 4686, 1736, 79650, 81608, 56254, 90459, 1479, 8563, 6832, 51362, 23144, 10898, 10189, 55149, 23404, 123169, 4116, 5393, 11340, 5433, 79228, 118460, 25888,…
GO:0006600	creatine metabolic process	GOBP	4	-0.0733239	0.9293	0.000156565	0.00521531	down	1152, 6776, 548596, 1159
GO:0048247	lymphocyte chemotaxis	GOBP	14	-0.0545386	0.946922	0.000161716	0.00535913	down	102, 2621, 5293, 6376, 58191, 9547, 2185, 6288, 80270, 11240, 284114, 6347, 51192
GO:0061577	calcium ion transmembrane transport via high voltage-gated calcium channel	GOBP	4	-0.0732063	0.929409	0.000163546	0.00536978	down	2539, 817, 4842, 784
GO:0061025	membrane fusion	GOBP	133	-0.026557	0.973792	0.000163708	0.00536978	down	302, 928, 208, 10493, 54843, 23061, 3799, 9927, 27072, 2621, 8417, 6809, 858, 8615, 9905, 310, 57586, 9218, 23339, 10652, 125058, 581, 9341, 8675, 55357, 23216, 5819, 83871, 55968, 23637, 51652, 79594, 8673, 9135, 55669, 6812, 27352, 9527, 23158, 26258, 64786, 9910, 80124, 8411, 11138, 9117, 8291, 9847, 137886, 6844, 374986, 27183, 23102, 25978, 23355, 54662, 84895, 64145, 10490, 93627, 10228, 68…
GO:0030193	regulation of blood coagulation	GOBP	50	-0.0399484	0.960839	0.00017981	0.00583839	down	302, 5328, 5270, 2150, 2039, 196527, 2149, 4780, 7410, 857, 10855, 84959, 2152, 4067, 5627, 2054, 123036, 348, 5155, 6850, 5588, 1906, 239, 2161, 81606, 5054, 40, 18, 634, 5624, 2811, 2160, 3273, 947, 462, 5592, 2147
GO:1900046	regulation of hemostasis	GOBP	50	-0.0399484	0.960839	0.00017981	0.00583839	down	302, 5328, 5270, 2150, 2039, 196527, 2149, 4780, 7410, 857, 10855, 84959, 2152, 4067, 5627, 2054, 123036, 348, 5155, 6850, 5588, 1906, 239, 2161, 81606, 5054, 40, 18, 634, 5624, 2811, 2160, 3273, 947, 462, 5592, 2147
GO:0032446	protein modification by small protein conjugation	GOBP	684	0.0125574	1.01264	0.000180768	0.00584	up	3320, 3326, 754, 3309, 57674, 23321, 25831, 7317, 9320, 23352, 8473, 5708, 1642, 7267, 3301, 7323, 2729, 4012, 7311, 10238, 55832, 23327, 25, 9921, 5903, 7314, 25897, 29979, 9520, 8924, 57561, 5747, 998, 9867, 65264, 7150, 6659, 7327, 9903, 90293, 5714, 5688, 26133, 57761, 7126, 23198, 80351, 51322, 51366, 23608, 10892, 4193, 3304, 207, 3093, 8451, 26994, 5692, 10197, 5695, 5663, 9618, 81603, 107…
GO:0044802	single-organism membrane organization	GOBP	528	-0.0147062	0.985401	0.000184444	0.00592895	down	375790, 3320, 26509, 302, 6124, 3688, 23224, 23499, 23250, 23471, 6191, 4000, 6128, 6129, 2810, 6223, 3728, 55754, 6224, 6229, 4118, 6168, 2181, 4641, 928, 29927, 3921, 7529, 208, 488, 10493, 2934, 4864, 6157, 4628, 6167, 6232, 64114, 3308, 54843, 81619, 1956, 1969, 10890, 292, 23061, 7311, 5879, 3799, 999, 7095, 2319, 6647, 5903, 9804, 55737, 6209, 4897, 30846, 8766, 23353, 9927, 4836, 27072, 10…
GO:0009109	coenzyme catabolic process	GOBP	9	0.040406	1.04123	0.000186295	0.00593085	up	38, 57834, 83594, 874, 10840, 10588, 283927, 160428
GO:0033554	cellular response to stress	GOBP	1396	0.00981807	1.00987	0.000186348	0.00593085	up	6696, 5660, 3320, 26509, 3312, 231, 3326, 754, 3162, 1728, 3091, 8878, 4582, 7184, 3309, 1026, 4869, 2539, 960, 1655, 4638, 5052, 811, 6648, 677, 6721, 595, 7168, 4000, 2950, 4233, 2810, 388, 3913, 4779, 558, 5430, 7317, 9320, 7378, 2122, 29927, 6422, 6513, 7520, 2034, 6421, 8795, 2547, 1642, 4170, 488, 4841, 3371, 10808, 6778, 50488, 16, 7422, 23710, 23049, 5781, 64859, 25824, 3301, 7323, 5792, …
GO:0071709	membrane assembly	GOBP	18	-0.0521689	0.949169	0.000188191	0.00593429	down	302, 2319, 11252, 858, 857, 93099, 10211, 57555, 5789, 2054, 22871, 2013, 23180, 4038, 54413
GO:0030833	regulation of actin filament polymerization	GOBP	83	-0.0311138	0.969365	0.000188302	0.00593429	down	7114, 2017, 55243, 9168, 6709, 4641, 10787, 10096, 2934, 2059, 85477, 10565, 118, 5879, 830, 822, 10092, 2039, 10094, 57175, 147179, 1739, 10602, 8976, 93663, 55607, 10095, 56907, 253260, 55971, 80206, 80115, 5921, 9113, 91663, 27236, 2241, 10093, 81873, 10456, 8440, 9463, 123720, 55435, 9530, 9873, 342184, 2185, 8936, 585, 3383, 7456, 11078, 10435, 643338, 11344, 51466, 348110, 9087, 286527, 653…
GO:0042730	fibrinolysis	GOBP	13	-0.0596245	0.942118	0.00018935	0.00593821	down	302, 5328, 5627, 2161, 5054, 2811, 2160, 3273, 2147
GO:0006260	DNA replication	GOBP	182	0.019137	1.01932	0.000216235	0.00672869	up	4869, 811, 4673, 6282, 1956, 5879, 26057, 3159, 259282, 23244, 253461, 9361, 998, 11198, 7150, 5763, 5976, 546, 7126, 4771, 5932, 10735, 50484, 4928, 8243, 5928, 6464, 5515, 10111, 23063, 5930, 4254, 23054, 8888, 55704, 9093, 3480, 23560, 10919, 9126, 27101, 58525, 56034, 5981, 5425, 84893, 1025, 6742, 63901, 283899, 51507, 6416, 8914, 5111, 80169, 54881, 55035, 8882, 7019, 59343, 7013, 92675, 10…
GO:0023052	signaling	GOBP	4521	-0.00720039	0.992825	0.000216649	0.00672869	down	71, 351, 375790, 5660, 60, 3320, 4627, 26509, 476, 334, 3312, 231, 3326, 6277, 7296, 81, 1718, 754, 302, 3162, 1728, 2180, 3091, 3691, 567, 8878, 3688, 10521, 2778, 3880, 7849, 4582, 2317, 23499, 5328, 967, 7184, 3856, 3309, 3710, 1026, 7837, 9289, 8754, 2017, 214, 4869, 9518, 4502, 64787, 131566, 667, 307, 57674, 308, 10625, 960, 1655, 5052, 2896, 51473, 811, 6648, 677, 595, 8661, 3187, 8826, 47…
GO:0006353	DNA-templated transcription, termination	GOBP	70	0.0246329	1.02494	0.000225873	0.0069626	up	5430, 9295, 10914, 6431, 11338, 29894, 23064, 6426, 22803, 6429, 7343, 25885, 84271, 79869, 9785, 11051, 6432, 29101, 79101, 5441, 9775, 8106, 53981, 5437, 51082, 2071, 10921, 2965, 10569, 26097, 6628, 51585, 10212, 4686, 81608, 1479, 221830, 84172, 1022, 8563, 51362, 10419, 10189, 404672, 84967, 4116, 7270, 54797, 9014, 79228, 6908, 25888, 1478, 64425, 5435, 9533, 10978, 4150, 80298, 2966, 9015,…
GO:0007154	cell communication	GOBP	4557	-0.00717118	0.992854	0.000226347	0.0069626	down	71, 351, 375790, 5660, 60, 3320, 4627, 26509, 476, 334, 3312, 231, 3326, 6277, 7296, 81, 1718, 754, 302, 3162, 1728, 2180, 3091, 3691, 567, 8878, 3688, 10521, 2778, 3880, 7849, 4582, 2317, 23499, 5328, 967, 7184, 3856, 3309, 3710, 1026, 7837, 9289, 8754, 2017, 214, 4869, 9518, 4502, 64787, 131566, 667, 307, 57674, 308, 10625, 960, 1655, 5052, 2896, 51473, 811, 6648, 677, 6721, 595, 8661, 3187, 88…
GO:0000956	nuclear-transcribed mRNA catabolic process	GOBP	131	0.0222281	1.02248	0.000231804	0.00709652	up	6124, 1981, 677, 6191, 6128, 6129, 6223, 6224, 6229, 6168, 3921, 1975, 6157, 6167, 23049, 6232, 7311, 85456, 6209, 127933, 23381, 2107, 5976, 6144, 6231, 5515, 9887, 6156, 23293, 9775, 10605, 51594, 10921, 5520, 29883, 6147, 4848, 23644, 55571, 22894, 26019, 4849, 167153, 4686, 9811, 65110, 9337, 9125, 149041, 26523, 23034, 5436, 53918, 27258, 4292, 5073, 9704, 115024, 4850, 80153, 51154, 6154, 1…
GO:0044700	single organism signaling	GOBP	4517	-0.00715517	0.99287	0.000237705	0.00724268	down	71, 351, 375790, 5660, 60, 3320, 4627, 26509, 476, 334, 3312, 231, 3326, 6277, 7296, 81, 1718, 754, 302, 3162, 1728, 2180, 3091, 3691, 567, 8878, 3688, 10521, 2778, 3880, 7849, 4582, 2317, 23499, 5328, 967, 7184, 3856, 3309, 3710, 1026, 7837, 9289, 8754, 2017, 214, 4869, 9518, 4502, 64787, 131566, 667, 307, 57674, 308, 10625, 960, 1655, 5052, 2896, 51473, 811, 6648, 677, 595, 8661, 3187, 8826, 47…
GO:0019370	leukotriene biosynthetic process	GOBP	3	-0.0775164	0.925412	0.000243343	0.0073795	down	2686, 6850, 240
GO:0030182	neuron differentiation	GOBP	692	-0.0130143	0.98707	0.00024492	0.00739246	down	6696, 351, 375790, 6277, 3897, 3091, 567, 3688, 23499, 57142, 1981, 2017, 214, 811, 8826, 4735, 6709, 2182, 65125, 5364, 3913, 55754, 7414, 7345, 5797, 6422, 7431, 4134, 59277, 7077, 3371, 4628, 50488, 7422, 8301, 5781, 10160, 5792, 1956, 23363, 1969, 27020, 2909, 10890, 8842, 10565, 5879, 3799, 1952, 1627, 10509, 2288, 999, 23327, 274, 25, 5361, 6647, 79191, 1954, 2697, 23513, 4897, 127933, 6446…
GO:0045880	positive regulation of smoothened signaling pathway	GOBP	16	-0.0515691	0.949738	0.000250009	0.00751079	down	51473, 6422, 5447, 27148, 2121, 79659, 22856, 26160, 6608, 84976, 57560, 7483, 3169, 6469, 2254
GO:0033209	tumor necrosis factor-mediated signaling pathway	GOBP	108	0.0215221	1.02176	0.000266058	0.00795574	up	3856, 2950, 5708, 8795, 7311, 2150, 8887, 7314, 4055, 2621, 5714, 5688, 23198, 3304, 5692, 10197, 5695, 6772, 7132, 5709, 5685, 3875, 204851, 5690, 5720, 2309, 10213, 5710, 8904, 5705, 9491, 5702, 5717, 9861, 5684, 5701, 3303, 5704, 329, 5718, 3551, 7187, 5706, 5721, 5694, 8793, 8567, 5693, 5711, 355, 8797, 81858, 149951, 5696, 90268, 5716, 5700, 5771, 841, 9530, 51588, 9020, 55072, 8794, 2185, 8…
GO:0050818	regulation of coagulation	GOBP	54	-0.038143	0.962575	0.000274426	0.00816798	down	302, 5328, 308, 5270, 2150, 2039, 196527, 2149, 5663, 4780, 7410, 857, 10855, 84959, 2152, 4067, 5627, 2054, 123036, 348, 10544, 5155, 6850, 5588, 1906, 239, 2161, 81606, 5054, 40, 18, 634, 5624, 2811, 2160, 3273, 947, 462, 5592, 2147
GO:0051236	establishment of RNA localization	GOBP	115	0.0221113	1.02236	0.000296203	0.00877552	up	3181, 677, 9961, 4641, 3921, 220988, 7514, 9295, 23049, 6830, 6431, 5903, 9804, 10482, 11338, 11260, 23381, 29894, 10644, 5976, 10657, 29072, 6426, 4928, 6429, 84271, 9818, 9887, 10762, 9785, 10211, 6432, 9972, 8888, 23293, 23165, 9775, 6396, 8106, 53981, 25909, 10921, 65083, 6311, 10569, 26097, 10212, 7979, 26019, 54890, 9883, 23279, 4686, 51808, 65110, 9688, 81608, 29074, 59343, 7013, 348995, 8…
GO:0030490	maturation of SSU-rRNA	GOBP	37	0.0293295	1.02976	0.000298922	0.00881546	up	6223, 6229, 3921, 9790, 55127, 55720, 25879, 84916, 9277, 9724, 27340, 55813, 25926, 51077, 51096, 10885, 8602, 28987, 11103, 27042, 10199, 5822, 10813, 10436, 705, 79050, 29080, 25983, 29777, 23212, 84294, 10171
GO:0048699	generation of neurons	GOBP	766	-0.0123119	0.987764	0.000306135	0.00898693	down	6696, 351, 375790, 3320, 6277, 3897, 3091, 567, 3688, 23499, 57142, 9289, 1981, 2017, 214, 51473, 811, 8826, 4735, 6709, 2182, 65125, 5364, 3913, 55754, 558, 7414, 7345, 5797, 6422, 7431, 7520, 4134, 59277, 7077, 9620, 3371, 4628, 50488, 7422, 8301, 5781, 10160, 5792, 6692, 1956, 23363, 1969, 27020, 2909, 10890, 8842, 5270, 10565, 5879, 3799, 1952, 1627, 10509, 2288, 999, 23327, 274, 25, 9921, 53…
GO:0048485	sympathetic nervous system development	GOBP	8	-0.0647078	0.937341	0.000311228	0.00909493	down	8829, 6659, 10371, 7976, 6405, 8626
GO:0031047	gene silencing by RNA	GOBP	87	0.0238386	1.02413	0.000318322	0.00922938	up	3181, 5430, 3021, 1956, 5903, 9611, 8087, 9698, 5431, 4928, 9818, 10762, 122402, 9972, 23165, 5441, 5437, 29102, 5604, 29883, 4848, 23318, 5432, 55571, 4849, 54487, 9883, 23279, 4686, 9688, 9337, 9125, 26523, 5436, 348995, 81929, 8086, 90459, 9631, 8994, 192670, 8480, 11097, 79902, 25904, 126374, 6895, 27161, 55051, 79753, 5433, 11022, 3020, 5435, 10978, 5439, 4086, 129401, 57690, 8365, 144233, 1…
GO:0007435	salivary gland morphogenesis	GOBP	20	-0.0470415	0.954048	0.0003187	0.00922938	down	59277, 1956, 5361, 8829, 998, 55727, 2260, 10512, 57045, 80004, 2263, 4781, 3569, 10371, 7042, 6469, 7043, 4824, 7124, 10913
GO:0006400	tRNA modification	GOBP	63	0.0266579	1.02702	0.000320557	0.00924152	up	16, 54888, 6741, 57604, 8518, 55226, 55623, 24140, 55621, 6894, 81605, 55140, 55687, 25917, 79691, 57570, 54931, 55644, 51605, 285367, 80324, 129450, 57505, 51654, 115708, 134637, 56931, 54482, 79693, 84267, 123263, 10785, 339175, 80745, 91801, 27304, 11062, 152992, 54920, 83480, 348180, 93587, 4234, 64172, 113179, 90353
GO:0051187	cofactor catabolic process	GOBP	17	0.0352779	1.03591	0.000338387	0.009712	up	3162, 38, 57834, 645, 644, 83594, 259, 874, 10840, 10588, 54658, 283927, 160428, 57026
GO:0061041	regulation of wound healing	GOBP	72	-0.033476	0.967078	0.000353083	0.0100887	down	302, 5328, 4638, 2934, 5270, 10565, 7048, 6431, 2150, 2697, 2039, 196527, 2149, 2247, 4780, 7410, 23332, 857, 6239, 10855, 90102, 7494, 84959, 2152, 8573, 135228, 3265, 4067, 5627, 2054, 1839, 123036, 348, 5155, 7128, 6850, 5588, 1906, 239, 2161, 81606, 5054, 40, 18, 6665, 825, 634, 5624, 2811, 2160, 3273, 947, 54361, 462, 5592, 2147
GO:0032101	regulation of response to external stimulus	GOBP	365	-0.0166092	0.983528	0.000362026	0.0102249	down	6696, 302, 567, 5328, 811, 3949, 2950, 4233, 3329, 6223, 805, 966, 4179, 102, 163, 11343, 1535, 7422, 4907, 6397, 5792, 1956, 5270, 5879, 10509, 7048, 5361, 2150, 164, 1954, 2697, 7791, 26057, 3315, 161, 22904, 961, 8829, 10318, 6374, 4836, 808, 2621, 29, 9698, 23476, 3426, 2039, 5094, 6809, 3572, 196527, 2149, 5692, 2247, 3146, 51606, 4780, 55870, 5495, 7132, 2260, 7410, 9097, 57175, 659, 162, 7…
GO:0051052	regulation of DNA metabolic process	GOBP	223	0.0171783	1.01733	0.000362246	0.0102249	up	1026, 4869, 811, 3192, 9320, 7520, 6282, 6778, 7203, 1956, 6830, 10574, 6950, 5879, 10694, 10576, 2697, 26057, 22948, 23244, 23381, 306, 253461, 9361, 998, 10575, 546, 7126, 7913, 7874, 80351, 51366, 4771, 328, 7468, 207, 8451, 3146, 10735, 5371, 54737, 659, 8243, 6464, 5515, 581, 10111, 23063, 5930, 4254, 1843, 55183, 55611, 170506, 23028, 25970, 9131, 1786, 8932, 4152, 23293, 55704, 3297, 3480,…
GO:0044707	single-multicellular organism process	GOBP	4109	-0.0069372	0.993087	0.000362619	0.0102249	down	6696, 71, 351, 375790, 5660, 60, 3320, 4627, 476, 9445, 3939, 231, 3326, 6277, 7296, 1718, 1284, 302, 3162, 8140, 3339, 3897, 3091, 3691, 567, 80781, 1282, 3688, 10521, 2194, 2778, 5209, 3880, 7849, 824, 2317, 23499, 5328, 3856, 3309, 3710, 1026, 4478, 2355, 57142, 9289, 8754, 3636, 1981, 2017, 214, 4904, 1803, 307, 2539, 57674, 308, 960, 1655, 4638, 498, 5052, 4691, 51473, 811, 677, 595, 3313, 3…
GO:1903671	negative regulation of sprouting angiogenesis	GOBP	11	0.0385833	1.03934	0.000368852	0.0103552	up	4851, 9270, 90627, 55333, 10014, 5607, 4804, 54567, 79812
GO:0019079	viral genome replication	GOBP	60	-0.0329457	0.967591	0.000373976	0.0104534	down	1655, 23367, 3609, 1642, 10410, 6829, 51495, 10318, 998, 2621, 1487, 5094, 7913, 9218, 156, 5297, 9217, 56829, 5886, 9475, 10581, 4851, 57506, 5359, 6732, 596, 8934, 8091, 8812, 63901, 89849, 84875, 6598, 8411, 10475, 55054, 10542, 684, 5481, 10450, 8519, 6895, 3576, 27350, 104, 6041, 3434, 55337, 4599, 3669, 4774, 4938, 6347, 91543, 7124, 5071, 117854, 4057
GO:0031529	ruffle organization	GOBP	24	-0.0453286	0.955683	0.00038665	0.0107609	down	3636, 64787, 7168, 59338, 5879, 4070, 57175, 8394, 857, 28988, 51474, 54869, 26751, 23242, 3265, 9530, 391, 3383, 22871, 51466, 146206, 1436
GO:0007160	cell-matrix adhesion	GOBP	114	-0.026779	0.973576	0.000391069	0.0108337	down	3691, 3688, 23499, 5328, 967, 8754, 2017, 960, 8826, 3694, 7414, 4059, 87, 6422, 780, 3685, 22795, 50488, 7422, 3693, 5879, 7791, 4323, 5796, 7402, 5747, 2039, 4771, 1308, 6093, 7205, 3987, 9344, 9475, 8394, 23332, 10395, 8861, 4289, 1490, 255743, 10855, 1613, 90102, 3673, 1946, 8910, 6548, 5795, 3232, 596, 8500, 59339, 1012, 54749, 9270, 5921, 5170, 6722, 8573, 10018, 9480, 123720, 26515, 1435, …
GO:0044091	membrane biogenesis	GOBP	22	-0.0472961	0.953805	0.000392634	0.0108337	down	302, 2319, 11252, 858, 857, 93099, 10211, 57555, 5789, 2054, 9409, 8504, 22871, 8800, 25999, 2013, 23180, 4038, 54413
GO:0051258	protein polymerization	GOBP	138	-0.0251893	0.975125	0.000394519	0.0108392	down	7114, 2017, 55243, 9168, 6709, 4641, 10787, 10096, 1729, 2934, 2059, 85477, 10565, 118, 5879, 2288, 25, 830, 822, 22837, 10092, 2039, 22919, 3093, 51199, 55761, 10094, 57175, 147179, 1739, 23332, 85378, 10602, 6904, 8976, 93663, 55607, 10095, 51652, 3925, 56907, 57606, 253260, 55971, 80206, 80115, 5921, 9113, 91663, 27236, 2241, 10048, 10093, 81873, 10456, 8440, 23242, 9463, 123720, 55435, 23116,…
GO:0016337	single organismal cell-cell adhesion	GOBP	395	-0.0163345	0.983798	0.000404828	0.0110751	down	71, 60, 4627, 567, 3688, 2778, 4478, 8754, 1803, 960, 55243, 677, 23657, 3329, 3491, 10653, 966, 3728, 7414, 1832, 4179, 1500, 3685, 1001, 4072, 2934, 10808, 6778, 50488, 977, 8502, 5781, 4907, 23607, 896, 1956, 3801, 3693, 5270, 5879, 1952, 10627, 999, 7048, 25, 3958, 2319, 6647, 2150, 1209, 23513, 4897, 1845, 3315, 961, 1545, 10318, 23303, 5747, 998, 2621, 6659, 2039, 23385, 1465, 22862, 3572, …
GO:0044765	single-organism transport	GOBP	1633	-0.00914708	0.990895	0.000406886	0.0110842	down	71, 351, 5660, 60, 3320, 4627, 476, 334, 3312, 3326, 81, 226, 821, 754, 302, 6124, 3162, 8140, 2180, 7114, 3091, 3688, 23224, 2778, 6520, 7849, 23499, 967, 3710, 1026, 8754, 307, 81539, 498, 5052, 23250, 811, 6721, 595, 23471, 4735, 23657, 6191, 4000, 6128, 3949, 2182, 3329, 3773, 65125, 6129, 6223, 805, 3728, 55754, 6224, 6229, 558, 7414, 7345, 124976, 6168, 2181, 4641, 114569, 928, 5066, 87, 29…
GO:0051239	regulation of multicellular organismal process	GOBP	1682	-0.00902985	0.991011	0.000413937	0.0112287	down	6696, 351, 375790, 3320, 476, 1284, 302, 3162, 3897, 3091, 567, 3688, 10521, 2778, 7849, 23499, 5328, 3710, 57142, 9289, 8754, 1981, 2017, 307, 2539, 308, 1655, 811, 677, 595, 3313, 7168, 8826, 10457, 2950, 4233, 3329, 3491, 65125, 444, 2810, 6223, 5364, 388, 805, 3728, 55754, 558, 5797, 1832, 4179, 163, 6422, 8473, 7431, 7520, 59277, 2034, 23286, 7077, 5708, 9620, 2547, 1001, 488, 9208, 3716, 11…
GO:0007156	homophilic cell adhesion via plasma membrane adhesion molecules	GOBP	59	-0.0329301	0.967606	0.000421252	0.0113791	down	3688, 5797, 5817, 9620, 1001, 1014, 347902, 27020, 1952, 999, 5819, 1012, 9746, 221935, 23705, 5097, 57453, 1004, 7216, 10205, 64403, 57463, 199731, 57228, 79633, 56100, 56106, 4345, 56133, 5099, 56134, 64072, 56103, 56127, 634, 56122, 27253, 1015, 56126, 56102, 56109, 222256, 60437, 53841, 81607, 6092, 56121, 56129, 1003, 5979, 56135, 56138, 56104, 8642, 56132, 55714, 56136
GO:0030334	regulation of cell migration	GOBP	401	-0.0156208	0.984501	0.0004244	0.0114162	down	81, 3162, 3091, 80781, 23224, 23499, 5328, 3309, 4478, 9289, 8754, 4638, 811, 7168, 8826, 4000, 2950, 4233, 3491, 3918, 5364, 388, 7803, 7414, 5797, 4641, 102, 6422, 25932, 208, 3685, 1729, 2934, 50488, 7422, 1956, 1969, 5270, 3486, 5879, 10509, 7048, 3958, 5361, 2150, 9564, 6446, 4323, 6653, 3315, 11188, 8766, 11171, 5796, 1545, 8829, 306, 6374, 5747, 7476, 2621, 29, 2039, 4070, 55749, 22919, 28…
GO:0050657	nucleic acid transport	GOBP	114	0.0217643	1.022	0.000432247	0.0115308	up	3181, 677, 9961, 4641, 3921, 220988, 7514, 9295, 23049, 6830, 6431, 5903, 9804, 10482, 11338, 11260, 23381, 29894, 10644, 5976, 10657, 29072, 6426, 4928, 6429, 84271, 9818, 9887, 10762, 9785, 10211, 6432, 9972, 8888, 23293, 23165, 9775, 6396, 8106, 53981, 25909, 10921, 65083, 6311, 10569, 26097, 10212, 7979, 26019, 54890, 9883, 23279, 4686, 51808, 65110, 9688, 81608, 29074, 59343, 348995, 81929, …
GO:0050658	RNA transport	GOBP	114	0.0217643	1.022	0.000432247	0.0115308	up	3181, 677, 9961, 4641, 3921, 220988, 7514, 9295, 23049, 6830, 6431, 5903, 9804, 10482, 11338, 11260, 23381, 29894, 10644, 5976, 10657, 29072, 6426, 4928, 6429, 84271, 9818, 9887, 10762, 9785, 10211, 6432, 9972, 8888, 23293, 23165, 9775, 6396, 8106, 53981, 25909, 10921, 65083, 6311, 10569, 26097, 10212, 7979, 26019, 54890, 9883, 23279, 4686, 51808, 65110, 9688, 81608, 29074, 59343, 348995, 81929, …
GO:0030835	negative regulation of actin filament depolymerization	GOBP	20	-0.0477912	0.953333	0.000439502	0.0116759	down	6709, 2934, 2059, 85477, 118, 830, 822, 2039, 51474, 130271, 11078, 11344, 10677, 29767, 119, 146206, 7111, 25802
GO:0048791	calcium ion-regulated exocytosis of neurotransmitter	GOBP	11	-0.0546884	0.94678	0.000448491	0.0118656	down	488, 57586, 22999, 94121, 94120, 51760, 9783, 91683, 23208, 341359, 140730
GO:0006367	transcription initiation from RNA polymerase II promoter	GOBP	110	0.0214595	1.02169	0.000465079	0.0122541	up	5430, 4853, 55832, 9969, 5431, 1387, 3146, 29959, 2962, 51586, 6256, 5705, 1490, 23054, 4851, 5702, 5701, 5704, 9862, 9282, 5441, 5706, 892, 5469, 2101, 9975, 5437, 2071, 81857, 2965, 1385, 1025, 2908, 6879, 5432, 9439, 10891, 7068, 6257, 6722, 9794, 22938, 26036, 6873, 2957, 6884, 2063, 5436, 5700, 22976, 1022, 2958, 84441, 84246, 7181, 8850, 2961, 2959, 404672, 8463, 2104, 7596, 29982, 6883, 54…
GO:0007165	signal transduction	GOBP	4178	-0.00692999	0.993094	0.000470056	0.0123347	down	71, 351, 375790, 5660, 60, 3320, 4627, 26509, 334, 231, 3326, 6277, 7296, 81, 1718, 754, 302, 3162, 2180, 3091, 3691, 567, 8878, 3688, 10521, 2778, 3880, 7849, 4582, 2317, 23499, 5328, 967, 7184, 3856, 3309, 3710, 1026, 7837, 9289, 8754, 2017, 214, 4869, 9518, 4502, 64787, 131566, 667, 307, 57674, 308, 10625, 960, 1655, 5052, 2896, 51473, 811, 6648, 677, 595, 8661, 3187, 8826, 4735, 6709, 4000, 9…
GO:0048856	anatomical structure development	GOBP	3699	-0.00690973	0.993114	0.000473314	0.0123696	down	6696, 71, 351, 375790, 5660, 60, 3320, 4627, 9445, 3939, 231, 3326, 6277, 7296, 81, 226, 1718, 1284, 302, 3162, 8140, 3339, 3897, 3091, 3691, 567, 80781, 1282, 3688, 10521, 2194, 2778, 5209, 3880, 7849, 824, 2317, 23499, 3856, 3309, 1026, 4478, 2355, 57142, 9289, 8754, 3636, 1981, 2017, 214, 9518, 4904, 307, 2539, 57674, 960, 1655, 4638, 498, 5052, 4691, 51473, 811, 677, 595, 3313, 3490, 7168, 88…
GO:0044241	lipid digestion	GOBP	7	0.0414698	1.04234	0.000492984	0.0127109	up	3949, 1645, 9388, 64788, 1056, 170302
GO:0009452	7-methylguanosine RNA capping	GOBP	28	0.0308021	1.03128	0.000493163	0.0127109	up	5430, 6829, 5431, 2962, 8731, 5441, 5437, 2071, 2965, 5432, 4686, 55783, 5436, 96764, 1022, 404672, 8732, 5433, 5435, 10785, 5439, 2966, 4234, 83640
GO:0036260	RNA capping	GOBP	29	0.0308021	1.03128	0.000493163	0.0127109	up	5430, 6829, 5431, 2962, 8731, 5441, 5437, 2071, 2965, 5432, 4686, 55783, 5436, 96764, 1022, 404672, 8732, 5433, 5435, 10785, 5439, 2966, 4234, 83640
GO:0042182	ketone catabolic process	GOBP	8	0.0401986	1.04102	0.000494281	0.0127109	up	347862, 25953, 57834, 3029, 5019, 874, 8942
GO:0010564	regulation of cell cycle process	GOBP	332	0.014401	1.01451	0.000500912	0.0128301	up	351, 4582, 1026, 4869, 811, 677, 595, 2810, 805, 6422, 208, 5708, 6421, 1642, 7514, 8502, 1956, 23363, 7311, 85456, 274, 994, 26057, 2033, 7314, 8766, 55660, 55031, 10217, 10769, 998, 10397, 808, 6659, 10755, 9555, 9903, 23476, 5714, 5688, 546, 858, 23198, 51100, 4193, 9371, 328, 10783, 207, 8451, 11331, 5692, 10197, 5695, 5314, 10735, 5371, 817, 5709, 8558, 8452, 6840, 146691, 8243, 5685, 3275, …
GO:0048666	neuron development	GOBP	560	-0.0135212	0.98657	0.000514791	0.0130814	down	6696, 351, 375790, 6277, 3897, 567, 3688, 23499, 57142, 2017, 214, 8826, 4735, 6709, 2182, 65125, 5364, 3913, 55754, 7414, 7345, 5797, 6422, 7431, 4134, 59277, 3371, 4628, 50488, 7422, 8301, 5781, 10160, 5792, 1956, 23363, 27020, 2909, 10890, 10565, 5879, 3799, 1952, 1627, 10509, 2288, 999, 23327, 25, 5361, 6647, 1954, 2697, 23513, 4897, 127933, 6446, 27, 23543, 2348, 112, 7314, 8766, 5796, 378, …
GO:0045671	negative regulation of osteoclast differentiation	GOBP	8	-0.059027	0.942681	0.000514793	0.0130814	down	6422, 10272, 84959, 9935, 130733, 51208, 10234, 4057
GO:0006099	tricarboxylic acid cycle	GOBP	16	-0.0519609	0.949366	0.000517888	0.0131083	down	6389, 3417, 23530, 55753, 1743, 1431, 5160, 1738, 8801, 4190, 3418, 55526, 3419
GO:0032501	multicellular organismal process	GOBP	4517	-0.00660962	0.993412	0.000525875	0.0132582	down	6696, 71, 351, 375790, 5660, 60, 3320, 4627, 26509, 476, 9445, 3939, 231, 3326, 6277, 7296, 226, 1718, 1284, 302, 3162, 8140, 3339, 3897, 3091, 3691, 567, 80781, 1282, 3688, 10521, 2194, 2778, 5209, 3880, 7849, 824, 2317, 23499, 5328, 3856, 3309, 3710, 1026, 4478, 2355, 57142, 9289, 8754, 3636, 1981, 2017, 214, 4904, 1803, 307, 2539, 57674, 308, 960, 1655, 4638, 498, 5052, 4691, 51473, 811, 6648,…
GO:0032535	regulation of cellular component size	GOBP	203	-0.0203412	0.979864	0.00052834	0.0132683	down	6696, 3320, 3326, 3897, 7114, 23499, 4478, 57142, 2017, 55243, 9168, 6709, 4641, 10787, 114908, 10096, 2934, 7422, 2059, 2909, 85477, 10565, 118, 5879, 10509, 25, 830, 5361, 2150, 1954, 4897, 8766, 8829, 50809, 822, 7476, 5048, 10092, 2039, 1182, 196527, 207, 310, 85464, 9798, 5357, 23394, 10094, 7410, 57175, 659, 10723, 9821, 7869, 147179, 23111, 1739, 55558, 6049, 3984, 10602, 10512, 1808, 2302…
GO:0006935	chemotaxis	GOBP	319	-0.0183363	0.981831	0.00053598	0.0134079	down	351, 3897, 5328, 214, 811, 6709, 2950, 4233, 3491, 6223, 5364, 3913, 5797, 102, 59277, 3685, 4628, 7422, 1969, 2909, 5879, 3799, 8729, 10509, 3958, 5361, 2150, 9564, 1954, 23513, 4897, 3315, 8829, 2131, 6374, 5747, 2621, 6809, 146223, 196527, 2247, 3146, 10928, 5872, 54795, 2260, 9097, 57175, 659, 2817, 7869, 8394, 54918, 2919, 55558, 10512, 55740, 23032, 1808, 4851, 6654, 3673, 1946, 23767, 5786…
GO:1903530	regulation of secretion by cell	GOBP	291	-0.0179046	0.982255	0.000545229	0.0134408	down	3162, 3091, 2778, 7849, 3710, 8754, 307, 3329, 5066, 6422, 6513, 488, 2746, 55366, 5781, 1956, 7779, 399687, 292, 3799, 3993, 25, 2150, 164, 55737, 2697, 80223, 5211, 2621, 10961, 6659, 29, 3065, 26056, 2752, 2149, 27230, 3146, 5371, 54795, 156, 2260, 2029, 6720, 90007, 23332, 9341, 23413, 80381, 1808, 23011, 4851, 6566, 3566, 55607, 3976, 64083, 3667, 4041, 7494, 1946, 1432, 3661, 8673, 6812, 97…
GO:0006805	xenobiotic metabolic process	GOBP	37	0.0281613	1.02856	0.000545857	0.0134408	up	1728, 2180, 2950, 1645, 5447, 1429, 4259, 2052, 1545, 8824, 4257, 196, 134147, 9049, 8574, 2948, 670, 54578, 119391, 2941, 2946, 6097, 95, 1571, 1564, 1555, 314, 54658, 8639, 116285, 6817, 1559, 1543, 10249
GO:0072676	lymphocyte migration	GOBP	25	-0.0445734	0.956405	0.000545926	0.0134408	down	4478, 124976, 102, 2621, 8976, 5293, 6376, 58191, 9547, 2185, 6288, 80270, 11240, 284114, 1893, 257144, 6347, 51192, 29108, 11035, 5979, 2838
GO:0009081	branched-chain amino acid metabolic process	GOBP	18	-0.0507844	0.950484	0.000547682	0.0134408	down	1738, 11112, 594, 38, 1629, 56922, 27034, 152926, 26275, 4329, 587, 549, 6776, 586
GO:0006406	mRNA export from nucleus	GOBP	74	0.0242776	1.02457	0.000549841	0.0134408	up	3181, 9295, 23049, 6830, 6431, 5903, 10482, 11338, 23381, 29894, 5976, 29072, 6426, 4928, 6429, 84271, 9818, 9887, 10762, 9785, 6432, 9972, 23293, 23165, 9775, 8106, 53981, 10921, 10569, 26097, 10212, 7979, 26019, 54890, 9883, 23279, 4686, 9688, 81608, 348995, 81929, 8086, 2733, 9631, 8480, 11097, 8563, 51362, 23144, 79902, 10189, 4116, 5433, 51634, 79228, 129401, 11269, 84324, 3087
GO:0071427	mRNA-containing ribonucleoprotein complex export from nucleus	GOBP	74	0.0242776	1.02457	0.000549841	0.0134408	up	3181, 9295, 23049, 6830, 6431, 5903, 10482, 11338, 23381, 29894, 5976, 29072, 6426, 4928, 6429, 84271, 9818, 9887, 10762, 9785, 6432, 9972, 23293, 23165, 9775, 8106, 53981, 10921, 10569, 26097, 10212, 7979, 26019, 54890, 9883, 23279, 4686, 9688, 81608, 348995, 81929, 8086, 2733, 9631, 8480, 11097, 8563, 51362, 23144, 79902, 10189, 4116, 5433, 51634, 79228, 129401, 11269, 84324, 3087
GO:0032272	negative regulation of protein polymerization	GOBP	34	-0.0395719	0.961201	0.000558793	0.0136079	down	7114, 9168, 6709, 2934, 2059, 85477, 10565, 118, 2288, 830, 822, 2039, 22919, 6904, 3925, 80206, 91663, 585, 11078, 11344, 9087, 286527, 10677, 25999, 27124, 29767, 119, 9353, 375189, 146206, 7111, 25802
GO:0043632	modification-dependent macromolecule catabolic process	GOBP	426	0.0134468	1.01354	0.000566343	0.0137397	up	3326, 8878, 7184, 3309, 57674, 7345, 25831, 7317, 9320, 23352, 5708, 1642, 7267, 23607, 7323, 2729, 54431, 23190, 7311, 23327, 23392, 7314, 25897, 29979, 8924, 55031, 9736, 10769, 9361, 5747, 5887, 65264, 55666, 7327, 5516, 10755, 56886, 9903, 6599, 5714, 5688, 26133, 6400, 5094, 57761, 7126, 7874, 23198, 51322, 51366, 4193, 207, 3093, 8451, 26994, 5692, 10197, 5695, 8287, 5663, 11160, 4780, 5371…
GO:0046847	filopodium assembly	GOBP	28	-0.0427216	0.958178	0.000581825	0.0140622	down	375790, 6624, 998, 2039, 54874, 8976, 55607, 221178, 55785, 5898, 64284, 6722, 23613, 121512, 23433, 1809, 7046, 50649, 26052, 54828, 22871, 5064, 57348, 7043, 89846
GO:0071466	cellular response to xenobiotic stimulus	GOBP	38	0.0278602	1.02825	0.000588202	0.0141631	up	1728, 2180, 2950, 1645, 5447, 1429, 4259, 2052, 1545, 8824, 4257, 196, 134147, 9049, 8574, 2948, 670, 54578, 119391, 2941, 2946, 6097, 1869, 95, 1571, 1564, 1555, 314, 54658, 8639, 116285, 6817, 1559, 1543, 10249
GO:0046883	regulation of hormone secretion	GOBP	100	-0.0266066	0.973744	0.000596204	0.0143022	down	3091, 2778, 7849, 3710, 6422, 6513, 2746, 5781, 1956, 292, 3799, 2697, 80223, 5211, 6659, 3065, 26056, 2752, 27230, 54795, 2260, 2029, 6720, 90007, 6566, 3976, 3667, 4041, 1946, 8673, 9727, 8660, 5906, 9324, 1385, 9575, 57555, 90550, 3709, 415116, 80024, 291, 65985, 6717, 5532, 5530, 55636, 3569, 3033, 3625, 408, 5019, 3382, 8398, 23410, 23178, 1268, 134, 3717, 94121, 402, 406, 91942, 9572, 111, …
GO:0016925	protein sumoylation	GOBP	87	0.0235054	1.02378	0.000600109	0.0143424	up	5903, 8924, 7150, 4193, 10735, 5371, 54795, 4928, 1912, 8243, 26054, 51564, 9818, 10762, 6613, 9972, 7329, 23165, 10054, 84901, 9126, 79594, 7508, 26354, 7157, 10362, 51602, 405, 5111, 9883, 23279, 26036, 9688, 6015, 10210, 205564, 59343, 10401, 348995, 81929, 9759, 8086, 8535, 9631, 8480, 11097, 51588, 22955, 8554, 79902, 648, 165918, 83746, 29843, 7486, 64135, 54780, 1911, 57691, 129401, 7518, …
GO:0050709	negative regulation of protein secretion	GOBP	49	-0.0342888	0.966292	0.000608224	0.0144825	down	307, 6422, 55366, 5781, 2150, 80223, 5211, 2621, 10961, 3065, 26056, 2149, 5371, 6720, 90007, 3667, 9727, 64285, 415116, 79651, 5530, 3569, 3033, 3625, 10385, 284297, 94121, 10062, 91942, 26297, 23208, 2633, 8622, 5715, 5734, 27342, 91543, 7292, 114899, 7124, 26191, 5071, 28984, 1815, 55024, 1813, 947, 50943
GO:0038179	neurotrophin signaling pathway	GOBP	19	0.0330505	1.0336	0.000615255	0.0145959	up	5781, 9564, 6272, 57498, 2889, 5894, 84335, 6654, 5906, 9693, 836, 5526, 9001, 55816, 4804, 11151, 4803
GO:0030048	actin filament-based movement	GOBP	59	-0.0330107	0.967528	0.000632134	0.0149411	down	4627, 476, 81, 23224, 7168, 3728, 1832, 4637, 7431, 4643, 4628, 7171, 23327, 4646, 2697, 10163, 817, 54795, 54874, 6093, 147179, 857, 57698, 8976, 6548, 122786, 6717, 5144, 9631, 25777, 5318, 388591, 7138, 23171, 7456, 4634, 2257, 3784, 7135, 6640, 3759, 4703, 4621, 2013, 287, 7111, 23630, 7454, 4647, 7137, 58, 55800, 7125
GO:0003211	cardiac ventricle formation	GOBP	3	-0.0744238	0.928278	0.000643192	0.0151468	down	6659, 4851, 4208
GO:0006105	succinate metabolic process	GOBP	5	-0.0656671	0.936443	0.000648617	0.0152188	down	6389, 8801, 7915, 2571, 6776
GO:0050892	intestinal absorption	GOBP	8	0.0387321	1.03949	0.000653722	0.0152828	up	3949, 1645, 9414, 5357, 50848, 9245, 3784, 1056
GO:0042787	protein ubiquitination involved in ubiquitin-dependent protein catabolic process	GOBP	147	0.0186302	1.0188	0.000656284	0.0152871	up	25831, 9320, 23352, 5708, 1642, 7311, 23327, 7314, 25897, 8924, 5747, 65264, 9903, 5714, 5688, 23198, 51366, 4193, 8451, 26994, 5692, 10197, 5695, 5663, 5371, 5709, 8452, 5685, 7337, 10296, 5690, 5720, 51433, 54467, 5930, 25820, 9870, 10213, 5710, 5705, 9491, 5702, 5717, 9861, 5684, 9184, 9817, 143384, 5701, 5704, 8454, 867, 5718, 119504, 89910, 55643, 8450, 5706, 57154, 153830, 51283, 64795, 572…
GO:0006511	ubiquitin-dependent protein catabolic process	GOBP	415	0.0134372	1.01353	0.000674688	0.015578	up	3326, 8878, 7184, 3309, 57674, 7345, 25831, 9320, 23352, 5708, 1642, 7267, 23607, 7323, 2729, 54431, 23190, 7311, 23327, 23392, 7314, 25897, 29979, 8924, 55031, 9736, 10769, 5747, 5887, 65264, 55666, 7327, 5516, 10755, 56886, 9903, 6599, 5714, 5688, 26133, 6400, 5094, 57761, 7126, 7874, 23198, 51322, 51366, 4193, 207, 3093, 8451, 26994, 5692, 10197, 5695, 8287, 5663, 11160, 4780, 5371, 5709, 1496…
GO:0008228	opsonization	GOBP	3	-0.0742657	0.928425	0.000675128	0.015578	down	961, 10417, 721
GO:0044033	multi-organism metabolic process	GOBP	103	0.020607	1.02082	0.000676039	0.015578	up	6124, 8661, 6191, 6128, 6129, 6223, 6224, 6229, 6168, 5430, 3921, 5725, 10410, 6157, 6167, 6232, 6829, 7311, 5903, 6209, 2033, 8662, 5045, 998, 3065, 6144, 5094, 5431, 6667, 81603, 4928, 2962, 6231, 5297, 9475, 9818, 6741, 10762, 4851, 9972, 6156, 1105, 23165, 5441, 8934, 5437, 905, 22879, 5604, 8091, 1025, 6147, 5432, 89849, 6598, 904, 6416, 5609, 8411, 9883, 23279, 7936, 22938, 9688, 55054, 560…
GO:0042445	hormone metabolic process	GOBP	88	0.0225632	1.02282	0.000679956	0.0155919	up	476, 231, 3091, 7849, 216, 1645, 5781, 59338, 5447, 5125, 25825, 1545, 157506, 5045, 8644, 27122, 51109, 3295, 1522, 6294, 4311, 1646, 8879, 54884, 23028, 8854, 1312, 3416, 5469, 51144, 9159, 133, 25976, 405, 10948, 10891, 8694, 10404, 2232, 83539, 112724, 2230, 6715, 3169, 57665, 6469, 53630, 79644, 56605, 59342, 650, 9718, 7038, 53905, 151056, 83875, 2099, 1382, 7173, 54658, 174, 5653, 654, 106…
GO:0032823	regulation of natural killer cell differentiation	GOBP	5	-0.0655286	0.936572	0.000681493	0.0155919	down	558, 2621, 22890, 3600, 10125
GO:0050885	neuromuscular process controlling balance	GOBP	21	-0.0446865	0.956297	0.000684665	0.0156089	down	351, 4628, 16, 25, 23543, 5048, 29, 3074, 2548, 8925, 57555, 2760, 23261, 8506, 55330, 111, 5881, 6507, 64072, 4647, 53405
GO:0034308	primary alcohol metabolic process	GOBP	28	0.0310036	1.03149	0.000688908	0.0156501	up	216, 1545, 157506, 8644, 128, 51109, 54884, 8854, 219, 224, 8694, 55825, 112724, 130, 57665, 53630, 57016, 151056, 126, 5950, 145226, 84649
GO:0051905	establishment of pigment granule localization	GOBP	16	-0.0512399	0.950051	0.000699911	0.0158441	down	1001, 8766, 10540, 9230, 26258, 64284, 583, 5874, 357, 55212, 585, 4935, 4647
GO:0042330	taxis	GOBP	320	-0.0179305	0.982229	0.000704435	0.0158906	down	351, 3897, 5328, 214, 811, 6709, 2950, 4233, 3491, 6223, 5364, 3913, 5797, 102, 59277, 3685, 4628, 7422, 1969, 2909, 5879, 3799, 8729, 10509, 3958, 5361, 2150, 9564, 1954, 23513, 4897, 3315, 8829, 2131, 6374, 5747, 2621, 6809, 146223, 196527, 2247, 3146, 10928, 5872, 54795, 2260, 9097, 57175, 659, 2817, 7869, 8394, 54918, 2919, 55558, 10512, 55740, 23032, 1808, 4851, 6654, 3673, 1946, 23767, 5786…
GO:0007264	small GTPase mediated signal transduction	GOBP	386	-0.0156736	0.984449	0.000714555	0.0160625	down	1718, 3162, 8878, 3688, 1026, 9289, 64787, 388, 23365, 8473, 10787, 7077, 9620, 9411, 10123, 2059, 10160, 4853, 2909, 10890, 2665, 10565, 5879, 8729, 7204, 51495, 2150, 10163, 10146, 10564, 11188, 8766, 378, 377, 10769, 394, 998, 9927, 29, 5516, 64283, 5862, 7126, 23094, 2149, 10672, 5870, 2247, 10928, 22808, 57139, 5872, 817, 2889, 23348, 8452, 7410, 55684, 6093, 392, 5894, 4649, 9828, 6464, 947…
GO:0048339	paraxial mesoderm development	GOBP	6	-0.0624902	0.939422	0.000726889	0.0162828	down	2260, 60412, 657, 8463, 56983, 10683
GO:0032401	establishment of melanosome localization	GOBP	15	-0.0522672	0.949075	0.000730008	0.0162959	down	1001, 8766, 10540, 9230, 26258, 64284, 583, 5874, 357, 55212, 585, 4935
GO:0034330	cell junction organization	GOBP	162	-0.0225085	0.977743	0.000736191	0.0163771	down	71, 60, 81, 3691, 23499, 2017, 8826, 3918, 3728, 7414, 1832, 5817, 4641, 928, 87, 1500, 6422, 1001, 977, 7422, 8502, 3801, 5879, 4301, 999, 7082, 2697, 4323, 5796, 6624, 5747, 998, 92140, 2039, 56288, 4771, 5872, 2889, 1308, 6093, 7205, 3987, 8650, 9344, 51564, 1739, 204851, 9475, 8394, 23332, 10395, 857, 8861, 5819, 51599, 10211, 54751, 6904, 64398, 3551, 1613, 90102, 3673, 1946, 1894, 7368, 923…
GO:0006405	RNA export from nucleus	GOBP	89	0.0231435	1.02341	0.000739877	0.0164023	up	3181, 3921, 9295, 23049, 6830, 6431, 5903, 10482, 11338, 11260, 23381, 29894, 5976, 10657, 29072, 6426, 4928, 6429, 84271, 9818, 9887, 10762, 9785, 6432, 9972, 23293, 23165, 9775, 8106, 53981, 10921, 65083, 10569, 26097, 10212, 7979, 26019, 54890, 9883, 23279, 4686, 51808, 9688, 81608, 348995, 81929, 11163, 8086, 2733, 9631, 8480, 11097, 8563, 51362, 23144, 79902, 10189, 4116, 5433, 51634, 79228,…
GO:0048368	lateral mesoderm development	GOBP	8	-0.0600042	0.941761	0.000765205	0.0169055	down	2260, 657, 6608, 8463, 6469, 57057, 8928
GO:0002791	regulation of peptide secretion	GOBP	81	-0.0281392	0.972253	0.000780266	0.0171206	down	3091, 7849, 3710, 6422, 6513, 2746, 5781, 1956, 292, 3799, 2697, 5211, 6659, 3065, 2752, 27230, 54795, 2029, 6720, 90007, 6566, 3667, 4041, 1946, 8660, 5906, 9324, 9575, 57555, 90550, 3709, 415116, 80024, 291, 65985, 6717, 5532, 5530, 55636, 3033, 3625, 408, 5019, 3382, 8398, 23410, 23178, 1268, 134, 3717, 94121, 402, 406, 91942, 9572, 111, 6804, 972, 2850, 6616, 8622, 5715, 6755, 7074, 2696, 18,…
GO:0090087	regulation of peptide transport	GOBP	81	-0.0281392	0.972253	0.000780266	0.0171206	down	3091, 7849, 3710, 6422, 6513, 2746, 5781, 1956, 292, 3799, 2697, 5211, 6659, 3065, 2752, 27230, 54795, 2029, 6720, 90007, 6566, 3667, 4041, 1946, 8660, 5906, 9324, 9575, 57555, 90550, 3709, 415116, 80024, 291, 65985, 6717, 5532, 5530, 55636, 3033, 3625, 408, 5019, 3382, 8398, 23410, 23178, 1268, 134, 3717, 94121, 402, 406, 91942, 9572, 111, 6804, 972, 2850, 6616, 8622, 5715, 6755, 7074, 2696, 18,…
GO:0006360	transcription from RNA polymerase I promoter	GOBP	46	0.0270539	1.02742	0.000809446	0.0177004	up	4691, 23645, 9555, 7343, 25885, 79101, 5441, 5469, 5437, 51082, 2071, 55127, 2965, 6598, 54700, 5595, 7019, 25926, 55011, 56919, 9451, 221830, 84172, 1022, 404672, 7270, 9014, 6908, 55506, 64425, 5435, 9533, 2074, 2966, 9015, 30834, 387496
GO:0019941	modification-dependent protein catabolic process	GOBP	420	0.0131521	1.01324	0.000839897	0.0183041	up	3326, 8878, 7184, 3309, 57674, 7345, 25831, 7317, 9320, 23352, 5708, 1642, 7267, 23607, 7323, 2729, 54431, 23190, 7311, 23327, 23392, 7314, 25897, 29979, 8924, 55031, 9736, 10769, 9361, 5747, 5887, 65264, 55666, 7327, 5516, 10755, 56886, 9903, 6599, 5714, 5688, 26133, 6400, 5094, 57761, 7126, 7874, 23198, 51322, 51366, 4193, 207, 3093, 8451, 26994, 5692, 10197, 5695, 8287, 5663, 11160, 4780, 5371…
GO:0080135	regulation of cellular response to stress	GOBP	382	0.0133645	1.01345	0.000887548	0.0192772	up	6696, 5660, 3320, 3312, 3326, 754, 3091, 4582, 3309, 4869, 960, 1655, 5052, 6648, 2950, 4233, 9320, 2122, 6422, 6421, 4170, 4841, 10808, 50488, 7422, 3301, 5792, 1956, 10728, 7295, 51495, 2288, 54832, 91304, 25, 6647, 2150, 5903, 9611, 3281, 10525, 1845, 3159, 3315, 4077, 2033, 29979, 4055, 55031, 9448, 998, 7476, 23645, 5048, 3337, 10961, 7327, 7164, 10550, 7913, 5611, 51366, 4193, 1387, 3304, 3…
GO:0051494	negative regulation of cytoskeleton organization	GOBP	63	-0.0312051	0.969277	0.000908516	0.0196662	down	7114, 4869, 9168, 6709, 2934, 2059, 85477, 10565, 118, 2288, 830, 10163, 822, 2039, 4070, 22919, 57175, 23332, 10395, 9181, 51474, 6904, 55607, 90102, 10013, 3925, 8500, 324, 80206, 4281, 91663, 4591, 9463, 10432, 130271, 585, 10300, 11078, 395, 11344, 348110, 85358, 9087, 286527, 2258, 10677, 25999, 27124, 29767, 119, 9353, 5071, 79929, 375189, 146206, 11151, 7111, 25802
GO:0050808	synapse organization	GOBP	106	-0.0261779	0.974162	0.00091247	0.0196855	down	351, 375790, 1282, 3913, 3371, 10160, 347902, 27020, 999, 4897, 4898, 7402, 5747, 998, 7476, 2149, 10611, 23394, 28988, 7162, 57679, 55607, 153090, 9093, 1946, 23767, 1287, 8934, 9746, 3084, 57555, 64284, 221935, 7855, 23613, 29904, 22941, 5789, 2048, 27445, 4734, 2119, 784, 1140, 23557, 22829, 348, 200933, 9419, 2743, 22859, 26052, 57463, 22871, 782, 85358, 3556, 80823, 4774, 5021, 5064, 56133, …
GO:0090305	nucleic acid phosphodiester bond hydrolysis	GOBP	167	0.0178229	1.01798	0.000932814	0.0200571	up	3921, 1642, 7311, 10146, 7314, 23381, 29894, 328, 3005, 8451, 5932, 22803, 3146, 581, 10111, 9887, 9131, 3303, 23293, 3297, 55339, 8450, 51567, 1676, 53981, 9790, 2071, 5981, 5425, 84893, 29102, 29883, 2965, 4848, 51585, 55720, 54841, 22894, 54487, 3148, 5111, 4686, 836, 23052, 64782, 3836, 79650, 9337, 27340, 115752, 51077, 53918, 1777, 81875, 90459, 54840, 1479, 5073, 57455, 8602, 28987, 55218,…
GO:0030834	regulation of actin filament depolymerization	GOBP	24	-0.0432985	0.957625	0.000948528	0.0203269	down	6709, 2934, 2059, 85477, 118, 830, 2150, 822, 2039, 51474, 1073, 130271, 9037, 11078, 11344, 10677, 29767, 119, 146206, 7111, 57026, 25802
GO:0043412	macromolecule modification	GOBP	3132	0.00665059	1.00667	0.000962257	0.0205526	up	351, 5660, 3320, 2597, 3326, 754, 302, 2180, 8878, 2778, 4582, 7184, 3309, 1026, 8754, 4869, 9518, 2539, 57674, 960, 4638, 5052, 55243, 677, 595, 8661, 8826, 6709, 2950, 4233, 3491, 65125, 444, 2810, 805, 23321, 7803, 9961, 558, 7345, 5797, 1832, 25831, 7317, 11282, 9320, 23352, 5066, 102, 2122, 5784, 6422, 8473, 6046, 3609, 780, 7529, 208, 23286, 7077, 5708, 6305, 6421, 8795, 3685, 1642, 1107, 7…
GO:0071103	DNA conformation change	GOBP	133	0.0194229	1.01961	0.00101979	0.0217093	up	4869, 4673, 6046, 3021, 7520, 2547, 1642, 1107, 1660, 1106, 7311, 10146, 3159, 7314, 50809, 5887, 7150, 23064, 8467, 9555, 57680, 546, 4676, 23198, 3005, 8451, 3146, 55870, 29855, 23523, 10973, 5928, 10111, 23063, 26155, 9131, 54623, 6732, 1105, 8450, 10856, 2071, 7508, 84893, 8091, 9733, 2965, 7157, 10664, 3149, 84875, 1616, 3148, 81611, 10270, 80152, 144108, 3014, 22893, 7156, 1663, 6832, 3508,…
GO:0050766	positive regulation of phagocytosis	GOBP	24	-0.0424635	0.958425	0.00105045	0.0222884	down	811, 3685, 1535, 2150, 961, 2621, 29, 196527, 4240, 10347, 3673, 5906, 10461, 718, 6347, 7124, 1794, 29108, 2624, 720, 6556, 717, 721
GO:0050764	regulation of phagocytosis	GOBP	31	-0.039826	0.960957	0.0010778	0.0227934	down	811, 3685, 1535, 2150, 961, 2621, 29, 196527, 4240, 10347, 3673, 5906, 10461, 718, 1445, 64422, 6850, 23208, 6347, 7124, 1794, 29108, 2624, 720, 6556, 717, 5582, 721
GO:0000387	spliceosomal snRNP assembly	GOBP	29	0.0310692	1.03156	0.00109232	0.0229642	up	10594, 11171, 10421, 7375, 9733, 6628, 9092, 55696, 9129, 26121, 96764, 25980, 50628, 10419, 25929, 11218, 54960, 79833, 6607, 6606
GO:0030031	cell projection assembly	GOBP	222	-0.0186316	0.981541	0.00109302	0.0229642	down	375790, 3320, 3636, 2017, 64787, 4638, 51473, 4735, 7414, 10787, 4134, 4628, 23607, 1969, 2909, 5879, 25, 2150, 10257, 10163, 3064, 6624, 998, 2039, 4070, 9114, 196527, 688, 85464, 5108, 5314, 25814, 54874, 7410, 6093, 8394, 10602, 857, 28988, 25970, 57698, 7419, 22873, 10640, 8976, 55607, 64083, 55704, 54434, 1012, 54869, 27148, 324, 9742, 9693, 221178, 26751, 65250, 4952, 1874, 55785, 57728, 54…
GO:0007275	multicellular organism development	GOBP	3170	-0.00663875	0.993383	0.00115461	0.0241791	down	6696, 351, 375790, 5660, 60, 3320, 4627, 9445, 3939, 231, 3326, 6277, 7296, 1718, 1284, 302, 3162, 8140, 3339, 3897, 3091, 3691, 567, 80781, 1282, 3688, 10521, 2194, 2778, 5209, 3880, 7849, 824, 2317, 23499, 3856, 3309, 1026, 4478, 2355, 57142, 9289, 8754, 3636, 1981, 2017, 214, 4904, 2539, 57674, 960, 1655, 4638, 498, 5052, 4691, 51473, 811, 677, 595, 3313, 3490, 7168, 8826, 4735, 23657, 6709, 6…
GO:0009582	detection of abiotic stimulus	GOBP	51	-0.0334356	0.967117	0.0011605	0.0242235	down	805, 3728, 5270, 9600, 4836, 808, 51109, 10988, 2776, 5311, 23258, 3673, 8914, 10893, 2063, 1040, 9094, 408, 23596, 134, 1301, 409, 9397, 56925, 10886, 79823, 79955, 2342, 54437, 24, 114780, 2868, 79054, 40, 51761, 9626, 2780, 7439, 2979, 611, 1259, 10343, 5146, 168507, 5158, 5148
GO:1903034	regulation of response to wounding	GOBP	76	-0.0302927	0.970162	0.00116597	0.0242389	down	6696, 302, 5328, 4638, 2934, 5792, 5270, 10565, 7048, 6431, 2150, 2697, 2039, 196527, 2149, 2247, 4780, 7410, 23332, 857, 6239, 10855, 90102, 7494, 5604, 84959, 2152, 8573, 135228, 3265, 4067, 673, 5627, 2054, 1839, 123036, 348, 5155, 7128, 6850, 5588, 1906, 239, 2161, 81606, 5054, 40, 18, 6665, 825, 634, 5624, 2811, 2160, 3273, 947, 54361, 462, 5592, 2147
GO:0071241	cellular response to inorganic substance	GOBP	72	-0.0285353	0.971868	0.00117325	0.0242389	down	3162, 567, 3309, 4502, 811, 8826, 25932, 3184, 4493, 999, 6647, 8644, 2039, 546, 10105, 10272, 79085, 817, 2983, 3707, 4494, 5621, 4205, 8904, 9131, 4548, 706, 3297, 1965, 9775, 1894, 3727, 27101, 29957, 1385, 23514, 10891, 29904, 3398, 355, 221184, 210, 254428, 9451, 27132, 673, 4499, 3756, 57103, 79800, 4968, 79582, 2353, 2354, 3726, 6469, 3777, 4501, 1906, 7518, 2021, 7292, 825, 5071, 7054, 55…
GO:0090276	regulation of peptide hormone secretion	GOBP	79	-0.0276246	0.972753	0.00117546	0.0242389	down	3091, 7849, 3710, 6422, 6513, 2746, 5781, 1956, 292, 3799, 2697, 5211, 6659, 3065, 2752, 27230, 54795, 2029, 6720, 90007, 6566, 3667, 4041, 1946, 8660, 5906, 9324, 9575, 57555, 90550, 3709, 415116, 80024, 291, 65985, 6717, 5532, 5530, 55636, 3033, 3625, 408, 5019, 3382, 8398, 23410, 23178, 1268, 3717, 94121, 402, 406, 91942, 9572, 111, 6804, 2850, 6616, 8622, 5715, 6755, 7074, 2696, 18, 4826, 811…
GO:0090501	RNA phosphodiester bond hydrolysis	GOBP	81	0.0221499	1.0224	0.00117921	0.0242389	up	3921, 23381, 29894, 328, 22803, 9887, 3303, 23293, 55339, 53981, 9790, 29102, 29883, 4848, 51585, 55720, 22894, 54487, 4686, 79650, 9337, 27340, 115752, 51077, 81875, 90459, 1479, 5073, 8602, 28987, 2081, 80153, 129563, 5511, 51110, 23144, 10898, 27161, 79707, 10775, 23404, 55651, 5393, 246243, 116461, 29777, 11340, 10556, 84153, 23212, 2237, 1478, 84294, 10171, 10978, 6041, 112479, 51010, 25819,…
GO:0016358	dendrite development	GOBP	104	-0.0248206	0.975485	0.00118009	0.0242389	down	351, 3688, 8826, 2182, 50488, 8301, 10160, 23363, 5879, 1952, 1627, 25, 23543, 378, 8829, 10769, 7476, 5048, 54664, 57498, 10611, 5663, 1523, 4205, 7533, 23011, 5597, 7436, 55607, 153090, 6794, 10498, 10013, 4891, 1942, 3084, 9693, 64689, 80243, 4133, 10507, 64284, 26037, 221935, 23613, 29904, 5789, 2048, 10084, 8440, 23242, 7804, 1902, 5530, 4734, 84079, 7225, 26259, 8831, 342184, 10371, 585, 84…
GO:0006366	transcription from RNA polymerase II promoter	GOBP	1493	0.00837395	1.00841	0.0012078	0.0246909	up	351, 375790, 3162, 3091, 3181, 8878, 10521, 7849, 4582, 3309, 2355, 4904, 307, 1655, 4691, 811, 6648, 6721, 595, 4233, 3491, 4779, 5430, 5066, 6422, 8473, 6046, 2034, 23286, 6421, 2547, 1107, 9208, 27125, 4072, 10808, 975, 6778, 7422, 7514, 9295, 64859, 1822, 6773, 7323, 1106, 8553, 6493, 2274, 1956, 6830, 64332, 81669, 4853, 2909, 6829, 10914, 7311, 8085, 7295, 55832, 9643, 23327, 10847, 4646, 2…
GO:0071236	cellular response to antibiotic	GOBP	6	0.0401181	1.04093	0.00120977	0.0246909	up	3309, 4193, 6548, 255189, 5321, 4208
GO:0048813	dendrite morphogenesis	GOBP	67	-0.0291045	0.971315	0.0012253	0.0249286	down	3688, 50488, 8301, 10160, 23363, 5879, 1952, 23543, 7476, 5048, 54664, 57498, 10611, 1523, 4205, 7533, 23011, 7436, 55607, 6794, 10013, 4891, 1942, 9693, 64689, 80243, 4133, 10507, 26037, 29904, 5789, 2048, 10084, 7804, 5530, 4734, 84079, 7225, 26259, 342184, 10371, 84062, 26052, 8609, 11178, 22871, 85358, 80823, 23098, 3397, 6792, 7074, 8851, 8997, 3706, 3611, 4038, 23542, 4776, 54413, 1136, 920…
GO:0050796	regulation of insulin secretion	GOBP	73	-0.0282368	0.972158	0.00125705	0.0254939	down	3091, 3710, 6422, 6513, 2746, 5781, 292, 3799, 2697, 5211, 6659, 3065, 2752, 27230, 54795, 2029, 6720, 90007, 6566, 3667, 4041, 1946, 8660, 5906, 9324, 9575, 57555, 90550, 3709, 415116, 80024, 291, 65985, 6717, 5532, 5530, 3033, 3625, 408, 5019, 3382, 8398, 23410, 1268, 3717, 94121, 402, 406, 91942, 9572, 111, 6804, 2850, 6616, 8622, 5715, 6755, 7074, 2696, 18, 4826, 8111, 2852, 7124, 3790, 5071,…
GO:0051904	pigment granule transport	GOBP	15	-0.050842	0.950429	0.00127455	0.0257676	down	1001, 8766, 10540, 9230, 26258, 64284, 583, 5874, 55212, 585, 4935, 4647
GO:0050793	regulation of developmental process	GOBP	1385	-0.00856214	0.991474	0.00131104	0.0264221	down	6696, 351, 375790, 4627, 81, 226, 1284, 3162, 3897, 3091, 567, 3688, 10521, 2778, 7849, 23499, 4478, 57142, 9289, 8754, 1981, 2017, 9518, 4904, 2539, 1655, 51473, 811, 677, 595, 3313, 7168, 8826, 4000, 3491, 2810, 6223, 5364, 388, 55754, 558, 5797, 4179, 163, 55041, 6422, 5725, 8473, 7431, 7520, 4134, 59277, 23286, 7077, 5708, 103910, 3685, 9620, 1001, 1729, 10493, 3716, 2934, 4628, 6778, 7422, 2…
GO:0016114	terpenoid biosynthetic process	GOBP	8	0.0387395	1.0395	0.0013222	0.0265638	up	157506, 8644, 2224, 8854, 9453, 53630, 1543
GO:0050905	neuromuscular process	GOBP	36	-0.0361325	0.964513	0.0013314	0.02657	down	351, 7345, 4628, 16, 25, 23543, 5048, 29, 3074, 23111, 2548, 8925, 3084, 57555, 25953, 23287, 2760, 3756, 23261, 8506, 2743, 2643, 2257, 55330, 111, 5881, 3198, 112476, 6507, 64072, 51761, 5071, 2906, 4647, 1813, 53405
GO:0071379	cellular response to prostaglandin stimulus	GOBP	15	0.0334088	1.03397	0.00133486	0.02657	up	6422, 3371, 112, 8644, 207, 5562, 1646, 5563, 10270, 5732, 5031, 54331, 5734, 7292
GO:0032402	melanosome transport	GOBP	14	-0.0519421	0.949384	0.00133491	0.02657	down	1001, 8766, 10540, 9230, 26258, 64284, 583, 5874, 55212, 585, 4935
GO:0051046	regulation of secretion	GOBP	317	-0.0159171	0.984209	0.00134169	0.0265942	down	3162, 3091, 2778, 7849, 3710, 8754, 307, 3329, 65125, 2181, 5066, 6422, 6513, 488, 1535, 2746, 55366, 5781, 54843, 1956, 7779, 399687, 85477, 292, 3799, 3993, 4646, 25, 2150, 164, 55737, 2697, 80223, 6446, 5211, 2621, 10961, 6659, 29, 3065, 26056, 2752, 2149, 27230, 3146, 5371, 54795, 156, 2260, 2029, 6720, 90007, 23332, 9341, 23413, 80381, 1808, 23011, 1312, 4851, 6566, 3566, 55607, 3976, 64083,…
GO:0097035	regulation of membrane lipid distribution	GOBP	29	-0.0407671	0.960053	0.00134439	0.0265942	down	23250, 55754, 196527, 10079, 10347, 5359, 23200, 57205, 10396, 338440, 57194, 5205, 286410, 19, 51499, 5243, 91869, 27166, 57198, 148229, 24, 51761, 121601, 57047, 23120
GO:0051234	establishment of localization	GOBP	3570	-0.00655705	0.993464	0.00138303	0.0272506	down	2512, 79026, 71, 351, 5660, 60, 3320, 4627, 476, 334, 3312, 3326, 6277, 81, 226, 821, 754, 302, 6124, 3162, 8140, 2180, 7114, 3091, 3181, 567, 8878, 3688, 23224, 2778, 6520, 7849, 23499, 967, 7184, 3309, 3710, 1026, 4478, 8754, 3636, 2017, 4869, 307, 2539, 81539, 4638, 498, 5052, 23250, 811, 203068, 677, 55353, 6721, 595, 23471, 3313, 4735, 23657, 6709, 6191, 4000, 6128, 3949, 2182, 3329, 3773, 6…
GO:0022617	extracellular matrix disassembly	GOBP	41	-0.0350462	0.965561	0.00138605	0.0272506	down	6696, 3339, 824, 1803, 960, 3918, 102, 780, 7077, 826, 1514, 823, 999, 4323, 6624, 5045, 4316, 23332, 10211, 649, 5654, 4324, 7093, 285590, 7042, 1520, 11096, 4241, 1513, 4327, 4921, 146206, 4320, 1634, 4312, 4319, 440387, 2006, 9507
GO:0000462	maturation of SSU-rRNA from tricistronic rRNA transcript (SSU-rRNA, 5.8S rRNA, LSU-rRNA)	GOBP	30	0.0288223	1.02924	0.00139444	0.0272561	up	6223, 6229, 3921, 9790, 55127, 55720, 25879, 9277, 27340, 55813, 51077, 51096, 10885, 8602, 11103, 27042, 5822, 10436, 705, 79050, 29080, 25983, 29777, 23212, 84294, 10171
GO:0021522	spinal cord motor neuron differentiation	GOBP	11	-0.0518236	0.949496	0.00139481	0.0272561	down	6659, 79600, 79659, 26160, 29777, 6469, 3110, 5727, 81544, 55906, 57057
GO:2000145	regulation of cell motility	GOBP	436	-0.0137485	0.986346	0.00141329	0.0275335	down	81, 3162, 3091, 80781, 23224, 23499, 5328, 3309, 4478, 9289, 8754, 4638, 811, 7168, 8826, 4000, 2950, 4233, 3491, 3918, 5364, 388, 10653, 7803, 7414, 5797, 4641, 102, 6422, 25932, 208, 3685, 1729, 4072, 2934, 975, 50488, 7422, 1956, 1969, 5270, 3486, 5879, 10509, 7048, 25, 3958, 5361, 2150, 9564, 6446, 27, 4323, 6653, 3315, 11188, 8766, 11171, 5796, 1545, 8829, 306, 6374, 5747, 7476, 2621, 29, 20…
GO:0051489	regulation of filopodium assembly	GOBP	20	-0.044265	0.9567	0.00141776	0.0275371	down	375790, 6624, 998, 2039, 54874, 8976, 55607, 5898, 64284, 6722, 23613, 23433, 1809, 7046, 26052, 54828, 22871, 5064, 7043
GO:0051016	barbed-end actin filament capping	GOBP	9	-0.0545742	0.946888	0.00144941	0.0280671	down	2934, 2059, 118, 830, 822, 11078, 11344, 119, 146206
GO:0006887	exocytosis	GOBP	228	-0.0187755	0.9814	0.00147967	0.0285652	down	351, 5660, 334, 81, 226, 3162, 7114, 967, 805, 7414, 928, 87, 488, 4628, 3959, 7422, 3920, 54843, 9805, 85477, 10565, 3993, 6647, 2150, 164, 10257, 23513, 80223, 10564, 8766, 306, 27072, 808, 2621, 29, 26056, 2039, 6809, 5265, 57586, 5663, 23265, 10652, 5872, 200081, 7277, 23332, 9341, 23413, 9230, 23011, 54495, 5768, 4851, 57553, 3566, 10640, 11336, 60412, 27154, 8673, 5293, 9749, 6812, 375056, …
GO:0006302	double-strand break repair	GOBP	132	0.0198986	1.0201	0.00148834	0.0285652	up	9320, 7520, 6421, 2547, 64859, 8924, 22992, 23064, 8467, 7913, 51366, 7528, 7468, 5932, 5371, 10111, 55183, 55611, 10213, 23028, 9907, 51567, 151636, 151987, 84893, 8091, 83666, 23514, 571, 7979, 131870, 55719, 54386, 3014, 9577, 4292, 22976, 24144, 55218, 2067, 51588, 4796, 51720, 78996, 51548, 79035, 6118, 10039, 3980, 51444, 55775, 7405, 79728, 9025, 165918, 254394, 7515, 254225, 7517, 113510,…
GO:0051224	negative regulation of protein transport	GOBP	91	-0.0254707	0.974851	0.00148847	0.0285652	down	307, 6422, 55366, 5781, 7295, 2150, 80223, 5211, 2621, 10961, 6659, 7327, 3065, 26056, 2039, 2149, 5371, 5495, 54602, 7205, 6720, 90007, 10434, 9817, 5311, 153090, 3667, 5494, 8445, 9727, 27248, 64285, 9270, 84875, 1445, 29934, 415116, 2010, 6717, 5716, 9368, 51009, 79651, 5530, 337867, 4601, 64081, 9530, 3569, 4796, 3033, 3625, 4792, 55432, 29969, 258010, 5598, 10385, 284297, 94121, 10062, 11142…
GO:0061072	iris morphogenesis	GOBP	5	-0.0631982	0.938757	0.00151183	0.0289272	down	3091, 204851, 7483, 5308, 7482
GO:0051094	positive regulation of developmental process	GOBP	671	-0.011407	0.988658	0.00152195	0.0290345	down	375790, 3162, 3897, 3091, 2778, 7849, 23499, 8754, 1981, 9518, 811, 677, 595, 8826, 4000, 3491, 2810, 5364, 388, 55754, 558, 4179, 6422, 8473, 7520, 7077, 3716, 6778, 7422, 55366, 6692, 347902, 23363, 5447, 27020, 2909, 85477, 8842, 5270, 3486, 5879, 9643, 23327, 7048, 274, 25, 6431, 9921, 79191, 1954, 2697, 4897, 3064, 27, 30846, 4323, 3159, 3315, 8766, 1545, 8829, 306, 998, 7476, 5048, 2621, 30…
GO:1901565	organonitrogen compound catabolic process	GOBP	254	-0.0186135	0.981559	0.00154738	0.0293886	down	375790, 3162, 3339, 960, 290, 55748, 7378, 2799, 2746, 4907, 4012, 4758, 3081, 9520, 1743, 2752, 23576, 3074, 138050, 2247, 2720, 1738, 53343, 875, 9583, 4842, 2817, 54498, 8879, 64167, 1312, 57140, 6448, 9672, 4942, 11112, 493, 6470, 1512, 10855, 7511, 2629, 3416, 501, 6548, 594, 51251, 4860, 38, 55627, 2717, 112483, 85007, 5538, 6609, 22978, 23564, 26090, 8930, 131870, 84909, 1629, 2990, 4552, …
GO:0051056	regulation of small GTPase mediated signal transduction	GOBP	201	-0.0196335	0.980558	0.00155017	0.0293886	down	8878, 3688, 9289, 64787, 388, 23365, 8473, 7077, 9411, 10160, 4853, 2909, 2665, 10565, 5879, 8729, 7204, 2150, 10564, 394, 998, 9927, 29, 5516, 64283, 7126, 23094, 2149, 10928, 817, 2889, 8452, 7410, 392, 5894, 4649, 9828, 3707, 4254, 10395, 57186, 9181, 10211, 57679, 93663, 6654, 153090, 9322, 84033, 9909, 1894, 9266, 9265, 27237, 55701, 54869, 50618, 9826, 8437, 27352, 23268, 6655, 8567, 23362,…
GO:0051169	nuclear transport	GOBP	297	0.0143814	1.01449	0.00155423	0.0293886	up	3320, 3326, 754, 3181, 1026, 4869, 5052, 811, 3313, 4000, 2810, 3728, 3921, 5784, 7514, 9295, 23049, 5781, 1956, 6830, 3842, 7295, 999, 6431, 5903, 10482, 6209, 127933, 3159, 11338, 8720, 11260, 3843, 23381, 8644, 2621, 29894, 6659, 5976, 23214, 10657, 51366, 10892, 4193, 30000, 29072, 2149, 207, 11331, 6426, 11030, 5371, 5495, 4928, 3840, 6429, 55705, 7205, 23633, 84271, 1434, 2776, 9818, 23534,…
GO:0051963	regulation of synapse assembly	GOBP	30	-0.0384792	0.962252	0.00156271	0.0294623	down	375790, 347902, 5747, 7476, 10611, 23394, 7162, 55607, 1946, 23767, 9746, 57555, 64284, 29904, 2048, 22859, 57463, 22871, 3556, 80823, 5021, 84631, 9369, 40, 6092, 54413, 2049, 1141, 4208
GO:1903311	regulation of mRNA metabolic process	GOBP	83	0.0213025	1.02153	0.00157665	0.0296382	up	3312, 3181, 1655, 677, 6651, 6625, 5725, 6830, 6829, 10914, 6431, 127933, 23543, 11338, 10236, 3191, 79811, 5976, 27316, 91746, 10284, 6294, 26528, 6429, 10181, 9810, 6434, 56829, 7072, 9667, 10150, 3303, 6432, 9646, 54623, 6732, 8106, 79882, 9589, 10262, 79577, 79171, 51594, 10921, 29883, 1859, 1025, 8241, 84081, 904, 7936, 4686, 22938, 9337, 149041, 56254, 5436, 9704, 79899, 9530, 984, 23210, 1…
GO:0023061	signal release	GOBP	198	-0.0195389	0.980651	0.00164058	0.0307502	down	3312, 3091, 2778, 7849, 3710, 6422, 6513, 488, 2746, 5781, 1956, 7779, 292, 3799, 55737, 2697, 23513, 80223, 5211, 7476, 6659, 3065, 26056, 6809, 2752, 27230, 57586, 5663, 54795, 2260, 2029, 5894, 6720, 90007, 9230, 6566, 55607, 3976, 3667, 4041, 1946, 8673, 8500, 55585, 7110, 6812, 9727, 133, 8660, 5906, 9324, 1385, 26258, 5538, 9575, 57555, 90550, 25953, 3709, 415116, 80024, 291, 22841, 6844, 6…
GO:0051261	protein depolymerization	GOBP	47	-0.0345724	0.966018	0.00169501	0.031678	down	3312, 6709, 2934, 2059, 85477, 118, 830, 2150, 822, 2039, 23332, 57553, 9181, 51474, 10013, 64780, 3925, 324, 4281, 1073, 27183, 9645, 50861, 130271, 8867, 9037, 10300, 11078, 11344, 126731, 2258, 10677, 29767, 119, 79929, 146206, 7111, 57026, 25802
GO:0006906	vesicle fusion	GOBP	82	-0.0268348	0.973522	0.00172848	0.0322099	down	302, 208, 54843, 23061, 3799, 27072, 8417, 6809, 858, 8615, 9905, 57586, 23339, 10652, 125058, 9341, 8675, 55357, 23216, 83871, 23637, 8673, 6812, 27352, 9527, 23158, 64786, 9910, 8411, 11138, 9117, 8291, 9847, 6844, 27183, 23102, 23355, 54662, 64145, 10490, 93627, 10228, 6811, 8773, 84079, 116841, 8677, 25771, 2054, 115704, 23557, 8674, 7405, 9570, 4218, 4943, 94121, 54885, 84286, 203062, 94120,…
GO:0006913	nucleocytoplasmic transport	GOBP	292	0.0143614	1.01447	0.0017559	0.0325923	up	3320, 3326, 754, 3181, 1026, 4869, 5052, 811, 3313, 4000, 2810, 3728, 3921, 5784, 7514, 9295, 23049, 5781, 1956, 6830, 3842, 7295, 999, 6431, 5903, 10482, 6209, 127933, 11338, 8720, 11260, 3843, 23381, 8644, 2621, 29894, 6659, 5976, 23214, 10657, 51366, 10892, 4193, 30000, 29072, 2149, 207, 11331, 6426, 11030, 5371, 5495, 4928, 3840, 6429, 55705, 7205, 23633, 84271, 1434, 2776, 9818, 23534, 9887,…
GO:0006409	tRNA export from nucleus	GOBP	21	0.0307429	1.03122	0.00176421	0.0325923	up	5903, 11260, 4928, 9818, 10762, 9972, 23165, 65083, 9883, 23279, 9688, 348995, 81929, 8086, 9631, 8480, 11097, 79902, 129401
GO:0071431	tRNA-containing ribonucleoprotein complex export from nucleus	GOBP	21	0.0307429	1.03122	0.00176421	0.0325923	up	5903, 11260, 4928, 9818, 10762, 9972, 23165, 65083, 9883, 23279, 9688, 348995, 81929, 8086, 9631, 8480, 11097, 79902, 129401
GO:0048513	animal organ development	GOBP	1845	-0.00749272	0.992535	0.00177499	0.0326975	down	6696, 351, 5660, 60, 4627, 3939, 231, 3326, 1718, 302, 3162, 3091, 3691, 567, 80781, 1282, 3688, 10521, 2194, 2778, 5209, 3880, 7849, 2317, 3856, 3309, 1026, 4478, 2355, 57142, 9289, 8754, 3636, 2539, 960, 1655, 4638, 811, 677, 595, 3313, 7168, 8826, 23657, 4000, 10457, 9510, 2950, 3491, 3696, 2810, 6223, 5364, 3913, 805, 3192, 4779, 10653, 3728, 6229, 558, 5797, 80114, 124976, 1832, 4179, 2181, …
GO:0051875	pigment granule localization	GOBP	17	-0.0477257	0.953395	0.00183356	0.0336799	down	1001, 8766, 10540, 9230, 26258, 64284, 583, 5874, 357, 55212, 585, 65082, 4935, 4647
GO:0045597	positive regulation of cell differentiation	GOBP	466	-0.0129427	0.987141	0.00184497	0.0337929	down	3897, 3091, 2778, 7849, 23499, 1981, 9518, 811, 677, 8826, 3491, 2810, 5364, 55754, 558, 4179, 6422, 8473, 7520, 7077, 7422, 6692, 23363, 5447, 27020, 2909, 85477, 8842, 5270, 3486, 5879, 9643, 23327, 7048, 274, 25, 79191, 1954, 2697, 4897, 27, 30846, 4323, 8766, 8829, 998, 5048, 2621, 3065, 8202, 23064, 9555, 2039, 5754, 4070, 3572, 54664, 9260, 4771, 688, 207, 283149, 57498, 2247, 9798, 3146, 5…
GO:0009987	cellular process	GOBP	16742	0.0103172	1.01037	0.00185147	0.0338156	up	6696, 2512, 79026, 71, 351, 375790, 5660, 60, 3320, 4627, 26509, 476, 334, 2597, 3312, 9445, 3939, 231, 3326, 6277, 23524, 7296, 81, 226, 821, 1718, 754, 1284, 302, 6124, 3162, 8140, 1982, 3339, 3897, 1728, 2180, 7114, 3091, 3691, 3181, 567, 80781, 1282, 8878, 3688, 10521, 2194, 23224, 2778, 6520, 5209, 3880, 7849, 4582, 824, 2317, 23499, 5328, 967, 7184, 3856, 3309, 3710, 1026, 4478, 7837, 2355,…
78, 9409, 84135, 23177, 4356, 6919, 4968, 9797, 83479, 90592, 23658, 7486, 112752, 55856, 29105, 51397, 58500, 10556, 10773, 140467, 27090, 10329, 23151, 81570, 54536, 10714, 79005, 26061, 9166, 5433, 84464, 57531, 10038, 726, 79582, 6568, 8324, 26048, 27106, 409, 84153, 9014, 11022, 84251, 129138, 56931, 7498, 4287, 51634, 57099, 79094, 4350, 221785, 2073, 3373, 60673, 5372, 7802, 1841, 283459, …
GO:0031581	hemidesmosome assembly	GOBP	7	-0.066043	0.936091	0.001869	0.0340391	down	3691, 3918, 977, 1308
GO:0090174	organelle membrane fusion	GOBP	86	-0.0261126	0.974225	0.00188009	0.0341444	down	302, 208, 54843, 23061, 3799, 27072, 8417, 6809, 858, 8615, 9905, 57586, 23339, 10652, 125058, 9341, 8675, 55357, 23216, 83871, 23637, 51652, 8673, 6812, 27352, 9527, 23158, 64786, 9910, 80124, 8411, 11138, 9117, 8291, 9847, 6844, 27183, 23102, 25978, 23355, 54662, 64145, 10490, 93627, 10228, 6811, 8773, 84079, 116841, 8677, 25771, 2054, 115704, 23557, 8674, 7405, 9570, 4218, 4943, 94121, 54885, …
GO:0035148	tube formation	GOBP	78	-0.0267625	0.973592	0.00191315	0.0346468	down	3091, 7849, 10653, 6422, 9620, 7422, 6692, 2909, 79191, 23513, 2348, 6659, 8289, 5754, 6768, 29072, 8323, 65979, 10395, 1856, 4851, 6497, 4522, 153090, 5567, 10427, 25902, 133, 5566, 9270, 5898, 10018, 57619, 10522, 23242, 55081, 79600, 4781, 7289, 6788, 54910, 26160, 84678, 317, 7403, 253430, 7042, 8463, 7976, 585, 10806, 2535, 144165, 54903, 6469, 5916, 11019, 11146, 54828, 57822, 5727, 79192, …
GO:0016102	diterpenoid biosynthetic process	GOBP	5	0.0407882	1.04163	0.0019875	0.0358621	up	157506, 8644, 8854, 53630, 1543
GO:0061564	axon development	GOBP	255	-0.0172293	0.982918	0.00199589	0.0358621	down	6696, 351, 6277, 3897, 3688, 23499, 57142, 2017, 214, 6709, 5364, 3913, 7414, 7345, 5797, 59277, 3371, 4628, 7422, 8301, 5781, 5792, 2909, 10890, 5879, 3799, 10509, 25, 5361, 1954, 4897, 2348, 8766, 8829, 2131, 23303, 5747, 7476, 5048, 56288, 85464, 9798, 5663, 23394, 659, 10494, 2817, 8650, 7869, 23111, 80208, 55558, 6049, 25987, 3984, 10512, 55740, 23032, 1808, 23011, 57698, 4851, 4548, 10211, …
GO:0032400	melanosome localization	GOBP	16	-0.0485084	0.952649	0.00199699	0.0358621	down	1001, 8766, 10540, 9230, 26258, 64284, 583, 5874, 357, 55212, 585, 65082, 4935
GO:0051693	actin filament capping	GOBP	18	-0.0456608	0.955366	0.00200615	0.0358938	down	6709, 2934, 2059, 85477, 118, 830, 822, 2039, 11078, 11344, 10677, 29767, 119, 146206, 7111, 25802
GO:0048736	appendage development	GOBP	82	-0.02709	0.973274	0.0020155	0.0358938	down	3691, 2778, 5066, 1954, 2697, 27173, 5125, 157506, 7476, 6659, 3065, 546, 80144, 1387, 5663, 54542, 25836, 2260, 659, 8323, 581, 2776, 10512, 8854, 4851, 6497, 4041, 5469, 9742, 65250, 57728, 2263, 26005, 10018, 7289, 55636, 657, 79659, 26160, 26146, 28982, 80856, 342184, 7042, 5362, 55212, 7483, 494470, 140467, 54903, 6469, 5916, 5727, 126695, 2254, 5308, 3207, 84314, 5087, 221322, 5307, 4621, 1…
GO:0060173	limb development	GOBP	82	-0.02709	0.973274	0.0020155	0.0358938	down	3691, 2778, 5066, 1954, 2697, 27173, 5125, 157506, 7476, 6659, 3065, 546, 80144, 1387, 5663, 54542, 25836, 2260, 659, 8323, 581, 2776, 10512, 8854, 4851, 6497, 4041, 5469, 9742, 65250, 57728, 2263, 26005, 10018, 7289, 55636, 657, 79659, 26160, 26146, 28982, 80856, 342184, 7042, 5362, 55212, 7483, 494470, 140467, 54903, 6469, 5916, 5727, 126695, 2254, 5308, 3207, 84314, 5087, 221322, 5307, 4621, 1…
GO:0050803	regulation of synapse structure or activity	GOBP	55	-0.0309339	0.96954	0.00203821	0.036198	down	351, 375790, 347902, 5747, 998, 7476, 10611, 23394, 7162, 55607, 153090, 1946, 23767, 9746, 5538, 57555, 64284, 23613, 29904, 2048, 4734, 2119, 8831, 348, 9419, 22859, 57463, 22871, 85358, 3556, 80823, 5021, 84631, 9369, 389941, 40, 8536, 112755, 64101, 5913, 4038, 6092, 4776, 27185, 54413, 2049, 1813, 1141, 3587, 4208, 5649
GO:0032271	regulation of protein polymerization	GOBP	99	-0.0246456	0.975656	0.00211629	0.0374811	down	7114, 2017, 55243, 9168, 6709, 4641, 10787, 10096, 2934, 2059, 85477, 10565, 118, 5879, 2288, 25, 830, 822, 10092, 2039, 22919, 10094, 57175, 147179, 1739, 23332, 10602, 6904, 8976, 93663, 55607, 10095, 3925, 56907, 57606, 253260, 55971, 80206, 80115, 5921, 9113, 91663, 27236, 2241, 10093, 81873, 10456, 8440, 9463, 123720, 55435, 23116, 65018, 9530, 9873, 342184, 2185, 8936, 585, 3383, 7456, 1107…
GO:0009605	response to external stimulus	GOBP	1150	-0.00901619	0.991024	0.00212948	0.037611	down	6696, 351, 476, 3312, 3939, 302, 3162, 3897, 1728, 2180, 567, 5328, 967, 3856, 3309, 1026, 8754, 214, 2539, 10625, 811, 6721, 595, 6709, 3949, 2182, 2950, 4233, 3329, 3491, 6223, 5364, 3913, 805, 966, 3728, 558, 5797, 4179, 2181, 102, 7378, 10594, 163, 6422, 8473, 6513, 3609, 59277, 8795, 3685, 10410, 5500, 11343, 3371, 1535, 4628, 7422, 23710, 55970, 4907, 6773, 6397, 2729, 5792, 8553, 3992, 195…
GO:0045595	regulation of cell differentiation	GOBP	863	-0.00986908	0.990179	0.00216147	0.0380175	down	6696, 351, 81, 3897, 3091, 567, 3688, 10521, 2778, 7849, 23499, 57142, 9289, 1981, 2017, 9518, 4904, 2539, 1655, 811, 677, 595, 3313, 8826, 3491, 2810, 6223, 5364, 55754, 558, 4179, 55041, 6422, 5725, 8473, 7431, 7520, 7077, 3685, 7422, 5792, 6692, 3992, 23363, 5447, 6830, 27020, 2909, 85477, 8842, 5270, 3486, 5879, 1627, 10509, 2288, 9643, 23327, 7048, 274, 25, 6431, 9921, 2319, 5361, 6647, 7919…
GO:0001952	regulation of cell-matrix adhesion	GOBP	54	-0.0307933	0.969676	0.00216432	0.0380175	down	23499, 5328, 8826, 6422, 780, 50488, 7422, 5879, 4323, 7402, 5747, 2039, 4771, 6093, 3987, 9475, 23332, 10395, 8861, 1613, 90102, 1946, 6548, 5795, 596, 59339, 1012, 9270, 5921, 8573, 9480, 1435, 4814, 342184, 2185, 395, 5590, 54828, 1029, 2041, 2824, 340485, 2013, 5054, 3611, 56477, 27185, 3273, 94, 54361, 7010
GO:0051726	regulation of cell cycle	GOBP	581	0.0105056	1.01056	0.00218523	0.0382802	up	351, 3312, 1718, 1982, 3688, 4582, 1026, 4869, 811, 677, 595, 2810, 388, 805, 6651, 2122, 6422, 208, 7077, 5708, 6421, 1642, 10983, 7514, 8502, 5781, 64859, 896, 1956, 23363, 81669, 11180, 901, 4853, 7311, 85456, 8729, 274, 25, 994, 23513, 26057, 127933, 1845, 11140, 2033, 7314, 8766, 5796, 55660, 55031, 10217, 10769, 998, 23645, 10397, 808, 5048, 2621, 6659, 9698, 10755, 9555, 1487, 9903, 23476,…
GO:0009060	aerobic respiration	GOBP	27	-0.0400504	0.960741	0.00219214	0.038297	down	3091, 6389, 3417, 7384, 23530, 7385, 55753, 4723, 1743, 1431, 5160, 1738, 7381, 8801, 4190, 3418, 9512, 80025, 55526, 3419, 23410, 1352, 10873, 90639
GO:0051049	regulation of transport	GOBP	1006	-0.00931855	0.990725	0.00223144	0.0388778	down	79026, 3320, 476, 3312, 3326, 81, 302, 3162, 3091, 567, 2778, 7849, 967, 3710, 1026, 4478, 8754, 307, 2539, 4638, 5052, 811, 6721, 4735, 3329, 3773, 65125, 2810, 805, 3728, 55754, 558, 2181, 4641, 5066, 10103, 5784, 6422, 6513, 25932, 7529, 208, 23286, 3685, 1001, 1729, 488, 7357, 1535, 7416, 2746, 50488, 7422, 7514, 8301, 55366, 5781, 4946, 3301, 23607, 7323, 54843, 1956, 6830, 7779, 399687, 854…
GO:0030100	regulation of endocytosis	GOBP	107	-0.0237629	0.976517	0.00225459	0.0390812	down	81, 302, 567, 967, 811, 558, 10103, 3685, 1535, 7422, 8301, 23607, 5879, 23327, 274, 25, 3958, 2150, 27, 961, 2621, 29, 11252, 55738, 196527, 255738, 4240, 857, 29978, 23011, 55681, 84896, 10211, 8898, 8976, 10347, 9784, 867, 51160, 3673, 1601, 1012, 5906, 10461, 6311, 718, 1861, 5538, 257364, 1445, 29934, 64284, 4983, 29904, 9711, 5587, 30844, 64422, 5869, 9463, 636, 90678, 5867, 79872, 9094, 40…
GO:0048468	cell development	GOBP	1048	-0.00894665	0.991093	0.00225527	0.0390812	down	6696, 71, 351, 375790, 4627, 6277, 81, 302, 3897, 3091, 567, 80781, 3688, 3880, 2317, 23499, 3856, 1026, 4478, 2355, 57142, 9289, 1981, 2017, 214, 9518, 2539, 811, 7168, 8826, 4735, 6709, 4000, 2182, 2950, 4233, 65125, 2810, 6223, 5364, 3913, 3192, 10653, 55754, 558, 7414, 7345, 5797, 928, 87, 6422, 7431, 3021, 7520, 25932, 4134, 59277, 2034, 208, 7077, 3685, 488, 4643, 27125, 3371, 4628, 50488, …
GO:0060627	regulation of vesicle-mediated transport	GOBP	226	-0.0173344	0.982815	0.00226315	0.0391123	down	81, 302, 3162, 567, 967, 4478, 811, 558, 10103, 208, 3685, 488, 1535, 7422, 8301, 23607, 23061, 5879, 3799, 23327, 274, 25, 3958, 2150, 164, 27, 30846, 6653, 8766, 961, 8829, 27072, 2621, 29, 11252, 55738, 196527, 9905, 125058, 255738, 5562, 4240, 23332, 55357, 23413, 857, 9230, 23216, 29978, 23011, 55681, 84896, 4851, 10211, 3566, 8898, 8976, 10347, 9784, 867, 23637, 51160, 51652, 3673, 8673, 16…
GO:0032026	response to magnesium ion	GOBP	7	0.0378576	1.03858	0.00227202	0.0391603	up	595, 4193, 955, 254428, 4982, 654, 929
GO:0006986	response to unfolded protein	GOBP	121	0.0186103	1.01878	0.00230327	0.0395703	up	3320, 3312, 3326, 7184, 3309, 811, 595, 4000, 3329, 29927, 10808, 16, 3301, 3308, 23190, 118, 2673, 7095, 10525, 3315, 2033, 8720, 9927, 23645, 3337, 56886, 9114, 55738, 5611, 64764, 27230, 6734, 2137, 4780, 6464, 1388, 9217, 581, 80279, 22824, 23197, 3303, 153090, 3300, 7494, 1965, 84919, 51726, 55161, 56005, 92305, 9695, 51283, 84447, 80267, 467, 23071, 3310, 153222, 10952, 58477, 1491, 10018, …
GO:0007267	cell-cell signaling	GOBP	829	-0.0104132	0.989641	0.00231008	0.0395703	down	3312, 1728, 3091, 2778, 7849, 23499, 3710, 9289, 9518, 57674, 51473, 595, 3491, 805, 3728, 80114, 102, 163, 1500, 6422, 6513, 5708, 9620, 1642, 1001, 488, 3371, 7416, 2746, 50488, 8502, 55366, 5781, 5792, 3992, 1956, 4012, 7779, 27020, 292, 5270, 7311, 5879, 4301, 3799, 1952, 7295, 1627, 7082, 25, 2319, 2771, 55737, 2697, 7791, 23513, 80223, 10146, 2348, 5211, 5125, 166, 161, 11188, 51421, 7314, …
GO:1900027	regulation of ruffle assembly	GOBP	12	-0.0491955	0.951995	0.00231427	0.0395703	down	64787, 4070, 857, 54869, 26751, 23242, 3265, 391, 3383, 22871, 51466, 146206
GO:0045332	phospholipid translocation	GOBP	19	-0.0444358	0.956537	0.00232676	0.0396783	down	23250, 55754, 10079, 10347, 23200, 57205, 10396, 57194, 5205, 286410, 19, 5243, 57198, 148229, 24, 51761, 23120
GO:0051493	regulation of cytoskeleton organization	GOBP	239	-0.0171683	0.982978	0.00233535	0.0397194	down	7114, 824, 2017, 4869, 55243, 9168, 7168, 6709, 5364, 4641, 5066, 6422, 10787, 25932, 10096, 9620, 2934, 2059, 7514, 23607, 2909, 85477, 10565, 118, 5879, 2288, 25, 830, 2150, 10163, 27, 6624, 10769, 822, 5747, 5048, 10092, 2039, 4070, 22919, 4771, 85464, 5314, 10094, 57175, 6093, 26054, 23187, 147179, 1739, 9475, 23332, 55558, 3984, 10602, 10395, 1490, 9181, 51474, 6904, 8976, 93663, 55607, 1613…
GO:1900024	regulation of substrate adhesion-dependent cell spreading	GOBP	23	-0.0404256	0.960381	0.00234262	0.039738	down	81, 811, 5879, 5747, 998, 2039, 4070, 3987, 6239, 1793, 1946, 1399, 80005, 9270, 91663, 55435, 673, 11078, 5881, 2633, 4241, 201294, 57580
GO:0050807	regulation of synapse organization	GOBP	51	-0.0315226	0.968969	0.00237667	0.0402096	down	375790, 347902, 5747, 998, 7476, 10611, 23394, 7162, 55607, 153090, 1946, 23767, 9746, 57555, 64284, 23613, 29904, 2048, 4734, 2119, 348, 9419, 22859, 57463, 22871, 85358, 3556, 80823, 5021, 84631, 9369, 389941, 40, 8536, 64101, 5913, 4038, 6092, 4776, 27185, 54413, 2049, 1813, 1141, 3587, 4208, 5649
GO:0060688	regulation of morphogenesis of a branching structure	GOBP	24	-0.0403747	0.960429	0.00238737	0.0402845	down	7849, 57142, 6422, 59277, 7422, 55366, 55727, 9500, 4070, 11331, 2260, 6256, 2263, 2119, 2118, 6608, 6469, 7482, 7124, 2099, 5228, 9241, 30812
GO:0048869	cellular developmental process	GOBP	2400	-0.00662796	0.993394	0.0024662	0.0414133	down	6696, 71, 351, 375790, 5660, 3320, 4627, 6277, 81, 226, 1284, 302, 8140, 3897, 3091, 3691, 567, 80781, 1282, 8878, 3688, 10521, 2194, 2778, 3880, 7849, 824, 2317, 23499, 967, 3856, 1026, 4478, 2355, 57142, 9289, 8754, 1981, 2017, 214, 4869, 9518, 4904, 307, 2539, 1655, 51473, 811, 677, 595, 3313, 7168, 8826, 4735, 23657, 6709, 4000, 10457, 2182, 2950, 4233, 3491, 65125, 2810, 6223, 5364, 388, 391…
GO:0043586	tongue development	GOBP	4	-0.0651184	0.936957	0.00246715	0.0414133	down	1956, 3065, 54796, 80326
GO:0031344	regulation of cell projection organization	GOBP	311	-0.0147382	0.98537	0.00249935	0.0418446	down	6696, 375790, 3320, 3897, 567, 23499, 57142, 2017, 64787, 51473, 8826, 5364, 55754, 6422, 7431, 10787, 4134, 7422, 5792, 23363, 1969, 27020, 2909, 5879, 1627, 10509, 2288, 23327, 25, 5361, 2150, 1954, 10163, 4897, 3064, 27, 112, 8766, 6624, 8829, 10769, 23303, 5747, 998, 7476, 5048, 23064, 2039, 5754, 4070, 54664, 4193, 688, 207, 85464, 57498, 9798, 10611, 6695, 5663, 5357, 4780, 23394, 54874, 28…
GO:0051053	negative regulation of DNA metabolic process	GOBP	70	0.0224595	1.02271	0.00254942	0.042572	up	3192, 9320, 7520, 6282, 2697, 23244, 80351, 51366, 4771, 10735, 659, 8243, 10111, 23063, 1843, 55611, 23293, 23560, 9126, 1676, 84893, 8091, 7157, 55226, 80169, 4221, 54386, 7013, 5884, 4292, 24144, 2067, 55294, 27000, 4437, 146059, 7014, 3980, 64061, 7270, 254225, 4968, 79991, 3364, 2072, 27063, 990, 84083, 675, 54962, 54984, 7043, 92797, 2852, 51750, 94, 50943
GO:1902475	L-alpha-amino acid transmembrane transport	GOBP	8	0.0366054	1.03728	0.00257688	0.0429191	up	8140, 81539, 55238, 124935, 9057, 54896, 10166, 8501
GO:0003357	noradrenergic neuron differentiation	GOBP	1	-0.124921	0.882566	0.00260692	0.0433073	down	6659
GO:0045862	positive regulation of proteolysis	GOBP	232	0.0146462	1.01475	0.00264301	0.0437935	up	351, 4627, 8754, 3329, 3491, 444, 8473, 5708, 8795, 1075, 2934, 8301, 2729, 7311, 1611, 4898, 4323, 7314, 25897, 29979, 5045, 10769, 1285, 5747, 5714, 5688, 10550, 57761, 51429, 23198, 4193, 2149, 207, 5692, 10197, 5695, 9798, 3146, 5663, 4780, 5371, 5709, 1452, 5685, 9810, 26999, 581, 5690, 5720, 51433, 54467, 10016, 10395, 857, 25820, 10213, 29978, 5710, 5705, 27018, 1490, 9131, 9491, 5702, 661…
GO:0045055	regulated exocytosis	GOBP	159	-0.020813	0.979402	0.00265032	0.0438019	down	351, 5660, 334, 81, 226, 3162, 7114, 967, 805, 7414, 928, 87, 488, 3959, 7422, 3920, 85477, 6647, 2150, 164, 10257, 23513, 80223, 306, 27072, 808, 2621, 29, 26056, 2039, 6809, 5265, 57586, 5663, 7277, 9341, 9230, 54495, 5768, 4851, 3566, 27154, 8673, 5293, 9749, 6812, 5906, 26258, 5170, 6813, 22841, 6844, 2241, 51706, 5532, 7423, 261729, 55361, 27445, 11031, 8867, 8773, 116841, 4067, 673, 22927, …
GO:0021782	glial cell development	GOBP	40	-0.0334553	0.967098	0.00266854	0.0439899	down	2950, 3913, 928, 7431, 208, 1956, 6647, 10397, 6659, 56288, 207, 745, 6497, 64398, 3398, 79152, 1967, 3845, 9463, 1902, 22933, 26011, 9639, 79885, 4067, 6608, 8891, 7097, 6469, 4501, 3400, 79628, 54587, 3611, 400746, 53616, 2670, 28514, 5354
GO:0009581	detection of external stimulus	GOBP	49	-0.0319977	0.968509	0.00268714	0.0440827	down	805, 3728, 5270, 9600, 4836, 808, 51109, 10988, 2776, 5311, 23258, 3673, 10893, 2063, 1040, 9094, 408, 23596, 134, 1301, 409, 9397, 56925, 79823, 79955, 2342, 54437, 24, 114780, 2868, 79054, 40, 51761, 9626, 2780, 7439, 2979, 611, 1259, 10343, 5146, 168507, 5158, 5148
GO:0034694	response to prostaglandin	GOBP	17	0.0313305	1.03183	0.00269897	0.0440827	up	6422, 3371, 112, 8644, 7528, 207, 5562, 1646, 5563, 10270, 5732, 5031, 1906, 54331, 5734, 7292
GO:0050684	regulation of mRNA processing	GOBP	67	0.022026	1.02227	0.00270537	0.0440827	up	3312, 3181, 1655, 677, 6651, 6625, 5725, 6830, 6829, 10914, 6431, 127933, 23543, 11338, 3191, 79811, 27316, 91746, 10284, 6294, 26528, 6429, 10181, 9810, 6434, 7072, 9667, 10150, 3303, 6432, 9646, 54623, 6732, 8106, 79882, 9589, 10262, 79577, 79171, 10921, 1859, 1025, 8241, 84081, 904, 7936, 4686, 22938, 56254, 984, 23210, 10898, 57703, 123169, 4116, 256329, 79810, 728642, 283375, 54033
GO:2001021	negative regulation of response to DNA damage stimulus	GOBP	32	0.027046	1.02742	0.00270802	0.0440827	up	754, 4582, 960, 9320, 55031, 51366, 4193, 55611, 23028, 84893, 8091, 1859, 59343, 5716, 24144, 8563, 23411, 51499, 7014, 54929, 22954, 254225, 4968, 6615, 3622, 83596, 972, 92797, 51750
GO:0051031	tRNA transport	GOBP	22	0.0297025	1.03015	0.00270845	0.0440827	up	5903, 9804, 11260, 4928, 9818, 10762, 9972, 23165, 65083, 9883, 23279, 9688, 348995, 81929, 8086, 9631, 8480, 11097, 79902, 129401
GO:0051603	proteolysis involved in cellular protein catabolic process	GOBP	485	0.0114582	1.01152	0.00272014	0.044161	up	3326, 8878, 824, 7184, 3309, 57674, 7345, 25831, 7317, 9320, 23352, 5708, 1642, 7267, 1075, 1514, 23607, 7323, 54504, 2729, 54431, 23190, 7311, 23327, 10730, 5476, 1508, 23392, 7314, 25897, 29979, 8924, 55031, 9736, 10769, 9361, 5747, 5887, 65264, 55666, 7327, 5516, 10755, 56886, 9903, 6599, 5714, 5688, 26133, 6400, 5094, 57761, 7126, 5611, 7874, 23198, 51322, 51366, 4193, 1522, 207, 3093, 8451, …
GO:0016567	protein ubiquitination	GOBP	589	0.0107999	1.01086	0.0027324	0.0442484	up	3320, 3326, 754, 3309, 57674, 23321, 25831, 7317, 9320, 23352, 8473, 5708, 1642, 7267, 3301, 7323, 2729, 4012, 7311, 10238, 55832, 23327, 25, 9921, 7314, 25897, 29979, 9520, 8924, 57561, 5747, 998, 9867, 65264, 6659, 7327, 9903, 90293, 5714, 5688, 26133, 57761, 7126, 23198, 80351, 51322, 51366, 23608, 10892, 4193, 3304, 207, 3093, 8451, 26994, 5692, 10197, 5695, 5663, 9618, 81603, 4780, 5371, 545…
GO:0003093	regulation of glomerular filtration	GOBP	8	-0.0543797	0.947072	0.00275638	0.0445245	down	1535, 2150, 2697, 2621, 2149, 134, 5155, 2013
GO:1903670	regulation of sprouting angiogenesis	GOBP	20	0.0308425	1.03132	0.00277507	0.0446065	up	3716, 7422, 2247, 51564, 4851, 3678, 9270, 90627, 55333, 10014, 5607, 4804, 634, 28514, 54567, 79812, 2246
GO:0071025	RNA surveillance	GOBP	10	0.035576	1.03622	0.00277533	0.0446065	up	53918, 6832, 23404, 5393, 11340, 118460, 51010, 54512, 8559
GO:0001501	skeletal system development	GOBP	257	-0.0161705	0.983959	0.00280015	0.0448931	down	302, 3091, 2778, 3636, 960, 5052, 3491, 3696, 5364, 124976, 6422, 5781, 29123, 59338, 5447, 1969, 5358, 85477, 85301, 7048, 1954, 10163, 4323, 27173, 5125, 166, 2033, 157506, 2131, 7476, 3340, 5048, 6659, 3074, 196527, 29072, 64764, 7468, 27230, 124565, 2247, 3234, 5663, 25836, 2260, 4017, 56987, 659, 53834, 1739, 8879, 2776, 9321, 5970, 9060, 1490, 10743, 6497, 4522, 649, 4041, 861, 9775, 6197, …
GO:0040012	regulation of locomotion	GOBP	458	-0.0127375	0.987343	0.00281125	0.0449591	down	81, 3162, 3091, 80781, 23224, 23499, 5328, 3309, 4478, 9289, 8754, 4638, 811, 7168, 8826, 4000, 2950, 4233, 3491, 3918, 5364, 388, 10653, 7803, 7414, 5797, 4641, 102, 6422, 25932, 208, 3685, 1729, 4072, 2934, 975, 50488, 7422, 1956, 1969, 5270, 3486, 5879, 10509, 7048, 25, 3958, 5361, 2150, 9564, 1954, 6446, 27, 4323, 6653, 3315, 11188, 8766, 11171, 5796, 1545, 8829, 57561, 306, 6374, 5747, 7476,…
GO:0030488	tRNA methylation	GOBP	19	0.0303961	1.03086	0.00282739	0.0450497	up	54888, 57604, 24140, 55621, 6894, 25917, 57570, 54931, 51605, 115708, 54482, 10785, 339175, 80745, 91801, 152992, 93587, 4234
GO:0015931	nucleobase-containing compound transport	GOBP	139	0.018208	1.01837	0.00283094	0.0450497	up	3181, 677, 9961, 4641, 3921, 220988, 7514, 9295, 23049, 6830, 6431, 5903, 9804, 10482, 2697, 11338, 11260, 23381, 29894, 10644, 5976, 10657, 29072, 6426, 79085, 4928, 6429, 84271, 347734, 9818, 9887, 10762, 9785, 10211, 6432, 9972, 8888, 23293, 23165, 9775, 6396, 8106, 53981, 25909, 10921, 65083, 29957, 6311, 10569, 26097, 51006, 10212, 7979, 3177, 26019, 54890, 9883, 23279, 4686, 23443, 51808, 6…
GO:0050434	positive regulation of viral transcription	GOBP	28	0.0277429	1.02813	0.00284441	0.0451525	up	5430, 6829, 2033, 5431, 6667, 2962, 4851, 1105, 5441, 5437, 1025, 5432, 6598, 904, 7936, 22938, 5436, 29969, 2959, 6827, 51193, 5433, 5435, 6882, 5439, 7023
GO:0070646	protein modification by small protein removal	GOBP	101	0.0204622	1.02067	0.00286487	0.0452589	up	7345, 55031, 9736, 7874, 8287, 9097, 9100, 26054, 10869, 8314, 54726, 55611, 9318, 10213, 23032, 56970, 84669, 51035, 10980, 9929, 57602, 8237, 9101, 219333, 84196, 7375, 9733, 84640, 1861, 50813, 80124, 10617, 8975, 9958, 6314, 10600, 54764, 205564, 90268, 10713, 159195, 10987, 91833, 59343, 10868, 7398, 51138, 9577, 8533, 51720, 55432, 23172, 220213, 25862, 143684, 84132, 9960, 85015, 10208, 29…
GO:0022600	digestive system process	GOBP	28	0.0277313	1.02812	0.0028652	0.0452589	up	3949, 65125, 1645, 1314, 9414, 6446, 11171, 5357, 50848, 64081, 9245, 10062, 3784, 1131, 5021, 65267, 65266, 340547, 1056, 5950, 4987, 5733, 4883, 6343, 1133, 389015
GO:0090068	positive regulation of cell cycle process	GOBP	131	0.0174183	1.01757	0.00289696	0.0456484	up	351, 4582, 1026, 4869, 595, 2810, 6421, 8502, 7311, 85456, 994, 26057, 2033, 7314, 8766, 10769, 998, 10397, 6659, 10755, 9555, 23476, 546, 4193, 9371, 328, 8451, 11331, 5371, 8558, 8452, 6840, 9475, 581, 7039, 10869, 25970, 1490, 1647, 5311, 153090, 4041, 10498, 1894, 8450, 5934, 56257, 5469, 58525, 5356, 8091, 81857, 29883, 7157, 5566, 4848, 10514, 55571, 131870, 55719, 4849, 1874, 5111, 3398, 5…
GO:0032988	ribonucleoprotein complex disassembly	GOBP	6	0.0386395	1.0394	0.0029192	0.0457461	up	3799, 10767, 4528, 3831, 24144, 84340
GO:2001020	regulation of response to DNA damage stimulus	GOBP	97	0.0193997	1.01959	0.00291948	0.0457461	up	754, 4582, 960, 1655, 9320, 4170, 1956, 25, 55031, 7913, 51366, 4193, 328, 7468, 8451, 3146, 5371, 55183, 55611, 23028, 8870, 5366, 10116, 6498, 151987, 84893, 8091, 1859, 1025, 23514, 4609, 131870, 55719, 161742, 5111, 200734, 23201, 1054, 59343, 54386, 5716, 3014, 7398, 5429, 9577, 22976, 24144, 56950, 8563, 23411, 6787, 387893, 51588, 51720, 51499, 7014, 51548, 6118, 9025, 5883, 54929, 22954, …
GO:0000726	non-recombinational repair	GOBP	45	0.0256025	1.02593	0.0029245	0.0457461	up	7520, 2547, 8924, 22992, 7913, 7468, 5932, 10111, 55183, 10213, 8091, 3014, 9577, 4292, 22976, 24144, 51588, 51720, 78996, 51444, 7405, 9025, 165918, 4968, 84464, 9937, 29086, 5422, 84142, 6419, 7518, 8365, 121504, 55693, 8364
GO:0006325	chromatin organization	GOBP	527	0.0114333	1.0115	0.00295342	0.0460863	up	60, 4582, 4869, 4673, 9320, 2122, 8473, 6046, 3021, 6421, 1642, 1107, 5757, 7422, 1106, 6830, 6829, 11176, 8085, 9643, 10847, 9611, 80218, 3159, 2033, 10927, 50809, 9736, 22992, 11198, 64324, 7150, 6601, 8289, 3065, 8202, 8467, 9555, 1487, 23476, 57680, 6599, 3054, 546, 4676, 8242, 7913, 23198, 51322, 51366, 1387, 29072, 3005, 7468, 11335, 80854, 10284, 6294, 55870, 817, 25836, 29855, 23523, 4017…
GO:0006283	transcription-coupled nucleotide-excision repair	GOBP	48	0.024149	1.02444	0.00297166	0.0462586	up	5430, 1642, 7311, 2033, 7314, 5431, 7874, 8451, 9318, 10980, 5441, 8450, 5437, 2071, 5981, 5425, 2965, 9716, 5432, 50813, 56949, 5111, 10987, 5436, 51138, 8533, 10450, 1022, 2067, 6118, 3980, 404672, 7515, 10714, 5433, 2073, 7507, 5435, 2072, 2074, 5439, 9978, 2966
GO:0018193	peptidyl-amino acid modification	GOBP	718	0.00944782	1.00949	0.00298729	0.0463413	up	351, 3320, 2597, 4582, 960, 8826, 4233, 65125, 444, 805, 9961, 558, 2122, 6422, 8473, 780, 208, 3716, 10808, 975, 7422, 23049, 1956, 5447, 1969, 6830, 27020, 10935, 8085, 7295, 2288, 9643, 7048, 10847, 25, 2872, 5903, 80218, 4820, 127933, 6446, 27, 11140, 10491, 2033, 8924, 8829, 5524, 10769, 5747, 998, 2589, 64324, 4836, 23645, 128, 808, 2621, 7150, 3998, 6659, 7327, 56886, 3065, 8202, 9555, 148…
GO:0003008	system process	GOBP	770	-0.0101502	0.989901	0.00299139	0.0463413	down	351, 3320, 26509, 476, 226, 3162, 3091, 80781, 3688, 2778, 3710, 2017, 2539, 4638, 51473, 6648, 55243, 7168, 3949, 65125, 444, 3913, 805, 3728, 7414, 7345, 5797, 1832, 4637, 7431, 2034, 103910, 1001, 1729, 488, 1645, 4643, 11343, 2934, 1535, 7416, 4628, 7171, 1314, 16, 5781, 2729, 1956, 4012, 27020, 1429, 2909, 3801, 3693, 5270, 10627, 23327, 7082, 4646, 25, 9921, 6647, 2150, 9414, 2697, 80223, 3…
GO:0019439	aromatic compound catabolic process	GOBP	294	0.0143274	1.01443	0.00300064	0.0463729	up	6124, 3162, 1981, 677, 6191, 6128, 6129, 6223, 6224, 6229, 6168, 7378, 3921, 1975, 6157, 6167, 23049, 4907, 6232, 3184, 7311, 85456, 3081, 6209, 127933, 2052, 10236, 23381, 8761, 2107, 5976, 6144, 3005, 22803, 3146, 53343, 9583, 6231, 5515, 56829, 581, 5445, 9887, 9131, 1312, 4245, 6156, 23293, 3297, 9775, 1676, 51251, 4860, 10605, 51594, 10921, 5520, 84893, 29102, 29883, 6147, 4848, 23318, 23644…
GO:0016458	gene silencing	GOBP	129	0.0184076	1.01858	0.00303781	0.0468348	up	3181, 5430, 3021, 1956, 11176, 8085, 9643, 5903, 9611, 3159, 8087, 9698, 8289, 3065, 8467, 9555, 5431, 4928, 9818, 10762, 122402, 1786, 23304, 9972, 8932, 4152, 23165, 5441, 5437, 94239, 29102, 5604, 57708, 29883, 4848, 23318, 5432, 55571, 4849, 54487, 9883, 84444, 23279, 4686, 53615, 9688, 9337, 9125, 26523, 5436, 5253, 3014, 348995, 81929, 22933, 8086, 22893, 90459, 9631, 8994, 192670, 8480, 11…
GO:0071372	cellular response to follicle-stimulating hormone stimulus	GOBP	6	0.0385537	1.03931	0.0030626	0.047104	up	2729, 5447, 2730, 4851, 1946, 10891
GO:0002040	sprouting angiogenesis	GOBP	42	0.0251116	1.02543	0.00312237	0.0479087	up	3688, 57674, 3716, 7422, 1969, 8829, 998, 2247, 4017, 51564, 4851, 2050, 1012, 3678, 9270, 6722, 90268, 90627, 23210, 9037, 2185, 55333, 10014, 5607, 147372, 144455, 9353, 4804, 441478, 634, 5228, 28514, 54567, 79812, 2246, 94, 7010
GO:0010811	positive regulation of cell-substrate adhesion	GOBP	52	-0.0298863	0.970556	0.00315243	0.0482547	down	811, 8826, 3491, 6422, 7422, 5879, 7402, 998, 2039, 6093, 3987, 255743, 6239, 1793, 10085, 5795, 59339, 51144, 1399, 1012, 3678, 80005, 6251, 9270, 91663, 25890, 1435, 673, 4814, 342184, 2185, 3717, 11078, 5590, 402, 5881, 2041, 201294, 57580, 2013, 3611, 9806, 64094, 56477, 25975, 27185, 136227, 3273, 54361, 5212, 7010
GO:0016331	morphogenesis of embryonic epithelium	GOBP	76	-0.0260736	0.974263	0.00318148	0.0485837	down	3091, 7849, 10653, 6422, 9620, 6692, 2909, 79191, 23513, 2348, 157506, 6659, 8289, 5754, 6768, 29072, 8323, 65979, 10395, 1856, 8854, 6497, 4522, 5567, 10427, 25902, 133, 5566, 5898, 2263, 57619, 10522, 23242, 55081, 79600, 7289, 6788, 54910, 26160, 84678, 317, 7403, 253430, 7042, 8463, 7976, 585, 2535, 144165, 54903, 6469, 5916, 11019, 11146, 57822, 3714, 5727, 79192, 126695, 7482, 58495, 151449…
GO:0019722	calcium-mediated signaling	GOBP	79	-0.0273113	0.973058	0.00321322	0.0489303	down	805, 488, 1956, 3064, 808, 2039, 5335, 817, 4842, 5562, 5621, 55607, 493, 5311, 6548, 1012, 5566, 3084, 2065, 57190, 90550, 5170, 6717, 10645, 5532, 5144, 5530, 9759, 11163, 9451, 219931, 9455, 2185, 3576, 83988, 8877, 51643, 22859, 6850, 11123, 4935, 4772, 29995, 9001, 1906, 55784, 5025, 2946, 2633, 57158, 1907, 9472, 5336, 4773, 7852, 10231, 7462, 287, 1240, 4776, 1193, 126306, 695, 168620
GO:0034505	tooth mineralization	GOBP	6	0.0384637	1.03921	0.0032194	0.0489303	up	6786, 26504, 56975, 1277, 54757, 7475
GO:0006383	transcription from RNA polymerase III promoter	GOBP	41	0.0256366	1.02597	0.00325148	0.0493014	up	10625, 25824, 2975, 57680, 55814, 23379, 5441, 9329, 5437, 51082, 79664, 6738, 9328, 9330, 55718, 57521, 112495, 11128, 7629, 27297, 661, 10623, 6617, 171568, 8178, 4665, 6908, 7702, 5435, 9533, 10621, 84265, 84524, 25850
GO:0006303	double-strand break repair via nonhomologous end joining	GOBP	41	0.0262765	1.02662	0.00326676	0.0494165	up	7520, 2547, 8924, 22992, 7913, 7468, 10111, 55183, 10213, 8091, 3014, 9577, 4292, 22976, 24144, 51588, 51720, 78996, 7405, 9025, 165918, 9937, 29086, 5422, 84142, 6419, 7518, 8365, 121504, 55693, 8364
GO:0033627	cell adhesion mediated by integrin	GOBP	35	-0.0365467	0.964113	0.00328756	0.0496144	down	3688, 4582, 5328, 8754, 1803, 3694, 3685, 5781, 1969, 1545, 5747, 255743, 3673, 3678, 9270, 1942, 4067, 7042, 80173, 3383, 6850, 5881, 54997, 5420, 340485, 5054, 83706, 5979, 3273
GO:0043933	macromolecular complex subunit organization	GOBP	1498	0.00715257	1.00718	0.00331782	0.0497987	up	79026, 60, 3320, 3312, 226, 302, 3162, 7114, 8878, 4582, 3710, 4478, 57142, 2017, 4869, 57674, 811, 6648, 55243, 9168, 8661, 6709, 4144, 6128, 3329, 6223, 966, 3728, 4673, 2181, 4641, 9320, 5066, 23451, 10594, 2122, 163, 3921, 8473, 6046, 1975, 6513, 3021, 10787, 7529, 10096, 6421, 2547, 1642, 23020, 1983, 1107, 1729, 1645, 1075, 2934, 1535, 5757, 7422, 2059, 8301, 7203, 5781, 6232, 23607, 3308, …
GO:0006909	phagocytosis	GOBP	103	-0.0234772	0.976796	0.00331806	0.0497987	down	71, 60, 3320, 4627, 3326, 811, 558, 4641, 10787, 10096, 3685, 2934, 1535, 311, 5879, 25, 2150, 10163, 961, 306, 5747, 998, 2621, 10092, 29, 196527, 5335, 3146, 10094, 7410, 1452, 26999, 147179, 4240, 8394, 3984, 83871, 8976, 10347, 3953, 1793, 10095, 56882, 3673, 5906, 63916, 10461, 718, 1445, 23256, 5595, 10093, 9711, 64422, 5290, 5338, 19, 4067, 11334, 23210, 8398, 5058, 134, 7456, 79767, 51517…
GO:0032963	collagen metabolic process	GOBP	54	-0.0299773	0.970468	0.00332825	0.0497987	down	1284, 3091, 80781, 1282, 3688, 1514, 1286, 1508, 4323, 1294, 5045, 1285, 2149, 4316, 51430, 1490, 3673, 1287, 5184, 54206, 5906, 85007, 4324, 3569, 1303, 1520, 1301, 1277, 140766, 3397, 10536, 1513, 1288, 6347, 7043, 1290, 1296, 4327, 4261, 28984, 5653, 7148, 4320, 1292, 4312, 136227, 4319, 54361, 2147, 4239
GO:0006361	transcription initiation from RNA polymerase I promoter	GOBP	25	0.0283612	1.02877	0.00333076	0.0497987	up	7343, 25885, 79101, 5441, 5437, 51082, 2071, 2965, 54700, 5595, 221830, 84172, 1022, 404672, 7270, 9014, 6908, 64425, 5435, 9533, 2966, 9015, 30834
GO:0061217	regulation of mesonephros development	GOBP	10	-0.0506288	0.950631	0.00334353	0.0498737	down	7849, 7422, 55366, 9500, 4070, 6608, 10409, 7482, 9241, 30812
GO:0031124	mRNA 3'-end processing	GOBP	66	0.0223835	1.02264	0.00340632	0.0506927	up	351, 677, 9295, 6829, 10914, 6431, 11338, 29894, 6426, 6429, 9810, 8189, 84271, 79869, 9785, 11052, 11051, 80336, 6432, 29101, 9646, 54623, 9775, 8106, 53981, 79882, 79577, 10921, 1025, 10569, 26097, 51585, 10212, 904, 7936, 4686, 81608, 56254, 1479, 8563, 51362, 23144, 10898, 10189, 55149, 123169, 4116, 5433, 79228, 25888, 1478, 10978, 64852, 84324
GO:0006810	transport	GOBP	3462	-0.00604146	0.993977	0.00343474	0.0508823	down	2512, 79026, 71, 351, 5660, 60, 3320, 4627, 476, 334, 3312, 3326, 6277, 81, 226, 821, 754, 302, 6124, 3162, 8140, 2180, 7114, 3091, 3181, 567, 8878, 3688, 23224, 2778, 6520, 7849, 23499, 967, 7184, 3309, 3710, 1026, 4478, 8754, 3636, 2017, 4869, 307, 2539, 81539, 4638, 498, 5052, 23250, 811, 203068, 677, 55353, 6721, 595, 23471, 3313, 4735, 23657, 6709, 6191, 4000, 6128, 3949, 2182, 3329, 3773, 6…
GO:0042886	amide transport	GOBP	121	-0.0214404	0.978788	0.00343489	0.0508823	down	3091, 7849, 3710, 6422, 6513, 2746, 5781, 1956, 292, 3799, 2697, 2348, 5211, 6659, 3065, 26056, 2752, 27230, 54795, 2029, 5894, 6720, 90007, 9230, 10087, 6566, 3667, 4041, 1946, 55585, 8660, 5906, 9324, 9575, 57555, 90550, 6890, 3709, 121260, 415116, 80024, 291, 22841, 65985, 6717, 80772, 5532, 9368, 27445, 5530, 55636, 818, 9451, 3569, 19, 3033, 3625, 408, 5019, 10560, 5243, 3382, 8398, 84976, 2…
GO:0003073	regulation of systemic arterial blood pressure	GOBP	38	-0.0334271	0.967125	0.00344368	0.0508952	down	6648, 7168, 65125, 1535, 2150, 2697, 5125, 2621, 23576, 1522, 2149, 659, 4311, 6196, 5144, 2931, 89797, 83988, 585, 134, 143872, 5155, 9424, 1906, 147, 1907, 5021, 80763, 2013, 40, 10699, 3291, 553, 6518, 7137, 1813, 170690
GO:0007409	axonogenesis	GOBP	240	-0.0167402	0.983399	0.00347907	0.051086	down	6696, 351, 6277, 3897, 3688, 23499, 57142, 2017, 214, 6709, 5364, 3913, 7414, 7345, 5797, 59277, 4628, 7422, 8301, 5781, 2909, 10890, 5879, 3799, 10509, 25, 5361, 1954, 4897, 8766, 8829, 2131, 23303, 5747, 7476, 5048, 56288, 85464, 9798, 5663, 23394, 659, 10494, 2817, 8650, 7869, 23111, 80208, 55558, 6049, 25987, 3984, 10512, 55740, 23032, 1808, 23011, 57698, 4851, 10211, 57679, 6654, 3475, 6794,…
GO:0009083	branched-chain amino acid catabolic process	GOBP	16	-0.0468691	0.954212	0.00350408	0.051086	down	1738, 11112, 594, 38, 1629, 56922, 27034, 152926, 26275, 4329, 587, 549, 586
GO:0031032	actomyosin structure organization	GOBP	89	-0.0240217	0.976265	0.00351389	0.051086	down	71, 4627, 3688, 3880, 3856, 7168, 6422, 9578, 1266, 4628, 23363, 399687, 3693, 5879, 7791, 10163, 1265, 8476, 8837, 4070, 7126, 4771, 8452, 6093, 2037, 9475, 23332, 2036, 4205, 3984, 10395, 1490, 55607, 84033, 90102, 6548, 8500, 22998, 50848, 122786, 80206, 9270, 2035, 10174, 6722, 1073, 1902, 9639, 7046, 9530, 673, 408, 2185, 5058, 11346, 29109, 585, 10529, 54566, 55616, 395, 253980, 64097, 1058…
GO:0046395	carboxylic acid catabolic process	GOBP	157	-0.0220792	0.978163	0.00351442	0.051086	down	208, 2746, 3030, 3081, 23475, 1743, 6342, 55268, 2752, 23576, 3295, 207, 1738, 39, 875, 4842, 5095, 83752, 4942, 11112, 493, 6470, 10449, 3667, 501, 9663, 10327, 38, 83667, 55577, 8660, 1666, 4594, 85007, 5264, 23564, 1384, 5096, 1632, 224, 3155, 2184, 56922, 28976, 92675, 1962, 80724, 27034, 219743, 26275, 35, 5828, 51084, 4329, 2110, 80150, 197322, 23659, 3033, 5471, 51181, 56898, 549, 3176, 10…
GO:0006103	2-oxoglutarate metabolic process	GOBP	8	-0.0555186	0.945994	0.00352501	0.051086	down	3417, 1738, 3418, 728294, 137872, 6776, 51166
GO:0075733	intracellular transport of virus	GOBP	38	0.0253029	1.02563	0.00352742	0.051086	up	7514, 7311, 5903, 7314, 4928, 3840, 9818, 10762, 9972, 51160, 23165, 3839, 6993, 6890, 9883, 137492, 23279, 9688, 3836, 348995, 81929, 684, 8086, 9631, 8480, 11097, 8563, 55048, 79902, 10189, 79228, 9397, 3434, 129401, 155382
GO:1902581	multi-organism cellular localization	GOBP	38	0.0253029	1.02563	0.00352742	0.051086	up	7514, 7311, 5903, 7314, 4928, 3840, 9818, 10762, 9972, 51160, 23165, 3839, 6993, 6890, 9883, 137492, 23279, 9688, 3836, 348995, 81929, 684, 8086, 9631, 8480, 11097, 8563, 55048, 79902, 10189, 79228, 9397, 3434, 129401, 155382
GO:1902583	multi-organism intracellular transport	GOBP	38	0.0253029	1.02563	0.00352742	0.051086	up	7514, 7311, 5903, 7314, 4928, 3840, 9818, 10762, 9972, 51160, 23165, 3839, 6993, 6890, 9883, 137492, 23279, 9688, 3836, 348995, 81929, 684, 8086, 9631, 8480, 11097, 8563, 55048, 79902, 10189, 79228, 9397, 3434, 129401, 155382
GO:0016074	snoRNA metabolic process	GOBP	7	0.0370891	1.03779	0.00352811	0.051086	up	131870, 1736, 23404, 54433, 118460, 51010, 54512
GO:0048284	organelle fusion	GOBP	117	-0.022506	0.977745	0.00357662	0.0516721	down	302, 208, 10493, 54843, 23061, 3799, 29979, 9927, 27072, 8417, 6809, 858, 8615, 9905, 57586, 23339, 10652, 125058, 581, 9341, 8675, 55357, 23216, 83871, 23274, 79443, 23637, 51652, 57231, 79594, 8673, 55669, 6812, 27352, 9527, 23158, 64786, 79142, 9910, 80124, 8411, 11138, 56893, 9117, 8291, 9847, 6844, 374986, 27183, 23102, 25978, 23355, 54662, 9711, 84895, 64145, 57192, 10490, 93627, 10228, 681…
GO:0050910	detection of mechanical stimulus involved in sensory perception of sound	GOBP	2	-0.0755501	0.927233	0.00359451	0.0518141	down	1301, 79955
GO:0030154	cell differentiation	GOBP	2143	-0.00660924	0.993413	0.00361943	0.0520566	down	6696, 71, 351, 375790, 5660, 3320, 4627, 6277, 81, 1284, 302, 8140, 3897, 3091, 3691, 567, 80781, 1282, 8878, 3688, 10521, 2194, 2778, 3880, 7849, 824, 2317, 23499, 967, 3856, 1026, 4478, 2355, 57142, 9289, 8754, 1981, 2017, 214, 9518, 4904, 307, 2539, 1655, 51473, 811, 677, 595, 3313, 7168, 8826, 4735, 23657, 6709, 4000, 10457, 2182, 2950, 4233, 3491, 65125, 2810, 6223, 5364, 388, 3913, 3192, 47…
GO:0071248	cellular response to metal ion	GOBP	63	-0.027539	0.972837	0.00363375	0.0521459	down	3162, 567, 3309, 4502, 811, 8826, 25932, 4493, 999, 6647, 8644, 2039, 10105, 10272, 79085, 817, 3707, 4494, 5621, 4205, 8904, 706, 3297, 1965, 1894, 3727, 27101, 29957, 1385, 10891, 29904, 3398, 355, 221184, 210, 254428, 9451, 27132, 673, 4499, 3756, 57103, 79800, 4968, 79582, 2353, 2354, 3726, 6469, 3777, 4501, 1906, 7518, 2021, 825, 5071, 7054, 654, 4776, 4495, 4208
GO:0008625	extrinsic apoptotic signaling pathway via death domain receptors	GOBP	53	0.0236696	1.02395	0.00364244	0.0521543	up	3162, 4118, 6422, 8795, 64114, 3958, 6272, 8837, 9531, 7132, 5894, 581, 27018, 9181, 153090, 5366, 10116, 9812, 596, 6498, 8793, 8567, 467, 1616, 3148, 355, 8797, 282991, 162989, 841, 6788, 843, 55367, 8794, 9994, 8717, 8743, 3383, 117584, 7128, 56616, 5054, 7124, 4803
GO:0097190	apoptotic signaling pathway	GOBP	390	0.0122733	1.01235	0.00370317	0.052906	up	754, 3162, 3091, 4582, 3856, 1026, 2017, 10625, 960, 1655, 6648, 4000, 2950, 2810, 4118, 6422, 7529, 6421, 8795, 3685, 4170, 4841, 1075, 2934, 10808, 3301, 64114, 2729, 1969, 54431, 292, 1611, 25, 3958, 6647, 2872, 10525, 6272, 3064, 2730, 3315, 2033, 7314, 29979, 4055, 1545, 8829, 55031, 8837, 4836, 23645, 10961, 64393, 9500, 7164, 10550, 57761, 10105, 3304, 207, 3093, 8451, 10197, 5663, 2907, 4…
GO:1904950	negative regulation of establishment of protein localization	GOBP	97	-0.0229034	0.977357	0.00374098	0.0531342	down	307, 6422, 10808, 55366, 5781, 3301, 64114, 7295, 2150, 80223, 5211, 2621, 10961, 6659, 7327, 3065, 26056, 2039, 2149, 5371, 5495, 54602, 7205, 6720, 90007, 10434, 9817, 5311, 153090, 3667, 8500, 5494, 8445, 9727, 27248, 64285, 9270, 84875, 1445, 29934, 415116, 2010, 6717, 23433, 7013, 5716, 9368, 51009, 79651, 5530, 337867, 4601, 64081, 9530, 3569, 4796, 3033, 3625, 4792, 55432, 29969, 258010, 5…
GO:0044801	single-organism membrane fusion	GOBP	107	-0.0229027	0.977358	0.00374228	0.0531342	down	302, 928, 208, 10493, 54843, 23061, 3799, 9927, 27072, 8417, 6809, 858, 8615, 9905, 57586, 23339, 10652, 125058, 581, 9341, 8675, 55357, 23216, 83871, 23637, 51652, 79594, 8673, 55669, 6812, 27352, 9527, 23158, 64786, 9910, 80124, 8411, 11138, 9117, 8291, 9847, 6844, 374986, 27183, 23102, 25978, 23355, 54662, 84895, 64145, 10490, 93627, 10228, 6811, 8773, 84079, 116841, 8677, 25771, 2054, 115704,…
GO:0097067	cellular response to thyroid hormone stimulus	GOBP	9	0.0350548	1.03568	0.00374394	0.0531342	up	1514, 2729, 1508, 2730, 1512, 5469, 10891, 10634, 1520
GO:0045807	positive regulation of endocytosis	GOBP	60	-0.028202	0.972192	0.00375684	0.0531975	down	81, 567, 967, 811, 558, 10103, 3685, 1535, 7422, 23327, 2150, 961, 2621, 29, 196527, 255738, 4240, 23011, 55681, 84896, 10211, 8976, 10347, 867, 51160, 3673, 1601, 5906, 10461, 718, 1861, 5538, 29904, 9463, 636, 79872, 408, 55333, 409, 84251, 6850, 22871, 25999, 6347, 5336, 5054, 7124, 1794, 29108, 2624, 720, 28514, 929, 6556, 717, 721, 1813
GO:0003174	mitral valve development	GOBP	9	-0.0517225	0.949592	0.00377322	0.0531975	down	6659, 659, 4851, 90, 1942, 657, 4091, 161882, 8642
GO:0003183	mitral valve morphogenesis	GOBP	9	-0.0517225	0.949592	0.00377322	0.0531975	down	6659, 659, 4851, 90, 1942, 657, 4091, 161882, 8642
GO:0009306	protein secretion	GOBP	224	-0.0165026	0.983633	0.00382569	0.0538192	down	821, 3091, 3710, 8754, 307, 3329, 5066, 6422, 6513, 2746, 55366, 5781, 1956, 399687, 292, 3799, 3993, 25, 2150, 55737, 2697, 80223, 5211, 5125, 9601, 5048, 2621, 10961, 6659, 3065, 26056, 2039, 6400, 2752, 2149, 27230, 3146, 5371, 5872, 79158, 54795, 2029, 4074, 5894, 6720, 90007, 80381, 9230, 4851, 6566, 3566, 64083, 3667, 4041, 7494, 1946, 1432, 3661, 4860, 55585, 9727, 8660, 5906, 9324, 26258,…
GO:0035728	response to hepatocyte growth factor	GOBP	9	0.0349875	1.03561	0.00388759	0.0543755	up	2729, 9564, 2730, 8829, 5970, 5469, 1385, 22933, 3569
GO:0035729	cellular response to hepatocyte growth factor stimulus	GOBP	9	0.0349875	1.03561	0.00388759	0.0543755	up	2729, 9564, 2730, 8829, 5970, 5469, 1385, 22933, 3569
GO:0033688	regulation of osteoblast proliferation	GOBP	15	-0.0446172	0.956364	0.00389061	0.0543755	down	3491, 5364, 6422, 3685, 25, 10855, 4041, 596, 2263, 650, 115908, 30812, 4057, 4883, 338773
GO:0000959	mitochondrial RNA metabolic process	GOBP	27	0.0287449	1.02916	0.00390776	0.0544968	up	7019, 55687, 55157, 124454, 6832, 80222, 60493, 57570, 54931, 80324, 81892, 57505, 51654, 64216, 56652, 84275, 80298, 133522, 51001, 79736, 9692
GO:0006370	7-methylguanosine mRNA capping	GOBP	24	0.0287326	1.02915	0.00393607	0.0547727	up	5430, 6829, 5431, 2962, 8731, 5441, 5437, 2071, 2965, 5432, 4686, 55783, 5436, 1022, 404672, 8732, 5433, 5435, 5439, 2966, 83640
GO:0060601	lateral sprouting from an epithelium	GOBP	5	-0.0600271	0.941739	0.00400799	0.0555932	down	9620, 2263, 6469, 9241, 8626
GO:0017121	phospholipid scrambling	GOBP	7	-0.0600234	0.941743	0.00401233	0.0555932	down	196527, 5359, 338440, 121601, 57047
GO:0010604	positive regulation of macromolecule metabolic process	GOBP	1902	0.00663325	1.00666	0.00402537	0.0556539	up	351, 375790, 5660, 60, 4627, 3312, 3326, 754, 302, 3162, 2180, 3091, 8878, 10521, 7849, 4582, 967, 3309, 1026, 4478, 2355, 8754, 4869, 9518, 4904, 960, 1655, 4691, 811, 677, 6721, 595, 8826, 6191, 4000, 3949, 4233, 3329, 3491, 65125, 3696, 444, 805, 3192, 4779, 5430, 4179, 6625, 4641, 23367, 23451, 2122, 6422, 8473, 7431, 3021, 3609, 2034, 208, 23286, 7077, 5708, 8795, 2547, 1001, 1075, 4072, 337…
GO:0006521	regulation of cellular amino acid metabolic process	GOBP	40	0.0241539	1.02445	0.00404572	0.0558153	up	1728, 5708, 4946, 5714, 5688, 23198, 4953, 5692, 10197, 5695, 5709, 5685, 5690, 5720, 10213, 5710, 5705, 9491, 5702, 5717, 9861, 5684, 5701, 5704, 493, 5718, 5706, 5721, 5694, 5693, 5711, 5696, 5716, 5700, 5682, 5699, 5687, 5715, 5698, 51686
GO:1903052	positive regulation of proteolysis involved in cellular protein catabolic process	GOBP	111	0.0180451	1.01821	0.00406906	0.055963	up	5708, 1075, 2729, 7311, 7314, 25897, 29979, 10769, 5747, 5714, 5688, 57761, 23198, 4193, 207, 5692, 10197, 5695, 5663, 4780, 5709, 1452, 5685, 9810, 5690, 5720, 51433, 54467, 857, 25820, 10213, 29978, 5710, 5705, 9491, 5702, 6613, 5717, 9861, 5684, 9184, 9817, 5701, 93974, 5704, 8454, 65992, 153090, 5718, 10221, 119504, 2629, 7494, 6449, 5706, 57154, 1601, 5721, 255488, 5694, 122809, 5693, 11236,…
GO:0007605	sensory perception of sound	GOBP	55	-0.0283949	0.972004	0.00407384	0.055963	down	51473, 1729, 7082, 4646, 6647, 1285, 3074, 4155, 25836, 2260, 1687, 501, 5269, 4715, 7068, 80204, 286262, 9368, 89797, 55636, 5205, 8322, 9455, 1759, 3383, 1301, 1277, 2707, 2562, 26018, 26519, 220074, 3784, 525, 11133, 3198, 9132, 79955, 494513, 40, 6507, 64072, 64699, 7054, 7007, 776, 5172, 51168, 4647, 259236, 375611, 7399, 53405, 246213, 1141
GO:0070988	demethylation	GOBP	33	0.0266158	1.02697	0.00410524	0.0562741	up	5447, 22992, 8242, 328, 221037, 23028, 5927, 23030, 23135, 8284, 51400, 55818, 54890, 5253, 54790, 23081, 84678, 23210, 7403, 1595, 27350, 3299, 221120, 8846, 55806, 55693, 1559, 1543
GO:0018393	internal peptidyl-lysine acetylation	GOBP	86	0.0194946	1.01969	0.00413021	0.0564836	up	4582, 8473, 5447, 9643, 10847, 80218, 2033, 8202, 1487, 3054, 1387, 4842, 26155, 8861, 23338, 9862, 23741, 3976, 9329, 27154, 10856, 10902, 6885, 8648, 10474, 29117, 10664, 1810, 6879, 23774, 9575, 9913, 6598, 10891, 10445, 93624, 200186, 5595, 26036, 53615, 10626, 55140, 64769, 55689, 11091, 90780, 55011, 84128, 5187, 11143, 22976, 86, 7862, 23411, 23522, 9425, 408, 8850, 54107, 26122, 55167, 80…
GO:0060579	ventral spinal cord interneuron fate commitment	GOBP	1	0.0559747	1.05757	0.00414687	0.0564836	up	54567
GO:0060581	cell fate commitment involved in pattern specification	GOBP	1	0.0559747	1.05757	0.00414687	0.0564836	up	54567
GO:0006790	sulfur compound metabolic process	GOBP	251	-0.0170967	0.983049	0.00421495	0.0572895	down	2180, 2194, 7849, 2539, 4144, 47, 2182, 2950, 55748, 2181, 2799, 2936, 2729, 5166, 7295, 3417, 6647, 4259, 2730, 4597, 2131, 3340, 1743, 373156, 3295, 3074, 5160, 6667, 2720, 2137, 4780, 1738, 4257, 64834, 8801, 201562, 875, 9469, 2739, 2817, 54480, 262, 2132, 347734, 84188, 9060, 1312, 137964, 2937, 6448, 9334, 4548, 4524, 4522, 10855, 79966, 64780, 9352, 10327, 51144, 29940, 38, 64210, 54704, 4…
GO:0007166	cell surface receptor signaling pathway	GOBP	1813	-0.00728425	0.992742	0.00425625	0.0577287	down	71, 351, 60, 3320, 4627, 26509, 3326, 3162, 2180, 3091, 3691, 567, 3688, 3880, 23499, 967, 3856, 3309, 7837, 9289, 8754, 2017, 9518, 4502, 667, 307, 57674, 960, 51473, 595, 3187, 8826, 4735, 4000, 9510, 2950, 4233, 3491, 3696, 6223, 5364, 805, 966, 3728, 9961, 3694, 558, 80114, 4118, 5430, 4179, 4641, 928, 102, 10103, 163, 1500, 6422, 5725, 8473, 7431, 10787, 780, 23089, 208, 10096, 5708, 8795, 3…
GO:0030335	positive regulation of cell migration	GOBP	231	-0.0160468	0.984081	0.00430128	0.0582102	down	81, 3091, 80781, 23224, 5328, 3309, 8754, 4638, 811, 8826, 4233, 3491, 3918, 388, 7803, 4641, 102, 208, 3685, 1729, 7422, 1956, 5879, 10509, 7048, 3958, 2150, 9564, 4323, 3315, 8766, 8829, 306, 6374, 5747, 7476, 2621, 2039, 55749, 22919, 286077, 4193, 196527, 2149, 207, 5335, 2247, 3146, 4780, 817, 2260, 659, 7205, 14, 8650, 7869, 51564, 9475, 23332, 10016, 2919, 4254, 10512, 57698, 154810, 4851,…
GO:2000380	regulation of mesoderm development	GOBP	5	-0.0597728	0.941979	0.00431036	0.0582102	down	2260, 657, 6469, 64321, 8626
GO:0051272	positive regulation of cellular component movement	GOBP	252	-0.0156634	0.984459	0.00431891	0.0582102	down	81, 3091, 80781, 23224, 5328, 3309, 8754, 4638, 811, 8826, 4233, 3491, 3918, 6223, 388, 7803, 4641, 102, 208, 3685, 1729, 4072, 7422, 1956, 5879, 10509, 7048, 3958, 2150, 9564, 1954, 4323, 3315, 8766, 8829, 306, 6374, 5747, 7476, 2621, 2039, 55749, 22919, 286077, 4193, 196527, 2149, 207, 5335, 2247, 3146, 4780, 817, 54795, 2260, 659, 7205, 14, 8650, 7869, 51564, 9475, 23332, 10016, 2919, 4254, 10…
GO:0051270	regulation of cellular component movement	GOBP	475	-0.011973	0.988098	0.00434822	0.0584826	down	476, 81, 3162, 3091, 80781, 23224, 23499, 5328, 3309, 4478, 9289, 8754, 4638, 811, 7168, 8826, 4000, 2950, 4233, 3491, 3918, 6223, 5364, 388, 10653, 3728, 7803, 7414, 5797, 1832, 4641, 102, 87, 6422, 25932, 208, 3685, 1729, 488, 4072, 2934, 975, 50488, 7422, 1956, 1969, 5270, 3486, 5879, 10509, 7048, 25, 3958, 5361, 2150, 9564, 1954, 6446, 27, 4323, 6653, 3315, 11188, 8766, 11171, 5796, 1545, 882…
GO:0051797	regulation of hair follicle development	GOBP	7	-0.057012	0.944583	0.00440001	0.0590556	down	1001, 10855, 6608, 7042, 8717, 7124
GO:0006475	internal protein amino acid acetylation	GOBP	89	0.0191527	1.01934	0.0044254	0.0592727	up	4582, 8473, 5447, 9643, 10847, 80218, 2033, 8202, 1487, 3054, 1387, 4842, 26155, 8861, 23338, 9862, 23741, 3976, 9329, 27154, 10856, 10902, 6885, 8648, 10474, 29117, 10664, 1810, 6879, 23774, 9575, 9913, 6598, 10891, 10445, 93624, 200186, 5595, 26036, 53615, 10626, 55140, 64769, 55689, 11091, 1962, 90780, 55011, 84128, 5187, 11143, 22976, 86, 7862, 23411, 23522, 9425, 408, 8850, 54107, 26122, 551…
GO:0071636	positive regulation of transforming growth factor beta production	GOBP	6	-0.0569692	0.944623	0.00445503	0.0595454	down	4179, 1385, 6376, 3965, 947, 50943
GO:0016573	histone acetylation	GOBP	85	0.0194501	1.01964	0.00447827	0.0596287	up	4582, 8473, 9643, 10847, 80218, 2033, 8202, 1487, 3054, 1387, 4842, 26155, 8861, 23338, 9862, 23741, 3976, 9329, 27154, 10856, 10902, 6885, 8648, 10474, 29117, 10664, 1810, 6879, 23774, 9575, 9913, 6598, 10891, 10445, 93624, 200186, 5595, 26036, 53615, 10626, 55140, 64769, 55689, 11091, 90780, 55011, 84128, 5187, 11143, 22976, 86, 7862, 23411, 23522, 9425, 408, 8850, 54107, 26122, 55167, 80314, 5…
GO:0016233	telomere capping	GOBP	25	0.0292247	1.02966	0.00448801	0.0596287	up	7874, 80351, 10111, 23293, 5570, 5609, 5595, 54386, 7013, 24144, 7014, 79035, 79991, 9937, 5588, 8365, 121504, 51750, 8364
GO:0000723	telomere maintenance	GOBP	107	0.0207131	1.02093	0.00448908	0.0596287	up	3192, 7520, 2547, 23049, 7203, 10574, 6950, 10728, 85456, 10694, 10576, 22948, 23381, 10575, 5976, 546, 7874, 80351, 328, 5371, 10111, 9887, 170506, 23293, 26354, 5981, 5570, 5425, 4609, 55226, 5609, 5111, 5595, 80169, 1736, 54386, 7013, 24144, 2067, 7014, 79035, 6118, 10039, 55651, 55869, 7517, 54433, 7486, 10714, 84464, 79991, 2237, 9937, 2072, 5588, 5422, 5889, 55135, 675, 5892, 8365, 54984, 1…
GO:0019372	lipoxygenase pathway	GOBP	6	-0.0596049	0.942137	0.00452032	0.0599198	down	2879, 3248, 240, 239, 59344
GO:0007265	Ras protein signal transduction	GOBP	193	-0.0173517	0.982798	0.0046778	0.0617975	down	1718, 8878, 3688, 1026, 9289, 64787, 388, 23365, 8473, 10787, 7077, 9620, 9411, 2059, 10160, 4853, 2909, 10565, 5879, 8729, 7204, 51495, 2150, 10163, 10146, 10564, 11188, 10769, 394, 9927, 29, 5516, 64283, 7126, 2149, 10672, 2247, 22808, 817, 2889, 8452, 7410, 6093, 392, 5894, 9828, 6464, 9475, 8727, 3707, 65979, 4254, 3984, 10602, 10395, 28988, 57698, 9181, 6239, 10211, 57679, 1786, 6654, 153090…
GO:0044248	cellular catabolic process	GOBP	1147	0.00784594	1.00788	0.00468119	0.0617975	up	3326, 754, 302, 6124, 3162, 2180, 3091, 8878, 824, 7184, 3309, 4478, 7837, 8754, 1981, 57674, 5052, 677, 6191, 6128, 7167, 6129, 6223, 805, 290, 6224, 6229, 55748, 7345, 6168, 25831, 7317, 9320, 23352, 7378, 3921, 1975, 208, 7077, 5708, 1642, 2799, 7267, 5500, 1075, 11343, 6157, 975, 79660, 2746, 6167, 1514, 3030, 823, 10724, 23049, 4907, 6232, 23607, 7323, 54504, 9588, 2729, 5447, 4012, 1429, 54…
GO:1900087	positive regulation of G1/S transition of mitotic cell cycle	GOBP	14	0.0313592	1.03186	0.00470018	0.0619211	up	26057, 4193, 328, 8451, 8558, 8450, 56257, 5356, 84967, 7325, 990, 27085, 894, 1543
GO:0031623	receptor internalization	GOBP	41	-0.0328822	0.967652	0.00474085	0.0623291	down	302, 3688, 967, 928, 975, 7422, 8301, 6642, 255738, 156, 857, 29978, 55681, 84896, 10211, 8898, 55788, 133, 6311, 9463, 11031, 4734, 408, 1759, 3576, 55333, 409, 26052, 6850, 2966, 2868, 5336, 634, 1813, 43, 196968
GO:0034204	lipid translocation	GOBP	20	-0.0415424	0.959309	0.00481971	0.0632365	down	23250, 55754, 10079, 10347, 23200, 57205, 10396, 57194, 5205, 286410, 19, 5243, 91869, 57198, 148229, 24, 51761, 23120
GO:0090066	regulation of anatomical structure size	GOBP	260	-0.0151557	0.984959	0.0049287	0.0644468	down	6696, 3320, 3326, 3162, 3897, 7114, 23499, 4478, 57142, 2017, 6648, 55243, 9168, 6709, 5797, 4641, 10787, 114908, 10096, 2934, 7422, 2059, 2729, 1956, 2909, 85477, 10565, 118, 5879, 10509, 25, 830, 5361, 6647, 2150, 1954, 2697, 4897, 2730, 112, 8766, 8829, 50809, 822, 7476, 5048, 10092, 2039, 1182, 196527, 2149, 207, 310, 85464, 9798, 5357, 54795, 23394, 10094, 7410, 57175, 659, 10723, 4842, 9821…
GO:0007034	vacuolar transport	GOBP	187	-0.0184177	0.981751	0.004932	0.0644468	down	3312, 8878, 967, 4478, 388, 4864, 10123, 8301, 10890, 7311, 8729, 54832, 164, 55737, 6272, 30846, 6653, 7314, 8766, 27072, 23230, 51429, 27147, 54664, 138050, 9905, 5870, 6642, 200576, 23339, 10652, 5872, 255738, 79158, 23085, 2260, 22906, 55187, 4074, 58533, 63971, 27131, 51361, 9341, 8675, 9230, 9648, 22853, 23011, 55681, 22836, 9907, 57679, 22898, 8898, 7109, 400, 8546, 29911, 9784, 23258, 511…
GO:0022604	regulation of cell morphogenesis	GOBP	273	-0.014404	0.985699	0.00496344	0.0647261	down	6696, 4627, 81, 226, 3897, 23499, 4478, 57142, 2017, 51473, 811, 7168, 5364, 4134, 103910, 1729, 4628, 7422, 2059, 23363, 2909, 114793, 5879, 10509, 23327, 25, 5361, 1954, 4897, 3064, 8766, 55660, 8829, 23303, 5747, 998, 7476, 5048, 2039, 4070, 3074, 283149, 10672, 310, 85464, 9798, 10611, 5663, 23394, 57175, 659, 1452, 10494, 3987, 1523, 7869, 9344, 147179, 23111, 1739, 55558, 6049, 3984, 10602,…
GO:0003207	cardiac chamber formation	GOBP	5	-0.0626309	0.93929	0.00497372	0.0647289	down	6659, 4851, 57057, 4208
GO:0032786	positive regulation of DNA-templated transcription, elongation	GOBP	18	0.0302527	1.03071	0.00506079	0.0657289	up	6830, 6829, 11198, 23476, 2962, 9646, 54623, 79577, 6921, 8563, 55837, 10189, 6827, 123169, 8178, 2074
GO:0048639	positive regulation of developmental growth	GOBP	75	-0.0246758	0.975626	0.00509942	0.0660792	down	375790, 3897, 23499, 7422, 23327, 7048, 1954, 8766, 8829, 5048, 27230, 2247, 9798, 5357, 25836, 23394, 2260, 659, 3984, 57698, 4851, 3297, 1946, 1432, 57154, 79594, 596, 50618, 8437, 1385, 3084, 10507, 6722, 22902, 2263, 583, 6198, 55636, 51393, 657, 1435, 9037, 6608, 4534, 585, 10409, 57678, 22999, 11344, 1906, 51760, 2254, 3574, 3643, 6792, 9472, 2627, 6665, 825, 3142, 3611, 51761, 5071, 1382, …
GO:0032200	telomere organization	GOBP	111	0.0201149	1.02032	0.00510832	0.0660792	up	3192, 3021, 7520, 2547, 23049, 7203, 10574, 6950, 10728, 85456, 10694, 10576, 22948, 23381, 10575, 5976, 546, 7874, 80351, 328, 5371, 10111, 9887, 170506, 23293, 26354, 5981, 5570, 5425, 4609, 55226, 5609, 5111, 84444, 5595, 80169, 1736, 54386, 7013, 24144, 2067, 7014, 79035, 6118, 10039, 55651, 55869, 7517, 54433, 7486, 10714, 84464, 79991, 2237, 3020, 9937, 2072, 5588, 5422, 5889, 55135, 675, 5…
GO:0044257	cellular protein catabolic process	GOBP	505	0.0106234	1.01068	0.0051245	0.0661555	up	3326, 754, 302, 8878, 824, 7184, 3309, 4478, 57674, 7345, 25831, 7317, 9320, 23352, 5708, 1642, 7267, 1075, 975, 1514, 23607, 7323, 54504, 2729, 54431, 23190, 7311, 23327, 10730, 5476, 1508, 23392, 7314, 25897, 29979, 8924, 55031, 5045, 9736, 10769, 9361, 5747, 5887, 65264, 55666, 7327, 5516, 10755, 56886, 9903, 6599, 5714, 5688, 26133, 6400, 5094, 57761, 7126, 5611, 7874, 23198, 51322, 51366, 41…
GO:0071897	DNA biosynthetic process	GOBP	105	0.0186902	1.01887	0.00515281	0.0662963	up	1026, 3192, 7203, 10574, 6950, 10728, 7311, 85456, 10694, 10576, 2697, 7314, 22948, 23381, 10575, 55666, 80351, 5932, 659, 9100, 10111, 1843, 9887, 25970, 1490, 5245, 23293, 5981, 5570, 5425, 25865, 22890, 7157, 4609, 10514, 55226, 5609, 5111, 5595, 80169, 7353, 1736, 4221, 54386, 7013, 51455, 5429, 11201, 7156, 9246, 23411, 27000, 7084, 54107, 7014, 6118, 2185, 3980, 7318, 4931, 79728, 25898, 55…
GO:0045664	regulation of neuron differentiation	GOBP	302	-0.0139171	0.986179	0.00515603	0.0662963	down	6696, 351, 3897, 567, 23499, 57142, 1981, 2017, 811, 8826, 5364, 55754, 6422, 7431, 7077, 7422, 5792, 23363, 27020, 2909, 5879, 1627, 10509, 2288, 23327, 274, 25, 5361, 79191, 1954, 4897, 27, 112, 8766, 8829, 10769, 23303, 5747, 7476, 5048, 23064, 5754, 54664, 4193, 207, 85464, 57498, 9798, 10611, 6695, 5663, 4780, 23394, 2889, 2260, 659, 10494, 1523, 7869, 23111, 3956, 2309, 23413, 55558, 80279,…
GO:0042989	sequestering of actin monomers	GOBP	8	-0.0523395	0.949007	0.00516817	0.0663197	down	7114, 9168, 2934, 85477, 11344, 9087, 286527, 375189
GO:0009893	positive regulation of metabolic process	GOBP	2009	0.00634655	1.00637	0.00519001	0.0663511	up	351, 375790, 5660, 60, 3320, 4627, 3312, 3326, 754, 302, 3162, 2180, 3091, 8878, 10521, 2194, 7849, 4582, 967, 3309, 1026, 4478, 2355, 8754, 4869, 9518, 4904, 960, 1655, 4691, 811, 677, 6721, 595, 8826, 6191, 4000, 47, 3949, 2950, 4233, 3329, 3491, 65125, 3696, 444, 6223, 805, 3192, 4779, 5430, 4179, 6625, 2181, 4641, 23367, 23451, 2122, 6422, 8473, 7431, 3021, 3609, 2034, 208, 23286, 7077, 5708,…
GO:0000184	nuclear-transcribed mRNA catabolic process, nonsense-mediated decay	GOBP	62	0.0227827	1.02304	0.00519126	0.0663511	up	6124, 1981, 6191, 6128, 6129, 6223, 6224, 6229, 6168, 3921, 6157, 6167, 23049, 6232, 7311, 6209, 127933, 23381, 2107, 5976, 6144, 6231, 5515, 9887, 6156, 23293, 9775, 51594, 10921, 5520, 6147, 26019, 4686, 9811, 65110, 5073, 9704, 6154, 55181, 4116, 196513, 51121, 55110, 6173, 6204, 6123
GO:0000470	maturation of LSU-rRNA	GOBP	17	0.0297631	1.03021	0.00520443	0.0663875	up	6129, 285855, 26156, 117246, 23481, 23560, 10412, 4839, 22884, 54881, 55759, 80135, 84154, 79707, 51018, 55651, 84549
GO:0030865	cortical cytoskeleton organization	GOBP	23	-0.0399204	0.960866	0.00522646	0.0665364	down	811, 114793, 3993, 30846, 5048, 5357, 5872, 6093, 2037, 1739, 9475, 2036, 3551, 2035, 3996, 23433, 752, 22871, 55012, 7124
GO:0060993	kidney morphogenesis	GOBP	50	-0.0294791	0.970951	0.00527777	0.0669435	down	7849, 7422, 55366, 79191, 6659, 9500, 4070, 80144, 2247, 6772, 1739, 255743, 5311, 3976, 5613, 596, 4609, 2650, 6608, 55083, 342184, 64412, 9245, 10409, 3280, 6469, 26249, 79633, 5727, 79192, 3207, 7482, 5087, 56998, 650, 3611, 65266, 7475, 5228, 2297, 9241, 30812, 130497, 2246, 170690, 54361, 8642
GO:0051491	positive regulation of filopodium assembly	GOBP	16	-0.0436614	0.957278	0.00527926	0.0669435	down	375790, 6624, 54874, 8976, 5898, 6722, 23613, 23433, 1809, 7046, 26052, 54828, 22871, 5064, 7043
GO:2000147	positive regulation of cell motility	GOBP	240	-0.0154798	0.984639	0.00530507	0.0671384	down	81, 3091, 80781, 23224, 5328, 3309, 8754, 4638, 811, 8826, 4233, 3491, 3918, 388, 7803, 4641, 102, 208, 3685, 1729, 4072, 7422, 1956, 5879, 10509, 7048, 3958, 2150, 9564, 4323, 3315, 8766, 8829, 306, 6374, 5747, 7476, 2621, 2039, 55749, 22919, 286077, 4193, 196527, 2149, 207, 5335, 2247, 3146, 4780, 817, 2260, 659, 7205, 14, 8650, 7869, 51564, 9475, 23332, 10016, 2919, 4254, 10512, 57698, 154810,…
GO:0042635	positive regulation of hair cycle	GOBP	4	-0.0623291	0.939574	0.00539046	0.0679234	down	10855, 7042, 8717, 7124
GO:0051798	positive regulation of hair follicle development	GOBP	4	-0.0623291	0.939574	0.00539046	0.0679234	down	10855, 7042, 8717, 7124
GO:0045787	positive regulation of cell cycle	GOBP	182	0.0148116	1.01492	0.00539879	0.0679234	up	351, 4582, 1026, 4869, 811, 595, 2810, 6421, 8502, 5781, 896, 1956, 81669, 7311, 85456, 25, 994, 26057, 1845, 2033, 7314, 8766, 10769, 998, 10397, 5048, 6659, 10755, 9555, 23476, 3054, 546, 4193, 9371, 328, 207, 8451, 11331, 26073, 5371, 8558, 2260, 8452, 6840, 221477, 9475, 581, 7039, 10869, 25970, 1490, 1647, 5311, 153090, 4041, 10498, 1894, 8450, 5934, 56257, 892, 5469, 58525, 5356, 905, 8091,…
GO:1903531	negative regulation of secretion by cell	GOBP	75	-0.0249481	0.975361	0.00542357	0.0681018	down	3162, 307, 6422, 55366, 5781, 7779, 2150, 80223, 5211, 2621, 10961, 29, 3065, 26056, 2149, 5371, 6720, 90007, 9341, 4851, 55607, 3976, 3667, 8673, 9727, 5906, 64285, 25953, 415116, 79651, 5530, 3569, 3033, 3625, 673, 10385, 1268, 134, 284297, 94121, 10062, 83452, 91942, 26297, 1906, 3965, 23208, 2633, 8622, 5715, 255057, 5734, 27342, 91543, 3589, 18, 7292, 114899, 7124, 3598, 26191, 634, 5071, 28…
GO:0008299	isoprenoid biosynthetic process	GOBP	19	0.0296636	1.03011	0.00549691	0.0688182	up	2222, 3422, 4597, 157506, 8644, 2224, 8854, 9453, 79947, 116150, 57107, 27235, 53630, 23590, 729920, 3158, 1543
GO:1902803	regulation of synaptic vesicle transport	GOBP	19	-0.0426732	0.958225	0.00550203	0.0688182	down	488, 6812, 5906, 1861, 65018, 673, 1759, 22999, 22871, 6804, 9783, 23208, 5071, 112755, 5413, 140730
GO:0042346	positive regulation of NF-kappaB import into nucleus	GOBP	8	-0.0520623	0.94927	0.00560174	0.0694896	down	7205, 3606, 8877, 7097, 3965, 51561, 7124, 10913
GO:0000054	ribosomal subunit export from nucleus	GOBP	6	0.037414	1.03812	0.00560835	0.0694896	up	7514, 6209, 6059, 51068, 84946, 23212
GO:0033750	ribosome localization	GOBP	6	0.037414	1.03812	0.00560835	0.0694896	up	7514, 6209, 6059, 51068, 84946, 23212
GO:0033753	establishment of ribosome localization	GOBP	6	0.037414	1.03812	0.00560835	0.0694896	up	7514, 6209, 6059, 51068, 84946, 23212
GO:0045216	cell-cell junction organization	GOBP	143	-0.0197291	0.980464	0.00561738	0.0694896	down	81, 23499, 2017, 8826, 3728, 7414, 1832, 5817, 4641, 928, 87, 1500, 6422, 1001, 7422, 8502, 3801, 5879, 4301, 999, 7082, 2697, 4323, 5796, 6624, 5747, 998, 92140, 2039, 56288, 4771, 5872, 6093, 7205, 3987, 8650, 9344, 51564, 1739, 204851, 9475, 8394, 23332, 10395, 857, 8861, 5819, 51599, 6904, 64398, 3551, 1613, 90102, 3673, 1946, 1894, 7368, 9231, 6548, 1525, 5795, 596, 1012, 50848, 324, 5566, 9…
GO:0034446	substrate adhesion-dependent cell spreading	GOBP	41	-0.0311524	0.969328	0.00563147	0.0694896	down	81, 811, 558, 3685, 5879, 25, 5747, 998, 2039, 4070, 3987, 9341, 6239, 1793, 1946, 1399, 80005, 10461, 9270, 1942, 91663, 2241, 55435, 673, 8322, 84168, 11078, 8324, 5881, 7301, 2633, 2041, 4241, 201294, 57580, 3611, 83706, 55698, 2049, 7010
GO:0030901	midbrain development	GOBP	42	-0.0311446	0.969335	0.00564701	0.0694896	down	60, 3309, 2539, 805, 6422, 2746, 5879, 9919, 998, 3340, 808, 64770, 4155, 1152, 2260, 8323, 7533, 6654, 9231, 2263, 22933, 59345, 84678, 7976, 10409, 3280, 6469, 11240, 4086, 2254, 57447, 79971, 5013, 6271, 4929, 9118, 9143, 151449, 4487, 5354
GO:0006596	polyamine biosynthetic process	GOBP	13	0.034294	1.03489	0.00565324	0.0694896	up	4946, 4953, 6611, 262, 54498, 6723, 79814, 51686, 113451
GO:0051606	detection of stimulus	GOBP	90	-0.0236418	0.976635	0.00565427	0.0694896	down	3329, 805, 3728, 1642, 3301, 5270, 7311, 9600, 7314, 4836, 808, 51109, 6659, 8451, 6786, 10988, 2776, 5311, 23258, 60488, 3673, 8450, 5981, 5425, 8091, 8914, 5111, 10893, 2063, 23705, 7398, 1040, 9094, 64949, 408, 6608, 23596, 6118, 134, 284297, 1301, 10714, 409, 9397, 7097, 56925, 10886, 79823, 9978, 79955, 2342, 54437, 24, 114780, 2868, 79054, 40, 64108, 7043, 54429, 912, 51761, 83756, 9626, 27…
GO:0034123	positive regulation of toll-like receptor signaling pathway	GOBP	16	-0.0443531	0.956616	0.0056638	0.0694896	down	1535, 2150, 3146, 857, 57590, 10211, 57162, 7097, 10062, 114609, 91543, 118788, 26191, 4057
GO:0031325	positive regulation of cellular metabolic process	GOBP	1858	0.00642829	1.00645	0.00572254	0.0700116	up	351, 375790, 5660, 3320, 4627, 3312, 3326, 754, 302, 3162, 2180, 3091, 8878, 10521, 2194, 7849, 4582, 967, 3309, 1026, 4478, 2355, 8754, 4869, 9518, 4904, 960, 1655, 4691, 811, 677, 6721, 595, 8826, 6191, 4000, 47, 3949, 2950, 4233, 3329, 3491, 65125, 444, 805, 4779, 5430, 6625, 23367, 2122, 6422, 8473, 3609, 2034, 208, 23286, 7077, 5708, 8795, 2547, 1001, 1075, 4072, 2934, 1535, 10808, 975, 6778…
GO:0043242	negative regulation of protein complex disassembly	GOBP	32	-0.035836	0.964799	0.00572875	0.0700116	down	6709, 2934, 2059, 85477, 118, 830, 822, 2039, 23332, 9181, 51474, 10013, 324, 4281, 130271, 10300, 11078, 11344, 2258, 10677, 29767, 119, 7124, 79929, 146206, 7111, 25802
GO:0014047	glutamate secretion	GOBP	15	-0.043391	0.957537	0.00573901	0.0700116	down	10755, 1808, 8500, 6812, 6505, 6844, 134, 22999, 9256, 6804, 6616, 885, 8541, 6507, 10815
GO:0034661	ncRNA catabolic process	GOBP	18	0.0315204	1.03202	0.0057864	0.0702268	up	29102, 23318, 22894, 131870, 115752, 162989, 129563, 23404, 5393, 11340, 118460, 51010, 54512
GO:2000060	positive regulation of protein ubiquitination involved in ubiquitin-dependent protein catabolic process	GOBP	56	0.0212771	1.02151	0.00579448	0.0702268	up	5708, 7311, 7314, 5747, 5714, 5688, 23198, 5692, 10197, 5695, 5709, 5685, 5690, 5720, 51433, 10213, 5710, 5705, 9491, 5702, 5717, 9861, 5684, 9184, 5701, 5704, 8454, 5718, 119504, 5706, 57154, 5721, 5694, 5693, 11236, 5711, 5696, 8697, 26263, 5716, 5700, 29945, 64682, 8945, 55294, 2185, 7321, 5682, 5699, 10393, 5687, 5715, 5698, 25906, 1950, 27185
GO:0009309	amine biosynthetic process	GOBP	14	0.0334481	1.03401	0.00582332	0.0702268	up	4946, 4953, 6611, 262, 54498, 6723, 79814, 51686, 1644, 113451
GO:0042401	cellular biogenic amine biosynthetic process	GOBP	14	0.0334481	1.03401	0.00582332	0.0702268	up	4946, 4953, 6611, 262, 54498, 6723, 79814, 51686, 1644, 113451
GO:0048278	vesicle docking	GOBP	34	-0.034085	0.966489	0.00583337	0.0702268	down	54843, 8417, 6809, 858, 8615, 10652, 5872, 9341, 8675, 10640, 60412, 6812, 26258, 6813, 55770, 23256, 10490, 10228, 6811, 23233, 8677, 2054, 4218, 54536, 203062, 10244, 65082, 51134, 6804, 6616, 112755
GO:0030866	cortical actin cytoskeleton organization	GOBP	19	-0.0416788	0.959178	0.00584877	0.0702268	down	811, 114793, 3993, 30846, 5357, 5872, 6093, 2037, 1739, 9475, 2036, 3551, 2035, 3996, 23433, 752, 7124
GO:0035966	response to topologically incorrect protein	GOBP	135	0.0166046	1.01674	0.0058492	0.0702268	up	3320, 3312, 3326, 7184, 3309, 811, 595, 4000, 3329, 29927, 10808, 16, 3301, 3308, 23190, 118, 2673, 7095, 10525, 3315, 2033, 8720, 9927, 23645, 3337, 56886, 9114, 55738, 5611, 64764, 27230, 6734, 2137, 4780, 6464, 1388, 9217, 581, 80279, 22824, 23197, 3303, 153090, 3300, 7494, 1965, 84919, 51726, 10013, 55161, 56005, 92305, 9695, 51283, 84447, 80267, 467, 1861, 23071, 55139, 3310, 153222, 7353, 1…
GO:0007224	smoothened signaling pathway	GOBP	73	-0.0263408	0.974003	0.00585221	0.0702268	down	51473, 4735, 6422, 5447, 5270, 7048, 3340, 1387, 204851, 22873, 5567, 27148, 8445, 5566, 26123, 6738, 9742, 2121, 57728, 50814, 2263, 26005, 55081, 79600, 84662, 7289, 57037, 79659, 8945, 55733, 22856, 26160, 11020, 26146, 6608, 84976, 57560, 55212, 79809, 7483, 79867, 3169, 51668, 3280, 23432, 54903, 6469, 79989, 200894, 147040, 79583, 55835, 5727, 2254, 755, 221322, 50937, 8643, 221914, 91653, …
GO:0051443	positive regulation of ubiquitin-protein transferase activity	GOBP	60	0.0208037	1.02102	0.00585496	0.0702268	up	5708, 7311, 7314, 57561, 5714, 5688, 57761, 23198, 5692, 10197, 5695, 5709, 5685, 5690, 5720, 51433, 10213, 5710, 5705, 9491, 5702, 5717, 9861, 5684, 9184, 5701, 5704, 8454, 5718, 119504, 5706, 5721, 5694, 23142, 5693, 5711, 5696, 10210, 8697, 5716, 5700, 29945, 54165, 64682, 8555, 8945, 65018, 55294, 84259, 648, 7321, 27338, 123879, 5682, 5699, 10393, 5687, 5715, 5698, 25906
GO:0071346	cellular response to interferon-gamma	GOBP	57	-0.0280541	0.972336	0.00588486	0.070454	down	2597, 3326, 567, 4502, 960, 3716, 11140, 10492, 6772, 81603, 5371, 817, 10346, 1613, 445, 3661, 5469, 7726, 9021, 4281, 3459, 10475, 84166, 6376, 5771, 818, 85363, 8554, 3663, 965, 3665, 3383, 3717, 3664, 5724, 2634, 3460, 6737, 55128, 10062, 1906, 3965, 2633, 11093, 361, 4938, 6347, 4261, 3263, 3115, 11074, 3135
GO:0090183	regulation of kidney development	GOBP	22	-0.0383045	0.96242	0.00592875	0.0708474	down	7849, 7422, 55366, 8842, 9500, 4070, 6772, 3976, 5613, 4609, 6608, 10409, 5155, 6469, 79633, 7482, 2297, 9241, 30812, 130497, 5979, 54361
GO:0060055	angiogenesis involved in wound healing	GOBP	10	-0.0501675	0.95107	0.00601955	0.0716914	down	79602, 10855, 7494, 6722, 6376, 7128, 4162, 5054, 947
GO:0007005	mitochondrion organization	GOBP	453	0.0109559	1.01102	0.00602168	0.0716914	up	3320, 3091, 8878, 2017, 6648, 6721, 4000, 3329, 2810, 7529, 2034, 4170, 10493, 7357, 7416, 23710, 6773, 7323, 3308, 2729, 64423, 292, 10935, 23277, 54832, 10730, 9804, 3064, 2730, 11140, 11338, 9520, 9361, 9927, 4719, 4836, 4723, 81631, 5516, 3054, 5714, 10105, 858, 51100, 207, 23130, 11331, 5695, 26073, 10133, 4705, 50484, 4720, 7381, 140735, 79065, 56910, 9821, 7159, 6720, 581, 8314, 4205, 3954…
GO:0045069	regulation of viral genome replication	GOBP	43	-0.030665	0.9698	0.00604363	0.0717066	down	1655, 23367, 3609, 1642, 10410, 51495, 10318, 9218, 9217, 56829, 5886, 10581, 4851, 57506, 5359, 6732, 596, 8091, 8812, 63901, 84875, 10475, 684, 5481, 10450, 8519, 6895, 3576, 27350, 104, 6041, 3434, 55337, 4599, 3669, 4938, 91543, 7124, 5071, 117854, 4057
GO:0006363	termination of RNA polymerase I transcription	GOBP	23	0.0279732	1.02837	0.00604526	0.0717066	up	7343, 25885, 79101, 5441, 5437, 51082, 2071, 2965, 221830, 84172, 1022, 404672, 7270, 9014, 6908, 64425, 5435, 9533, 2966, 9015, 30834
GO:0097186	amelogenesis	GOBP	5	0.0386899	1.03945	0.00607604	0.07185	up	3691, 6786, 26504, 56975, 54757
GO:1903322	positive regulation of protein modification by small protein conjugation or removal	GOBP	119	0.016806	1.01695	0.0060797	0.07185	up	754, 3309, 5708, 7311, 7314, 29979, 57561, 5747, 5714, 5688, 57761, 23198, 10892, 5692, 10197, 5695, 54602, 5709, 5685, 9810, 7337, 5690, 5720, 51433, 80279, 857, 10213, 5710, 5705, 23028, 9491, 5702, 5717, 9861, 5684, 9184, 5701, 5704, 8454, 329, 9646, 5718, 119504, 7329, 5706, 57154, 79594, 5721, 5694, 26354, 9733, 23142, 1025, 5693, 79142, 405, 54778, 11236, 5711, 5696, 10210, 8697, 26263, 562…
GO:0043473	pigmentation	GOBP	58	-0.0295723	0.970861	0.00610043	0.0719627	down	967, 124976, 1001, 164, 8766, 372, 10540, 63971, 581, 2776, 4254, 9230, 8546, 3257, 596, 8934, 89781, 26258, 64284, 8975, 583, 10018, 57619, 10981, 282991, 84079, 5874, 357, 23557, 55212, 585, 84062, 79090, 23682, 55330, 65082, 4935, 4157, 10913, 7054, 83938, 4647, 1813, 4208, 51151
GO:0030163	protein catabolic process	GOBP	590	0.00992894	1.00998	0.00616583	0.072601	up	3326, 754, 302, 8878, 824, 7184, 3309, 4478, 8754, 57674, 7345, 25831, 7317, 9320, 23352, 7077, 5708, 1642, 7267, 1075, 975, 1514, 7514, 79888, 4946, 23607, 7323, 54504, 2729, 1956, 4012, 54431, 23190, 5270, 7311, 23327, 10730, 91304, 5476, 1508, 23392, 2697, 4898, 6653, 25825, 7314, 25897, 29979, 8924, 55031, 5045, 9736, 10769, 9361, 5747, 998, 5887, 81502, 65264, 55666, 7327, 5516, 10755, 56886…
GO:0015804	neutral amino acid transport	GOBP	17	0.0319695	1.03249	0.00622686	0.0731855	up	8140, 6520, 81539, 6510, 6505, 55238, 124935, 120103, 206358, 54716, 8501, 388662
GO:0010769	regulation of cell morphogenesis involved in differentiation	GOBP	155	-0.0182878	0.981878	0.00624236	0.0732338	down	6696, 81, 3897, 23499, 57142, 2017, 811, 5364, 7422, 23363, 2909, 5879, 10509, 25, 5361, 1954, 4897, 8766, 8829, 23303, 5747, 998, 7476, 5048, 2039, 4070, 85464, 9798, 10611, 5663, 23394, 659, 10494, 3987, 1523, 7869, 23111, 55558, 6049, 3984, 10512, 7533, 1808, 23011, 57698, 6239, 55607, 1793, 3475, 6794, 1946, 6498, 2011, 54434, 1399, 5604, 80005, 150465, 9270, 1942, 3084, 9693, 64689, 10507, 9…
GO:2000058	regulation of protein ubiquitination involved in ubiquitin-dependent protein catabolic process	GOBP	61	0.0206901	1.02091	0.00626106	0.0733194	up	5708, 7311, 7314, 5747, 5714, 5688, 23198, 5692, 10197, 5695, 5663, 5371, 5709, 5685, 7337, 5690, 5720, 51433, 10213, 5710, 5705, 9491, 5702, 5717, 9861, 5684, 9184, 5701, 5704, 8454, 5718, 119504, 5706, 57154, 5721, 5694, 5693, 11236, 5711, 5696, 8697, 26263, 5716, 5700, 29945, 64682, 8945, 55294, 2185, 7321, 56658, 5682, 5699, 10393, 5687, 5715, 5698, 25906, 1950, 27185
GO:0050954	sensory perception of mechanical stimulus	GOBP	57	-0.0268726	0.973485	0.00629644	0.0735997	down	51473, 1729, 5270, 7082, 4646, 6647, 1285, 3074, 4155, 25836, 2260, 1687, 3673, 501, 5269, 4715, 7068, 80204, 286262, 9368, 89797, 55636, 5205, 8322, 9455, 1759, 3383, 1301, 1277, 2707, 2562, 26018, 26519, 220074, 3784, 525, 11133, 3198, 9132, 79955, 494513, 40, 6507, 64072, 64699, 7054, 7007, 776, 5172, 51168, 4647, 259236, 375611, 7399, 53405, 246213, 1141
GO:0050704	regulation of interleukin-1 secretion	GOBP	9	-0.0499801	0.951248	0.0063524	0.074119	down	2621, 3146, 5371, 79792, 10626, 27086, 6288, 3965, 29108
GO:0046782	regulation of viral transcription	GOBP	40	0.0239023	1.02419	0.00640437	0.0745901	up	5430, 10410, 6829, 2033, 3065, 5431, 6667, 81603, 2962, 4851, 1105, 5441, 5437, 8091, 1025, 5432, 6598, 904, 7936, 22938, 5436, 81559, 29969, 6895, 2959, 6827, 51193, 22954, 5433, 6737, 5435, 6882, 5439, 11043, 7023, 25833, 11074
GO:0031398	positive regulation of protein ubiquitination	GOBP	110	0.0172076	1.01736	0.00649441	0.0755019	up	754, 3309, 5708, 7311, 7314, 29979, 57561, 5747, 5714, 5688, 57761, 23198, 10892, 5692, 10197, 5695, 54602, 5709, 5685, 9810, 7337, 5690, 5720, 51433, 80279, 857, 10213, 5710, 5705, 23028, 9491, 5702, 5717, 9861, 5684, 9184, 5701, 5704, 8454, 329, 9646, 5718, 119504, 5706, 57154, 5721, 5694, 23142, 1025, 5693, 79142, 54778, 11236, 5711, 5696, 10210, 8697, 26263, 56254, 59343, 5716, 5700, 29945, 5…
GO:0061045	negative regulation of wound healing	GOBP	35	-0.0354265	0.965194	0.00654655	0.075887	down	302, 5328, 5270, 2697, 2247, 23332, 90102, 84959, 8573, 135228, 5627, 348, 5155, 1906, 239, 2161, 5054, 18, 634, 5624, 2811, 2160, 3273, 947, 54361, 5592, 2147
GO:0010720	positive regulation of cell development	GOBP	227	-0.0151436	0.98497	0.00655114	0.075887	down	3897, 3091, 23499, 1981, 811, 8826, 5364, 55754, 7520, 7077, 7422, 6692, 23363, 27020, 2909, 5270, 5879, 23327, 274, 25, 79191, 1954, 4897, 27, 8766, 8829, 998, 5048, 3065, 23064, 2039, 5754, 3572, 54664, 57498, 9798, 5663, 4780, 23394, 2889, 2260, 659, 23013, 10494, 3987, 8650, 1523, 3984, 5970, 8904, 23028, 23011, 57698, 5597, 4851, 6239, 7436, 6929, 55607, 706, 3976, 1793, 153090, 10221, 6794,…
GO:0051050	positive regulation of transport	GOBP	491	-0.0111017	0.98896	0.00656325	0.0758905	down	3320, 3326, 81, 302, 3091, 567, 967, 4478, 8754, 2539, 4638, 811, 6721, 3329, 65125, 2810, 805, 3728, 55754, 558, 2181, 4641, 10103, 7529, 208, 3685, 1001, 7357, 1535, 2746, 7422, 5781, 4946, 7323, 54843, 1956, 399687, 85477, 3799, 999, 23327, 25, 3958, 2150, 164, 55737, 2697, 3064, 6446, 30846, 6653, 11338, 9520, 961, 3843, 998, 9388, 4836, 808, 2621, 10776, 23255, 6659, 29, 6342, 5714, 2752, 51…
GO:0016569	chromatin modification	GOBP	369	0.0114292	1.01149	0.00664163	0.0763968	up	4582, 9320, 2122, 8473, 6046, 6421, 1642, 1107, 7422, 1106, 6830, 11176, 8085, 9643, 10847, 9611, 80218, 2033, 10927, 9736, 22992, 64324, 6601, 8289, 3065, 8202, 8467, 9555, 1487, 23476, 57680, 6599, 3054, 546, 8242, 7913, 51322, 51366, 1387, 29072, 7468, 11335, 80854, 10284, 55870, 817, 25836, 29855, 23523, 4017, 10771, 5928, 6594, 9810, 4842, 58508, 23309, 221477, 5562, 3275, 9219, 51564, 6720,…
GO:0033089	positive regulation of T cell differentiation in thymus	GOBP	5	-0.0581981	0.943463	0.00664268	0.0763968	down	6469, 10125, 8876, 50943, 3575
GO:2000400	positive regulation of thymocyte aggregation	GOBP	5	-0.0581981	0.943463	0.00664268	0.0763968	down	6469, 10125, 8876, 50943, 3575
GO:0016570	histone modification	GOBP	295	0.012529	1.01261	0.00667324	0.0766112	up	4582, 9320, 2122, 8473, 6421, 1642, 1107, 7422, 6830, 11176, 8085, 9643, 10847, 80218, 2033, 9736, 22992, 64324, 3065, 8202, 9555, 1487, 3054, 546, 8242, 51322, 51366, 1387, 29072, 7468, 80854, 10284, 55870, 817, 25836, 4017, 5928, 9810, 4842, 58508, 23309, 221477, 5562, 3275, 9219, 51564, 6720, 221037, 8314, 79718, 55611, 26155, 8861, 23028, 5927, 56970, 5585, 4524, 1786, 23304, 6497, 23338, 986…
GO:0032816	positive regulation of natural killer cell activation	GOBP	11	-0.0483458	0.952804	0.00669033	0.0766705	down	558, 164, 2621, 3606, 22890, 26258, 3600, 10125, 51561, 3592
GO:0060284	regulation of cell development	GOBP	421	-0.0116697	0.988398	0.00670335	0.0766829	down	6696, 351, 81, 3897, 3091, 567, 23499, 57142, 9289, 1981, 2017, 2539, 811, 8826, 6223, 5364, 55754, 6422, 7431, 7520, 7077, 7422, 5792, 6692, 23363, 27020, 2909, 5270, 5879, 1627, 10509, 2288, 23327, 274, 25, 9921, 5361, 79191, 1954, 4897, 27, 6653, 112, 8766, 8829, 10769, 23303, 5747, 998, 7476, 5048, 3065, 23064, 2039, 5754, 4070, 3572, 54664, 4193, 4771, 207, 85464, 57498, 5108, 9798, 10611, 6…
GO:0042573	retinoic acid metabolic process	GOBP	8	0.0358598	1.03651	0.00672569	0.0767071	up	157506, 8644, 8854, 59342, 83875, 1382, 54658
GO:0030316	osteoclast differentiation	GOBP	38	-0.0315478	0.968945	0.00672932	0.0767071	down	302, 2778, 6422, 1969, 84293, 22904, 5048, 10272, 2739, 7030, 1432, 28962, 2101, 1385, 9855, 84959, 29887, 27086, 169200, 135228, 1051, 1435, 56975, 2353, 3726, 284266, 133522, 9935, 130733, 51561, 8111, 7124, 51208, 10234, 4057, 9770, 1436
GO:1901606	alpha-amino acid catabolic process	GOBP	56	-0.0303293	0.970126	0.00679069	0.0772697	down	2746, 3081, 1743, 2752, 23576, 1738, 875, 4842, 4942, 493, 6470, 501, 38, 85007, 23564, 4552, 2184, 642, 80150, 5471, 587, 125061, 435, 23464, 2571, 2639, 8564, 112817, 55258, 2954, 130013, 10157, 275, 8659, 51166, 123688, 8942, 10993, 51268, 3242, 157739
GO:0007266	Rho protein signal transduction	GOBP	93	-0.0222661	0.97798	0.00681319	0.0773887	down	3688, 9289, 64787, 388, 23365, 9620, 9411, 10160, 2909, 5879, 7204, 51495, 2150, 394, 29, 64283, 7126, 2149, 10672, 8452, 7410, 6093, 392, 5894, 9828, 9475, 8727, 65979, 3984, 10602, 10395, 57698, 9181, 10211, 57679, 6654, 84033, 1894, 6242, 27237, 55701, 1012, 54869, 50618, 9826, 23268, 6655, 9855, 221178, 80243, 55785, 54848, 121512, 64857, 1902, 50650, 57449, 23370, 9639, 50649, 19, 408, 391, …
GO:1900026	positive regulation of substrate adhesion-dependent cell spreading	GOBP	15	-0.0427712	0.958131	0.00691782	0.0781809	down	811, 5879, 998, 2039, 3987, 6239, 1793, 1399, 80005, 91663, 673, 11078, 5881, 201294, 57580
GO:0051336	regulation of hydrolase activity	GOBP	718	-0.00905668	0.990984	0.006928	0.0781809	down	351, 375790, 334, 3326, 1718, 3688, 7184, 3309, 4869, 64787, 960, 216, 7168, 8826, 6709, 3329, 3491, 65125, 444, 2810, 5364, 805, 3192, 10653, 23365, 6625, 6422, 208, 7077, 6305, 8795, 1983, 9411, 3716, 1266, 2934, 831, 7422, 8301, 8502, 25824, 10160, 6692, 54843, 1956, 5447, 1969, 2909, 54431, 23061, 2665, 5270, 10935, 10565, 5879, 4301, 1611, 8729, 7204, 3993, 51495, 25, 6647, 5037, 23513, 6272…
GO:0046578	regulation of Ras protein signal transduction	GOBP	119	-0.0200973	0.980103	0.00693135	0.0781809	down	8878, 3688, 9289, 64787, 23365, 8473, 7077, 10160, 4853, 2909, 10565, 5879, 8729, 7204, 2150, 10564, 9927, 29, 5516, 64283, 7126, 2149, 817, 2889, 8452, 7410, 5894, 9828, 3707, 4254, 10395, 9181, 10211, 57679, 6654, 153090, 84033, 9909, 1894, 9266, 9265, 27237, 55701, 54869, 50618, 9826, 8437, 27352, 23268, 6655, 8567, 23362, 9855, 8036, 3084, 5921, 221178, 5863, 80243, 10617, 55785, 54848, 12151…
GO:0015833	peptide transport	GOBP	106	-0.0207653	0.979449	0.00693158	0.0781809	down	3091, 7849, 3710, 6422, 6513, 2746, 5781, 1956, 292, 3799, 2697, 5211, 6659, 3065, 26056, 2752, 27230, 54795, 2029, 5894, 6720, 90007, 9230, 6566, 3667, 4041, 1946, 55585, 8660, 5906, 9324, 9575, 57555, 90550, 6890, 3709, 121260, 415116, 80024, 291, 22841, 65985, 6717, 5532, 9368, 27445, 5530, 55636, 818, 9451, 3569, 19, 3033, 3625, 408, 5019, 3382, 8398, 84976, 23410, 23178, 1268, 134, 3717, 842…
GO:0034340	response to type I interferon	GOBP	46	-0.0308171	0.969653	0.00700114	0.0786598	down	3326, 10410, 3716, 5781, 6773, 11140, 3093, 6772, 26065, 10581, 7297, 57506, 3661, 79594, 84166, 5696, 684, 5771, 8519, 3437, 25939, 58509, 3663, 3665, 3664, 2634, 3433, 6041, 3434, 55337, 3455, 4599, 3669, 4938, 91543, 117854, 11274, 3439, 3135
GO:0031396	regulation of protein ubiquitination	GOBP	162	0.015166	1.01528	0.00700441	0.0786598	up	3320, 3326, 754, 3309, 9320, 8473, 5708, 3301, 2729, 7311, 25, 7314, 29979, 57561, 5747, 6659, 5714, 5688, 57761, 23198, 51366, 10892, 3304, 5692, 10197, 5695, 5663, 5371, 54602, 5709, 5685, 9810, 7337, 5690, 5720, 51433, 80279, 3984, 857, 55611, 10213, 5710, 9529, 5705, 23028, 9491, 5702, 5717, 9861, 5684, 9184, 5701, 51035, 3303, 5704, 8454, 706, 329, 9646, 5718, 119504, 51160, 10116, 5706, 571…
GO:0030195	negative regulation of blood coagulation	GOBP	27	-0.0389782	0.961772	0.00702298	0.0786598	down	302, 5328, 5270, 84959, 5627, 348, 5155, 1906, 239, 2161, 5054, 18, 634, 5624, 2811, 2160, 3273, 947, 5592, 2147
GO:1900047	negative regulation of hemostasis	GOBP	27	-0.0389782	0.961772	0.00702298	0.0786598	down	302, 5328, 5270, 84959, 5627, 348, 5155, 1906, 239, 2161, 5054, 18, 634, 5624, 2811, 2160, 3273, 947, 5592, 2147
GO:0014909	smooth muscle cell migration	GOBP	34	-0.0327392	0.967791	0.00710171	0.0792883	down	5328, 7168, 8826, 2950, 780, 3486, 5361, 6653, 8829, 10092, 4193, 328, 4780, 817, 57175, 14, 10221, 3673, 85440, 596, 80005, 10891, 6198, 1902, 9759, 657, 9732, 5155, 5031, 80031, 5054, 9353, 3611
GO:0010975	regulation of neuron projection development	GOBP	235	-0.0149977	0.985114	0.00710981	0.0792883	down	6696, 3897, 567, 23499, 57142, 2017, 8826, 5364, 55754, 6422, 7431, 7422, 5792, 23363, 27020, 2909, 1627, 10509, 2288, 23327, 25, 5361, 1954, 4897, 27, 112, 8766, 8829, 10769, 23303, 5747, 7476, 5048, 23064, 5754, 54664, 4193, 207, 85464, 57498, 9798, 10611, 6695, 5663, 4780, 23394, 2889, 2260, 659, 10494, 1523, 7869, 23111, 3956, 23413, 55558, 6049, 3984, 10512, 7533, 9529, 1808, 23028, 23011, 5…
GO:0046700	heterocycle catabolic process	GOBP	287	0.0133496	1.01344	0.00711609	0.0792883	up	6124, 3162, 1981, 677, 6191, 6128, 6129, 6223, 6224, 6229, 6168, 7378, 3921, 1975, 6157, 6167, 23049, 4907, 6232, 3184, 7311, 85456, 6209, 127933, 10236, 23381, 8761, 2107, 5976, 6144, 3005, 22803, 3146, 53343, 9583, 6231, 5515, 56829, 581, 9887, 9131, 4245, 6156, 23293, 3297, 9775, 1676, 51251, 4860, 10605, 51594, 10921, 5520, 84893, 29102, 29883, 6147, 4848, 23318, 23644, 22978, 55571, 22894, 8…
GO:0006637	acyl-CoA metabolic process	GOBP	70	-0.0266953	0.973658	0.0072103	0.0800605	down	2180, 2194, 47, 2182, 2181, 5166, 4597, 1743, 3295, 5160, 1738, 64834, 8801, 201562, 84188, 137964, 79966, 51144, 38, 54704, 5538, 23597, 79993, 79071, 3155, 8694, 197322, 51660, 57546, 117145, 55856, 55711, 57678, 2639, 54995, 23417, 80221, 10005, 10157, 5163, 10965, 9374, 9200, 51166, 641371, 51703, 84693, 570, 26027, 8942, 283927, 122970, 83401, 51268, 84649, 10249
GO:0035383	thioester metabolic process	GOBP	70	-0.0266953	0.973658	0.0072103	0.0800605	down	2180, 2194, 47, 2182, 2181, 5166, 4597, 1743, 3295, 5160, 1738, 64834, 8801, 201562, 84188, 137964, 79966, 51144, 38, 54704, 5538, 23597, 79993, 79071, 3155, 8694, 197322, 51660, 57546, 117145, 55856, 55711, 57678, 2639, 54995, 23417, 80221, 10005, 10157, 5163, 10965, 9374, 9200, 51166, 641371, 51703, 84693, 570, 26027, 8942, 283927, 122970, 83401, 51268, 84649, 10249
GO:0016338	calcium-independent cell-cell adhesion via plasma membrane cell-adhesion molecules	GOBP	15	-0.0425731	0.95832	0.00733349	0.081169	down	1364, 10686, 9069, 6376, 9071, 9075, 1365, 24146, 23562, 650, 137075, 51208, 5010, 9074, 1366
GO:0033687	osteoblast proliferation	GOBP	17	-0.0409304	0.959896	0.00733939	0.081169	down	3491, 5364, 6422, 3685, 25, 10855, 4041, 596, 2263, 3726, 650, 115908, 116039, 30812, 4057, 4883, 338773
GO:0009611	response to wounding	GOBP	331	-0.0132141	0.986873	0.00734801	0.081169	down	6696, 71, 60, 4627, 26509, 302, 3162, 3091, 3691, 2778, 23499, 5328, 3710, 131566, 667, 308, 4638, 677, 7168, 23657, 3491, 388, 3913, 966, 558, 7414, 1832, 928, 3021, 780, 9620, 1001, 3371, 2934, 4628, 5781, 5792, 1956, 2909, 5270, 10565, 5879, 10627, 7048, 6431, 830, 6647, 2150, 2697, 23513, 30846, 2348, 3315, 378, 8829, 8837, 998, 9927, 8761, 7476, 2621, 3998, 3065, 2039, 5754, 1465, 79602, 196…
GO:0048589	developmental growth	GOBP	286	-0.0135348	0.986556	0.00736522	0.0812038	down	6696, 351, 375790, 5660, 3897, 3688, 2778, 23499, 57142, 2017, 214, 2539, 677, 8826, 5364, 3913, 7414, 6422, 3021, 25932, 23286, 3371, 7422, 5781, 29123, 59338, 5447, 118, 8085, 85301, 10509, 23327, 7048, 25, 5361, 6647, 80014, 1954, 2697, 4897, 8766, 8829, 157506, 8837, 5747, 998, 7476, 5048, 5754, 546, 80351, 27230, 2247, 9798, 10611, 5357, 54542, 817, 25836, 23394, 5641, 2260, 659, 7337, 3275,…
GO:0021514	ventral spinal cord interneuron differentiation	GOBP	2	0.0461196	1.0472	0.00737642	0.0812038	up	2624, 54567
GO:0007028	cytoplasm organization	GOBP	7	0.0356517	1.03629	0.00745035	0.0818272	up	3799, 6654, 57178, 8061, 54700, 2120, 201164
GO:0071243	cellular response to arsenic-containing substance	GOBP	7	0.0356494	1.03629	0.00745851	0.0818272	up	3162, 2872, 10105, 467, 90637, 7390, 119391
GO:0034329	cell junction assembly	GOBP	125	-0.020222	0.979981	0.00756716	0.0828778	down	71, 60, 81, 3691, 23499, 2017, 8826, 3918, 3728, 7414, 4641, 928, 87, 6422, 977, 7422, 8502, 5879, 7082, 2697, 4323, 5796, 6624, 5747, 92140, 2039, 56288, 5872, 2889, 1308, 6093, 7205, 3987, 9344, 51564, 1739, 204851, 9475, 8394, 23332, 10395, 857, 8861, 51599, 10211, 54751, 6904, 64398, 3551, 1613, 90102, 3673, 1946, 1894, 7368, 9231, 6548, 5795, 596, 50848, 3678, 5906, 324, 5566, 9270, 9693, 10…
GO:0071371	cellular response to gonadotropin stimulus	GOBP	8	0.0345667	1.03517	0.00771438	0.0840523	up	7849, 2729, 5447, 2730, 4851, 1946, 10891, 2627
GO:0045934	negative regulation of nucleobase-containing compound metabolic process	GOBP	786	0.00824453	1.00828	0.00771573	0.0840523	up	3312, 3181, 8878, 4582, 4904, 1655, 811, 6721, 595, 3192, 9320, 2122, 6422, 5725, 3021, 7520, 3609, 7529, 23286, 6421, 2547, 6282, 10410, 4841, 9208, 6778, 7422, 7514, 55366, 25824, 1822, 7323, 2729, 8553, 6493, 2274, 2909, 6829, 7536, 7311, 11176, 8085, 1611, 7295, 9643, 23327, 6431, 2771, 80014, 9611, 2697, 3281, 23543, 3159, 166, 2033, 7314, 22904, 11338, 11171, 5796, 23244, 55031, 253461, 643…
GO:0060337	type I interferon signaling pathway	GOBP	44	-0.030824	0.969646	0.00772669	0.0840523	down	3326, 10410, 3716, 5781, 6773, 11140, 3093, 6772, 26065, 10581, 7297, 57506, 3661, 79594, 84166, 5696, 684, 5771, 8519, 3437, 25939, 58509, 3663, 3665, 3664, 2634, 3433, 6041, 3434, 3455, 4599, 3669, 4938, 91543, 117854, 11274, 3439, 3135
GO:0071357	cellular response to type I interferon	GOBP	45	-0.030824	0.969646	0.00772669	0.0840523	down	3326, 10410, 3716, 5781, 6773, 11140, 3093, 6772, 26065, 10581, 7297, 57506, 3661, 79594, 84166, 5696, 684, 5771, 8519, 3437, 25939, 58509, 3663, 3665, 3664, 2634, 3433, 6041, 3434, 3455, 4599, 3669, 4938, 91543, 117854, 11274, 3439, 3135
GO:0071428	rRNA-containing ribonucleoprotein complex export from nucleus	GOBP	7	0.03555	1.03619	0.00782684	0.0849979	up	3921, 7514, 6209, 6059, 51068, 84946, 23212
GO:1902808	positive regulation of cell cycle G1/S phase transition	GOBP	16	0.0294271	1.02986	0.00784556	0.0850575	up	26057, 4193, 328, 8451, 11331, 8558, 8450, 56257, 5356, 84967, 7325, 81610, 990, 27085, 894, 1543
GO:0045071	negative regulation of viral genome replication	GOBP	28	-0.0348193	0.96578	0.00793441	0.0858759	down	3609, 10410, 10318, 9218, 56829, 10581, 57506, 5359, 6732, 8091, 8812, 63901, 84875, 684, 8519, 27350, 6041, 3434, 55337, 4599, 3669, 4938, 91543, 7124, 5071, 117854, 4057
GO:0071850	mitotic cell cycle arrest	GOBP	8	0.0344899	1.03509	0.00800827	0.0863774	up	1026, 1843, 1647, 90480, 79648, 8556, 4824, 28984
GO:0007157	heterophilic cell-cell adhesion via plasma membrane cell adhesion molecules	GOBP	22	-0.037921	0.962789	0.00801281	0.0863774	down	214, 5817, 8763, 347902, 5819, 1525, 3678, 5789, 23705, 26011, 3383, 22859, 57463, 199731, 57228, 22871, 79633, 4345, 81607, 8642, 55714
GO:0014812	muscle cell migration	GOBP	39	-0.0307108	0.969756	0.00802105	0.0863774	down	5328, 7168, 8826, 2950, 780, 3486, 5361, 6653, 8829, 10092, 4193, 328, 4780, 817, 57175, 6093, 14, 10221, 3673, 85440, 596, 80005, 9270, 10891, 6198, 1902, 9759, 657, 6608, 9732, 5155, 5031, 80031, 51177, 5054, 9353, 3611, 7060
GO:0071800	podosome assembly	GOBP	9	-0.0506918	0.950572	0.00820882	0.0882516	down	4478, 2934, 6624, 28988, 9855, 5601, 285590, 7124
GO:0006413	translational initiation	GOBP	117	0.0182073	1.01837	0.00828958	0.0888948	up	6124, 1982, 1981, 4869, 8661, 6191, 10209, 6128, 6129, 6223, 6224, 6229, 6168, 23367, 3921, 5725, 1975, 1983, 6157, 6167, 6232, 9669, 7311, 6209, 127933, 3315, 8662, 23645, 1968, 1979, 6144, 5094, 8672, 5611, 10657, 8894, 6231, 51441, 6256, 6741, 8669, 83939, 6156, 54915, 1965, 84919, 6059, 10605, 6147, 54505, 1964, 4686, 9811, 4528, 1967, 10987, 8440, 5436, 6198, 2733, 10289, 9451, 55364, 317649…
GO:0045185	maintenance of protein location	GOBP	51	-0.0277462	0.972635	0.0082963	0.0888948	down	7114, 23224, 2317, 3309, 9168, 3728, 7529, 2934, 85477, 1627, 54832, 6653, 23353, 23230, 207, 5371, 55187, 7205, 857, 22873, 9817, 706, 5311, 64083, 81573, 9113, 9913, 6717, 10210, 5716, 3099, 4601, 23515, 65018, 25777, 4796, 4792, 83660, 585, 11015, 83860, 4681, 402, 11344, 9087, 286527, 4188, 6676, 375189
GO:0032507	maintenance of protein location in cell	GOBP	50	-0.0279664	0.972421	0.00831406	0.0889369	down	7114, 23224, 2317, 3309, 9168, 3728, 7529, 2934, 85477, 1627, 54832, 6653, 23353, 23230, 207, 5371, 55187, 7205, 857, 22873, 9817, 706, 5311, 64083, 81573, 9113, 9913, 6717, 10210, 5716, 3099, 4601, 23515, 65018, 25777, 4796, 4792, 83660, 585, 11015, 83860, 402, 11344, 9087, 286527, 4188, 6676, 375189
GO:0014910	regulation of smooth muscle cell migration	GOBP	30	-0.0333515	0.967199	0.00841491	0.0898662	down	5328, 7168, 8826, 2950, 3486, 5361, 6653, 8829, 4193, 328, 4780, 817, 57175, 10221, 3673, 85440, 596, 80005, 10891, 6198, 1902, 9759, 657, 9732, 5155, 5031, 80031, 5054, 9353, 3611
GO:0038128	ERBB2 signaling pathway	GOBP	21	0.0273244	1.0277	0.00850631	0.0906917	up	3320, 1956, 7311, 55914, 11140, 7314, 207, 6464, 6654, 9101, 8065, 3084, 2065, 2549, 5290, 3845, 3265, 1839, 685, 9542, 1950
GO:0007189	adenylate cyclase-activating G-protein coupled receptor signaling pathway	GOBP	33	0.0263732	1.02672	0.00854263	0.090928	up	2778, 112, 10672, 2776, 79924, 9693, 115, 5144, 9368, 136, 5732, 111, 113, 54331, 147, 5734, 2774, 2642, 2852, 2827, 90226, 8811, 5731, 1113
GO:0033238	regulation of cellular amine metabolic process	GOBP	48	0.0216077	1.02184	0.00858051	0.0911803	up	1728, 5708, 4946, 5714, 5688, 23198, 4953, 5692, 10197, 5695, 5709, 5685, 5690, 5720, 10213, 5710, 5705, 9491, 1312, 5702, 5717, 9861, 5684, 5701, 5704, 493, 5718, 5706, 5721, 5694, 5693, 25953, 5711, 5696, 5716, 5700, 130013, 5682, 5699, 5687, 5715, 5698, 4929, 18, 5071, 51686, 1815, 1141
GO:0033523	histone H2B ubiquitination	GOBP	12	0.0334415	1.03401	0.00867427	0.0918857	up	51322, 9810, 9646, 54623, 79577, 1025, 56254, 9025, 123169
GO:0010324	membrane invagination	GOBP	17	-0.0403585	0.960445	0.00867547	0.0918857	down	4627, 2934, 5879, 2150, 51429, 196527, 54874, 4240, 10347, 1793, 3673, 57154, 56907, 257364, 19, 23208, 2624
GO:0044267	cellular protein metabolic process	GOBP	3784	0.00509836	1.00511	0.00873313	0.0923442	up	351, 5660, 3320, 4627, 334, 2597, 9445, 3326, 1718, 754, 302, 6124, 1982, 3339, 2180, 567, 8878, 4582, 824, 7184, 3309, 1026, 4478, 8754, 1981, 4869, 9518, 2539, 57674, 960, 4638, 5052, 811, 55243, 677, 595, 8661, 8826, 6709, 6191, 10209, 6128, 2950, 4233, 3329, 3491, 65125, 6129, 444, 2810, 6223, 805, 10653, 23321, 966, 7803, 9961, 6224, 6229, 558, 7345, 5797, 6168, 1832, 25831, 7317, 11282, 932…
GO:1903830	magnesium ion transmembrane transport	GOBP	10	0.0334184	1.03398	0.00877118	0.0925942	up	10686, 84061, 81614, 7991, 84102, 254428, 54503, 26504, 54805
GO:1903320	regulation of protein modification by small protein conjugation or removal	GOBP	175	0.0143372	1.01444	0.0087904	0.092645	up	3320, 3326, 754, 3309, 9320, 8473, 5708, 3301, 2729, 7311, 25, 7314, 29979, 57561, 5747, 6659, 5714, 5688, 57761, 23198, 51366, 10892, 3304, 5692, 10197, 5695, 5663, 5371, 54602, 5709, 5685, 9810, 7337, 5690, 5720, 51433, 80279, 3984, 857, 55611, 10213, 5710, 9529, 5705, 23028, 9491, 5702, 5717, 9861, 5684, 9184, 5701, 51035, 3303, 5704, 8454, 706, 329, 9646, 5718, 119504, 51160, 10116, 7329, 570…
GO:0034975	protein folding in endoplasmic reticulum	GOBP	9	0.0334032	1.03397	0.00883543	0.0928627	up	821, 7184, 3309, 811, 54431, 23065, 55831, 56605, 83460
GO:0097178	ruffle assembly	GOBP	17	-0.0402931	0.960508	0.00883994	0.0928627	down	3636, 64787, 5879, 4070, 8394, 857, 28988, 54869, 26751, 23242, 3265, 9530, 391, 3383, 22871, 51466, 146206
GO:0042026	protein refolding	GOBP	16	0.0291663	1.0296	0.00894492	0.0937047	up	3320, 3312, 567, 3329, 6625, 10728, 3337, 3304, 10294, 9529, 3303, 3300, 7266, 3310, 3305, 55466
GO:0060402	calcium ion transport into cytosol	GOBP	72	-0.0266775	0.973675	0.00894924	0.0937047	down	3710, 805, 1729, 1535, 25, 3064, 808, 2149, 5335, 2247, 5371, 817, 4842, 581, 857, 493, 5311, 596, 5566, 84959, 57190, 5170, 3709, 6717, 5587, 10523, 57192, 5144, 55636, 1649, 784, 219931, 4067, 2185, 7220, 9001, 5025, 2946, 57158, 9472, 5336, 825, 2852, 623, 287, 3932, 6261, 11151, 1193, 126306, 1813, 5788, 2147
GO:0034341	response to interferon-gamma	GOBP	71	-0.0246432	0.975658	0.00915181	0.0956699	down	2597, 3326, 567, 4502, 960, 29927, 10410, 3716, 11140, 10492, 6772, 81603, 5371, 817, 10346, 10581, 1613, 445, 3661, 5469, 7726, 9021, 83666, 4281, 3459, 10475, 84166, 6376, 58191, 684, 5771, 818, 85363, 8519, 8554, 3663, 965, 3665, 3383, 3717, 3664, 5724, 2634, 3460, 6737, 55128, 10062, 2643, 55337, 1906, 3965, 2633, 11093, 361, 4938, 6347, 4261, 8942, 1594, 3263, 3115, 6556, 11074, 3135
GO:0001841	neural tube formation	GOBP	58	-0.0262026	0.974138	0.00920312	0.0960501	down	3091, 10653, 6422, 9620, 6692, 2909, 23513, 2348, 6659, 8289, 5754, 6768, 29072, 8323, 65979, 10395, 1856, 6497, 4522, 5567, 10427, 25902, 133, 5566, 5898, 57619, 10522, 23242, 55081, 79600, 7289, 6788, 54910, 26160, 84678, 317, 7403, 253430, 7042, 8463, 7976, 585, 2535, 144165, 54903, 5916, 11019, 11146, 57822, 5727, 58495, 151449, 115908, 9241, 57167
GO:0000460	maturation of 5.8S rRNA	GOBP	25	0.0262092	1.02656	0.00928582	0.0967562	up	3921, 117246, 23481, 10412, 22884, 27340, 51077, 55759, 90459, 8602, 80135, 79707, 51018, 23404, 5393, 84549, 29777, 11340, 23212, 10171, 10200, 112479, 51010, 54512
GO:1900363	regulation of mRNA polyadenylation	GOBP	8	0.0341566	1.03475	0.00939127	0.0976966	up	6829, 9810, 9646, 79882, 1025, 904, 7936, 56254
GO:0048240	sperm capacitation	GOBP	7	0.0351605	1.03579	0.00941307	0.0977651	up	1738, 11057, 5566, 54760, 26256, 347732, 5414
GO:0097066	response to thyroid hormone	GOBP	13	0.030524	1.03099	0.00959941	0.0995397	up	231, 302, 1514, 2729, 1508, 2730, 1512, 2629, 5469, 10891, 10634, 1520, 375611
GO:0032968	positive regulation of transcription elongation from RNA polymerase II promoter	GOBP	11	0.0324428	1.03297	0.00962042	0.0995969	up	6830, 23476, 2962, 9646, 54623, 79577, 6921, 55837, 123169, 8178
GO:0045670	regulation of osteoclast differentiation	GOBP	23	-0.0361496	0.964496	0.00965468	0.0997909	down	2778, 6422, 84293, 10272, 7030, 2101, 1385, 84959, 169200, 1051, 1435, 2353, 284266, 133522, 9935, 130733, 51561, 8111, 7124, 51208, 10234, 4057, 9770
GO:0022406	membrane docking	GOBP	38	-0.0310801	0.969398	0.0096799	0.0998909	down	4478, 54843, 8417, 6809, 858, 8615, 10652, 5872, 6093, 9341, 8675, 10640, 60412, 6812, 26258, 6813, 55770, 23256, 10490, 10228, 6811, 23233, 8677, 2054, 3383, 4218, 9409, 54536, 203062, 10244, 65082, 51134, 6804, 6616, 112755
GO:0010608	posttranscriptional regulation of gene expression	GOBP	289	0.0118826	1.01195	0.0096979	0.0998941	up	351, 2597, 3312, 1982, 3181, 1981, 4869, 4904, 811, 677, 8661, 6191, 10209, 3192, 23367, 1975, 3609, 7529, 208, 5708, 1983, 3376, 16, 7514, 1660, 1956, 9669, 3184, 3842, 7311, 1153, 2872, 9611, 127933, 11140, 3315, 7314, 8662, 10236, 23381, 8087, 10492, 23645, 2107, 6659, 9698, 10644, 1979, 5714, 5688, 5976, 8672, 5611, 23198, 10657, 328, 207, 27230, 5692, 10197, 5695, 54542, 5935, 5709, 3658, 51…
GO:0048638	regulation of developmental growth	GOBP	154	-0.0171897	0.982957	0.00972088	0.0998941	down	6696, 351, 375790, 3897, 23499, 57142, 2017, 2539, 6422, 23286, 7422, 5781, 5447, 10509, 23327, 7048, 25, 5361, 6647, 80014, 1954, 2697, 4897, 8766, 8829, 5747, 5048, 80351, 27230, 2247, 9798, 5357, 25836, 23394, 5641, 2260, 659, 7869, 23111, 8879, 55558, 6049, 3984, 10512, 1808, 23011, 57698, 4851, 137964, 10743, 3297, 3475, 10498, 1946, 26524, 1432, 57154, 79594, 596, 50618, 8437, 1848, 150465,…
GO:0050877	neurological system process	GOBP	341	-0.0121139	0.987959	0.00972682	0.0998941	down	351, 3091, 80781, 3688, 2778, 3710, 51473, 6648, 3913, 7345, 2034, 1001, 1729, 11343, 7416, 4628, 16, 1956, 27020, 1429, 3801, 5270, 7082, 4646, 25, 9921, 6647, 4897, 3064, 6446, 23543, 9993, 378, 1545, 157506, 10769, 1285, 9867, 5048, 29, 1979, 4070, 3074, 56288, 2149, 4155, 745, 5663, 25836, 23394, 2260, 4649, 60626, 4311, 23111, 84061, 1687, 5621, 84896, 1312, 4942, 7436, 8898, 8508, 10347, 32…
GO:0040019	positive regulation of embryonic development	GOBP	17	-0.0424766	0.958413	0.00975741	0.100048	down	5048, 23187, 23332, 90102, 9904, 154796, 26011, 3280, 219736, 6469, 7482, 116039, 130497, 54361
GO:0002523	leukocyte migration involved in inflammatory response	GOBP	2	-0.0709665	0.931493	0.00979089	0.100232	down	6376, 6347
GO:0061314	Notch signaling involved in heart development	GOBP	8	0.0362489	1.03691	0.00981221	0.10029	up	4853, 4851, 182, 6615, 23462, 54567
GO:0010646	regulation of cell communication	GOBP	2020	-0.00611215	0.993906	0.00985168	0.100534	down	351, 5660, 26509, 231, 3326, 81, 754, 302, 3162, 3091, 8878, 3688, 10521, 2778, 7849, 4582, 23499, 5328, 967, 3309, 3710, 7837, 9289, 8754, 2017, 9518, 64787, 57674, 10625, 960, 1655, 5052, 51473, 811, 6648, 595, 8661, 8826, 4000, 2950, 3491, 2810, 5364, 388, 805, 3728, 23365, 558, 7345, 80114, 4118, 4179, 4641, 2122, 163, 27032, 1500, 6422, 8473, 6513, 23089, 7529, 23286, 7077, 5708, 6421, 8795,…
GO:0006895	Golgi to endosome transport	GOBP	14	-0.0424294	0.958458	0.00988493	0.100714	down	8729, 54832, 6272, 23230, 8934, 2060, 9980, 23041, 64145, 55435, 27252, 55062, 9179, 79585
GO:0008344	adult locomotory behavior	GOBP	29	-0.0331873	0.967357	0.0100301	0.101916	down	351, 7345, 4864, 2059, 372, 5048, 9698, 5538, 26090, 80243, 3398, 55074, 55636, 5090, 1759, 409, 2743, 27429, 2257, 1949, 4929, 5071, 2906, 53616, 1815, 51286, 7111, 127343, 1813
GO:0023051	regulation of signaling	GOBP	2049	-0.00605674	0.993962	0.0100347	0.101916	down	351, 5660, 26509, 476, 231, 3326, 81, 754, 302, 3162, 3091, 8878, 3688, 10521, 2778, 7849, 4582, 23499, 5328, 967, 3309, 3710, 7837, 9289, 8754, 2017, 9518, 64787, 57674, 10625, 960, 1655, 5052, 51473, 811, 6648, 595, 8661, 8826, 4000, 2950, 3491, 444, 2810, 5364, 388, 805, 3728, 23365, 9961, 558, 7345, 80114, 4118, 4179, 4641, 2122, 163, 27032, 1500, 6422, 8473, 6513, 23089, 7529, 23286, 7077, 5…
GO:0072001	renal system development	GOBP	161	-0.017313	0.982836	0.0101644	0.102858	down	231, 3691, 1282, 7849, 8826, 9510, 3913, 6422, 4643, 4072, 7422, 55366, 1286, 8842, 79191, 5125, 8829, 157506, 1285, 6659, 9500, 4070, 80144, 4953, 5314, 2247, 10272, 6772, 50484, 255738, 25836, 2260, 51107, 4311, 1739, 581, 6492, 8879, 84445, 8854, 4851, 255743, 182, 5311, 3976, 1512, 5613, 4090, 445, 9231, 596, 38, 25976, 4609, 9742, 65250, 2650, 271, 3398, 56913, 2263, 9688, 4358, 10018, 80184…
GO:0042345	regulation of NF-kappaB import into nucleus	GOBP	15	-0.0423235	0.95856	0.0101754	0.102858	down	5052, 5495, 7205, 3606, 5494, 5716, 4792, 8877, 7097, 3965, 51561, 114899, 7124, 10913
GO:0042348	NF-kappaB import into nucleus	GOBP	15	-0.0423235	0.95856	0.0101754	0.102858	down	5052, 5495, 7205, 3606, 5494, 5716, 4792, 8877, 7097, 3965, 51561, 114899, 7124, 10913
GO:0030010	establishment of cell polarity	GOBP	72	-0.0241804	0.97611	0.0102172	0.103119	down	4627, 4478, 4134, 23286, 2934, 4926, 399687, 10890, 10565, 8729, 3993, 2319, 23513, 3064, 6624, 5747, 7476, 5048, 5754, 56288, 23094, 6093, 9475, 23332, 4140, 57698, 154810, 9181, 64398, 64083, 6794, 85440, 2011, 9265, 9826, 23160, 253260, 57787, 6993, 81609, 124997, 22841, 22902, 3996, 154796, 7465, 9368, 55083, 55691, 2185, 23150, 9183, 10806, 5590, 3280, 6469, 54828, 85302, 2258, 1794, 143098,…
GO:0032205	negative regulation of telomere maintenance	GOBP	21	0.0303743	1.03084	0.0103141	0.103934	up	3192, 7520, 80351, 10111, 23293, 55226, 54386, 7013, 2067, 7014, 2072, 54984, 51750
GO:0009308	amine metabolic process	GOBP	93	0.0186302	1.0188	0.0103489	0.104121	up	1728, 5708, 4946, 5714, 5688, 23198, 4953, 5692, 10197, 5695, 6611, 5709, 5685, 262, 54498, 5690, 5720, 10213, 5710, 5705, 9491, 1312, 5702, 5717, 9861, 5684, 5701, 5704, 493, 5718, 501, 5706, 5721, 5694, 5693, 112483, 25953, 5711, 5696, 1725, 6723, 5716, 5700, 55349, 3176, 125061, 2639, 8564, 130013, 5682, 5699, 51166, 5687, 29958, 5715, 5698, 4929, 18, 314, 5071, 79814, 8942, 51686, 8639, 1815,…
GO:0045061	thymic T cell selection	GOBP	10	-0.04667	0.954402	0.0105823	0.106302	down	3707, 6794, 6722, 355, 5771, 84433, 6469, 3714, 972, 1794
GO:0006362	transcription elongation from RNA polymerase I promoter	GOBP	21	0.0268779	1.02724	0.0106234	0.106549	up	7343, 25885, 79101, 5441, 5437, 51082, 2071, 2965, 221830, 84172, 1022, 404672, 9014, 6908, 64425, 5435, 9533, 2074, 2966, 9015, 30834
GO:0031069	hair follicle morphogenesis	GOBP	11	-0.0453623	0.955651	0.0106425	0.106574	down	998, 4851, 596, 2263, 80326, 6608, 7042, 6615, 6469, 94234, 8626
GO:0051960	regulation of nervous system development	GOBP	411	-0.0111185	0.988943	0.0106874	0.106858	down	6696, 351, 375790, 3897, 3091, 567, 23499, 57142, 9289, 1981, 2017, 811, 8826, 5364, 55754, 6422, 7431, 7520, 7077, 9620, 7422, 5792, 6692, 347902, 23363, 27020, 2909, 5270, 5879, 1627, 10509, 2288, 23327, 274, 25, 9921, 5361, 79191, 1954, 4897, 27, 6653, 112, 8766, 8829, 10769, 23303, 5747, 7476, 5048, 3065, 23064, 5754, 56288, 3572, 54664, 4193, 4771, 207, 85464, 57498, 745, 5108, 9798, 10611, …
GO:1904029	regulation of cyclin-dependent protein kinase activity	GOBP	51	0.0216156	1.02185	0.0107232	0.106981	up	1026, 595, 2810, 896, 1956, 81669, 11140, 900, 207, 80279, 1647, 27013, 5311, 26524, 892, 23560, 905, 2965, 8812, 324, 9113, 904, 4221, 56647, 5716, 1022, 8850, 151195, 29950, 51654, 5155, 7128, 219736, 51191, 990, 993, 7023, 1029, 22924, 8851, 245711, 9134, 28984, 3087, 894
GO:0007191	adenylate cyclase-activating dopamine receptor signaling pathway	GOBP	5	0.0374627	1.03817	0.0107331	0.106981	up	2778, 9368, 111, 54331, 2774
GO:0042255	ribosome assembly	GOBP	31	0.0241339	1.02443	0.0107674	0.107158	up	4869, 6128, 6223, 3921, 6232, 6209, 22907, 51065, 51187, 83939, 9790, 6147, 55720, 51081, 387338, 51388, 26284, 22868, 80135, 51154, 5822, 84154, 27341, 29777, 55299, 84769, 51001, 91695, 6204, 56342, 6123
GO:0002374	cytokine secretion involved in immune response	GOBP	4	-0.0595428	0.942195	0.0108168	0.107384	down	2150, 7097, 7124, 117854
GO:0044708	single-organism behavior	GOBP	163	-0.0165941	0.983543	0.0108236	0.107384	down	351, 3091, 3688, 3710, 1981, 1803, 7345, 7416, 4864, 2059, 1956, 27020, 5270, 25, 2697, 3064, 6446, 378, 372, 10769, 9867, 5048, 9698, 1979, 5663, 23394, 60626, 5621, 4097, 84896, 1312, 57679, 7436, 10347, 706, 9775, 596, 10396, 3678, 4891, 164312, 1385, 5538, 26090, 57555, 80243, 8061, 23259, 6722, 221935, 836, 3398, 55074, 22941, 583, 2048, 5532, 10522, 3845, 5575, 6198, 1051, 2115, 8086, 55636…
GO:0072073	kidney epithelium development	GOBP	78	-0.0228664	0.977393	0.0108523	0.107503	down	7849, 8826, 3913, 6422, 4643, 4072, 7422, 55366, 8842, 79191, 9500, 4070, 2247, 6772, 2260, 1739, 6492, 4851, 255743, 182, 5311, 3976, 4090, 596, 38, 4609, 271, 2263, 9688, 9788, 6608, 55083, 342184, 64412, 10409, 4092, 3280, 6469, 4091, 4086, 26249, 79633, 5727, 79192, 10220, 384, 3207, 7482, 5420, 5087, 56998, 650, 9353, 282679, 3611, 65266, 7475, 5228, 28514, 2297, 6092, 9241, 30812, 130497, 5…
GO:0000079	regulation of cyclin-dependent protein serine/threonine kinase activity	GOBP	50	0.0217304	1.02197	0.0109182	0.10799	up	1026, 595, 2810, 896, 1956, 81669, 11140, 900, 207, 80279, 1647, 27013, 5311, 26524, 892, 23560, 905, 2965, 8812, 324, 9113, 904, 4221, 56647, 5716, 1022, 8850, 151195, 29950, 51654, 5155, 7128, 51191, 990, 993, 7023, 1029, 22924, 8851, 245711, 9134, 28984, 3087, 894
GO:0090184	positive regulation of kidney development	GOBP	17	-0.0395215	0.961249	0.0109768	0.108279	down	7849, 7422, 55366, 8842, 9500, 3976, 4609, 6608, 10409, 5155, 6469, 7482, 2297, 9241, 30812, 5979, 54361
GO:0007626	locomotory behavior	GOBP	63	-0.0246192	0.975681	0.0109812	0.108279	down	351, 1803, 7345, 9620, 4864, 2059, 6647, 372, 57561, 5048, 9698, 23230, 3074, 57679, 2548, 463, 3084, 5538, 26090, 57555, 80243, 23259, 3398, 29801, 55074, 5532, 89797, 55636, 4669, 51704, 2119, 5090, 8322, 1759, 409, 2743, 27429, 2257, 111, 1949, 6616, 257194, 4045, 4929, 18, 64072, 5071, 7054, 2906, 53616, 1815, 51286, 51168, 7111, 1136, 4987, 127343, 1813, 1141, 347148, 55283
GO:0038061	NIK/NF-kappaB signaling	GOBP	77	0.0182615	1.01843	0.0110063	0.10836	up	81, 811, 5708, 8795, 7311, 3654, 7314, 5714, 5688, 23198, 10892, 5692, 10197, 5695, 9618, 54542, 5709, 5685, 51564, 5690, 5720, 5970, 10213, 5710, 8904, 51094, 5705, 9491, 55075, 5702, 5717, 9861, 5684, 80829, 5701, 5704, 8454, 329, 5718, 5706, 5721, 5694, 6885, 9040, 5693, 9039, 29775, 5711, 8797, 4790, 5696, 149041, 26523, 7105, 5716, 5700, 8945, 9020, 330, 5966, 5682, 5971, 5699, 5687, 114609,…
GO:0061213	positive regulation of mesonephros development	GOBP	9	-0.0479387	0.953192	0.0110442	0.108402	down	7849, 7422, 55366, 9500, 6608, 10409, 7482, 9241, 30812
GO:0048016	inositol phosphate-mediated signaling	GOBP	20	-0.0374284	0.963263	0.0110502	0.108402	down	3710, 5621, 493, 6548, 3084, 2065, 3709, 5532, 5530, 3269, 3632, 11123, 4772, 29995, 1906, 1907, 9472, 4773, 10231, 4776
GO:0050819	negative regulation of coagulation	GOBP	30	-0.0362309	0.964418	0.0110611	0.108402	down	302, 5328, 308, 5270, 84959, 5627, 348, 10544, 5155, 1906, 239, 2161, 5054, 18, 634, 5624, 2811, 2160, 3273, 947, 5592, 2147
GO:0090189	regulation of branching involved in ureteric bud morphogenesis	GOBP	9	-0.0478802	0.953248	0.0112108	0.109702	down	7849, 7422, 55366, 9500, 4070, 6608, 7482, 9241, 30812
GO:0071260	cellular response to mechanical stimulus	GOBP	35	0.0231983	1.02347	0.0113435	0.110831	up	476, 8795, 1535, 2729, 1956, 5879, 2697, 1265, 4055, 207, 9531, 7132, 4316, 1647, 3673, 6548, 4214, 6416, 5595, 355, 8797, 4790, 4615, 835, 9759, 841, 9020, 22927, 9994, 1277, 27063, 5734, 3759, 5138, 654
GO:0034655	nucleobase-containing compound catabolic process	GOBP	259	0.0131491	1.01324	0.011398	0.111195	up	6124, 1981, 677, 6191, 6128, 6129, 6223, 6224, 6229, 6168, 7378, 3921, 1975, 6157, 6167, 23049, 4907, 6232, 3184, 7311, 85456, 6209, 127933, 10236, 23381, 8761, 2107, 5976, 6144, 3005, 22803, 3146, 53343, 9583, 6231, 5515, 56829, 581, 9887, 9131, 4245, 6156, 23293, 3297, 9775, 1676, 51251, 4860, 10605, 51594, 10921, 5520, 84893, 29102, 29883, 6147, 4848, 23318, 23644, 22978, 55571, 22894, 8930, 2…
GO:0022409	positive regulation of cell-cell adhesion	GOBP	113	-0.0204721	0.979736	0.0114212	0.111253	down	1803, 960, 3329, 966, 4179, 10808, 5781, 5879, 7048, 2319, 961, 998, 2039, 3572, 10892, 207, 3146, 10272, 3956, 3707, 1604, 80381, 857, 10211, 3566, 8546, 9093, 7494, 3606, 4860, 6885, 253260, 22890, 9092, 8744, 1445, 5170, 5290, 8440, 1725, 8767, 84433, 201627, 3569, 9020, 4067, 55083, 9655, 5058, 4092, 5724, 23308, 3169, 5590, 57678, 3280, 79576, 6850, 6469, 5588, 3600, 55615, 29126, 972, 1949,…
GO:0072175	epithelial tube formation	GOBP	67	-0.0240115	0.976275	0.0114602	0.111464	down	3091, 7849, 10653, 6422, 9620, 6692, 2909, 79191, 23513, 2348, 6659, 8289, 5754, 6768, 29072, 8323, 65979, 10395, 1856, 6497, 4522, 5567, 10427, 25902, 133, 5566, 5898, 57619, 10522, 23242, 55081, 79600, 7289, 6788, 54910, 26160, 84678, 317, 7403, 253430, 7042, 8463, 7976, 585, 2535, 144165, 54903, 5916, 11019, 11146, 57822, 5727, 79192, 5420, 58495, 151449, 7475, 115908, 9241, 30812, 130497, 597…
GO:0072657	protein localization to membrane	GOBP	264	-0.0133957	0.986694	0.0114854	0.111541	down	375790, 3320, 302, 6124, 3688, 23499, 23471, 6191, 6128, 6129, 2810, 6223, 3728, 6224, 6229, 6168, 2181, 4641, 29927, 3921, 7529, 208, 2934, 4864, 6157, 6167, 6232, 64114, 3308, 54843, 81619, 1956, 1969, 10890, 7311, 5879, 3799, 999, 7095, 2319, 55737, 6209, 30846, 8766, 4836, 2621, 23255, 8417, 2039, 6144, 6809, 51100, 56288, 55667, 207, 10133, 6734, 5357, 5872, 6731, 7132, 140735, 6093, 6231, 6…
GO:0015849	organic acid transport	GOBP	90	0.0198014	1.02	0.0115737	0.111872	up	8140, 2180, 6520, 81539, 4735, 23657, 2181, 208, 1645, 6510, 2348, 10550, 207, 124565, 5663, 6519, 10165, 6256, 8648, 8660, 6505, 55238, 26503, 124935, 9057, 5205, 54896, 8604, 8273, 10560, 79751, 153129, 120103, 6573, 81034, 8504, 206358, 2170, 151258, 145389, 10166, 54716, 10998, 80763, 2352, 18, 6507, 8501, 634, 56606, 6556, 123264, 246213, 11309, 213, 6554, 345274, 388662
GO:0043487	regulation of RNA stability	GOBP	96	0.0169787	1.01712	0.011601	0.111872	up	3312, 1981, 4904, 677, 3192, 7529, 5708, 7514, 1660, 3184, 3842, 7311, 1153, 3315, 7314, 10236, 23381, 10492, 9698, 5714, 5688, 5976, 23198, 328, 207, 5692, 10197, 5695, 5709, 5685, 5690, 5720, 51441, 9887, 10213, 5710, 5705, 9491, 5702, 5717, 9861, 5684, 5701, 3303, 5704, 5718, 23293, 5706, 1432, 5721, 79882, 5694, 10605, 5693, 22894, 5711, 1736, 5696, 149041, 23034, 4615, 55795, 5716, 5700, 507…
GO:0040017	positive regulation of locomotion	GOBP	252	-0.0139102	0.986186	0.011605	0.111872	down	81, 3091, 80781, 23224, 5328, 3309, 8754, 4638, 811, 8826, 4233, 3491, 3918, 388, 7803, 4641, 102, 208, 3685, 1729, 4072, 7422, 1956, 5879, 10509, 7048, 3958, 2150, 9564, 1954, 4323, 3315, 8766, 8829, 306, 6374, 5747, 7476, 2621, 2039, 55749, 6809, 22919, 286077, 4193, 196527, 2149, 207, 5335, 2247, 3146, 4780, 817, 2260, 659, 7205, 14, 8650, 7869, 51564, 9475, 23332, 10016, 2919, 4254, 10512, 57…
GO:0043112	receptor metabolic process	GOBP	81	-0.02255	0.977702	0.0116097	0.111872	down	302, 3091, 3688, 967, 928, 3685, 975, 7422, 8301, 823, 23513, 10564, 5045, 3065, 51100, 6642, 5663, 10133, 125058, 255738, 5641, 156, 9341, 857, 9230, 29978, 22937, 22853, 55681, 84896, 10211, 57679, 55004, 8898, 10013, 57154, 55788, 8934, 133, 2060, 81573, 6311, 3084, 84133, 9463, 819, 2530, 30849, 11031, 55435, 4734, 408, 1759, 3576, 7405, 55333, 348, 409, 29116, 26052, 10062, 6850, 9572, 1906,…
GO:0002062	chondrocyte differentiation	GOBP	45	-0.0276641	0.972715	0.0116202	0.111872	down	5447, 85477, 85301, 7048, 7476, 64764, 2260, 4017, 659, 9321, 5970, 1490, 861, 1432, 4209, 8091, 2261, 4781, 9451, 657, 22856, 7046, 80856, 57560, 7483, 1301, 359845, 5916, 2254, 3207, 7482, 55553, 11173, 650, 81029, 8313, 116039, 654, 91461, 4094, 130497, 94, 150356, 4146, 4208
GO:0051240	positive regulation of multicellular organismal process	GOBP	858	-0.00840235	0.991633	0.011624	0.111872	down	6696, 375790, 3320, 476, 3162, 3897, 3091, 567, 2778, 7849, 23499, 8754, 1981, 2017, 677, 595, 7168, 8826, 4233, 3329, 3491, 6223, 5364, 388, 55754, 558, 5797, 4179, 8473, 7520, 7077, 2547, 488, 9208, 3716, 1535, 6778, 7422, 55366, 6397, 1660, 64114, 6692, 54843, 347902, 1956, 23363, 5447, 27020, 2909, 85477, 8842, 5270, 23327, 7048, 274, 25, 6431, 9921, 6647, 3654, 2150, 79191, 9564, 1954, 2697,…
GO:0044259	multicellular organismal macromolecule metabolic process	GOBP	55	-0.0263009	0.974042	0.0116739	0.112185	down	1284, 3091, 80781, 1282, 3688, 1514, 1286, 1508, 4323, 1294, 5045, 8644, 1285, 2149, 4316, 51430, 1490, 3673, 1287, 5184, 54206, 5906, 85007, 4324, 3569, 1303, 1520, 1301, 1277, 140766, 3397, 10536, 1513, 1288, 6347, 7043, 1290, 1296, 4327, 4261, 28984, 5653, 7148, 4320, 1292, 4312, 136227, 4319, 54361, 2147, 4239
GO:0070098	chemokine-mediated signaling pathway	GOBP	17	-0.0392483	0.961512	0.0118253	0.11347	down	3091, 6374, 2919, 6376, 2185, 3576, 11240, 1906, 2920, 6347, 9353, 7852, 2826, 1240, 1238, 6372, 2840
GO:0006953	acute-phase response	GOBP	18	-0.0385032	0.962229	0.0118726	0.113754	down	5265, 23780, 5359, 445, 3570, 1051, 3569, 59307, 1268, 6288, 6289, 2157, 7124, 54658, 3552, 5733, 6291, 2147
GO:0001838	embryonic epithelial tube formation	GOBP	66	-0.0240624	0.976225	0.0118947	0.113796	down	3091, 7849, 10653, 6422, 9620, 6692, 2909, 79191, 23513, 2348, 6659, 8289, 5754, 6768, 29072, 8323, 65979, 10395, 1856, 6497, 4522, 5567, 10427, 25902, 133, 5566, 5898, 57619, 10522, 23242, 55081, 79600, 7289, 6788, 54910, 26160, 84678, 317, 7403, 253430, 7042, 8463, 7976, 585, 2535, 144165, 54903, 5916, 11019, 11146, 57822, 5727, 79192, 58495, 151449, 7475, 115908, 9241, 30812, 130497, 5979, 571…
GO:0001822	kidney development	GOBP	149	-0.017343	0.982806	0.0120075	0.114704	down	231, 7849, 8826, 9510, 3913, 6422, 4643, 4072, 7422, 55366, 1286, 8842, 79191, 5125, 8829, 157506, 1285, 6659, 9500, 4070, 80144, 4953, 5314, 2247, 10272, 6772, 50484, 255738, 25836, 2260, 51107, 4311, 1739, 581, 6492, 8879, 84445, 8854, 4851, 255743, 182, 5311, 3976, 1512, 5613, 4090, 445, 9231, 596, 38, 25976, 4609, 65250, 2650, 271, 3398, 56913, 2263, 9688, 4358, 10018, 80184, 4357, 90780, 846…
GO:0031440	regulation of mRNA 3'-end processing	GOBP	14	0.0294977	1.02994	0.0120984	0.115402	up	677, 6829, 10914, 9810, 9646, 54623, 79882, 79577, 1025, 904, 7936, 4686, 56254, 123169
GO:0033690	positive regulation of osteoblast proliferation	GOBP	10	-0.0461204	0.954927	0.012192	0.116023	down	3491, 3685, 25, 10855, 4041, 650, 115908, 30812, 4057, 338773
GO:0006378	mRNA polyadenylation	GOBP	29	0.024581	1.02489	0.0121997	0.116023	up	351, 6829, 10914, 29894, 9810, 8189, 11052, 11051, 80336, 29101, 9646, 54623, 53981, 79882, 79577, 1025, 51585, 904, 7936, 56254, 1479, 23144, 10898, 55149, 123169, 1478, 10978, 64852
GO:0006379	mRNA cleavage	GOBP	20	0.0294625	1.0299	0.0122964	0.116559	up	29894, 3303, 55339, 53981, 51585, 4686, 1479, 2081, 10898, 27161, 10775, 1478, 10978, 64852
GO:0016579	protein deubiquitination	GOBP	83	0.0193589	1.01955	0.0123066	0.116559	up	7345, 55031, 9736, 7874, 8287, 9097, 9100, 10869, 8314, 54726, 55611, 10213, 23032, 56970, 84669, 51035, 9929, 57602, 8237, 9101, 219333, 84196, 7375, 9733, 84640, 80124, 10617, 8975, 9958, 6314, 10600, 54764, 90268, 10713, 159195, 10987, 91833, 10868, 7398, 9577, 51720, 55432, 23172, 220213, 25862, 84132, 9960, 85015, 4287, 6737, 7128, 57695, 126119, 29086, 124739, 8464, 158880, 84101, 11274, 90…
GO:0032502	developmental process	GOBP	4042	-0.00482054	0.995191	0.0123104	0.116559	down	6696, 71, 351, 375790, 5660, 60, 3320, 4627, 9445, 3939, 231, 3326, 6277, 7296, 81, 226, 821, 1718, 1284, 302, 3162, 8140, 3339, 3897, 1728, 3091, 3691, 567, 80781, 1282, 8878, 3688, 10521, 2194, 2778, 5209, 3880, 7849, 824, 2317, 23499, 967, 3856, 3309, 1026, 4478, 2355, 57142, 9289, 8754, 3636, 1981, 2017, 214, 4869, 9518, 4904, 307, 2539, 57674, 960, 1655, 4638, 498, 5052, 4691, 51473, 811, 66…
GO:0042060	wound healing	GOBP	286	-0.013292	0.986796	0.0123325	0.116597	down	71, 60, 4627, 26509, 302, 3162, 3091, 2778, 23499, 5328, 3710, 131566, 308, 4638, 7168, 23657, 3491, 388, 966, 558, 7414, 1832, 928, 3021, 780, 9620, 1001, 3371, 2934, 4628, 5781, 1956, 2909, 5270, 10565, 5879, 10627, 7048, 6431, 830, 2150, 2697, 23513, 30846, 3315, 8837, 998, 9927, 8761, 7476, 2621, 3998, 3065, 2039, 5754, 1465, 79602, 196527, 5265, 50808, 2149, 207, 10672, 2247, 4780, 23348, 74…
GO:0016482	cytosolic transport	GOBP	84	-0.0226382	0.977616	0.0123664	0.116745	down	4478, 8729, 54832, 164, 55737, 6272, 6653, 23230, 27147, 9905, 5870, 6642, 200576, 10652, 23085, 58533, 27131, 51361, 9341, 8675, 9648, 22853, 23011, 22836, 8898, 7109, 400, 29911, 23258, 51652, 55275, 738, 1601, 8934, 84376, 5604, 2060, 9527, 9980, 23041, 4642, 9827, 5289, 8411, 29934, 5595, 51542, 112936, 1203, 84067, 63893, 64145, 10490, 10228, 6811, 55435, 29886, 84079, 8677, 64089, 9570, 272…
GO:0033059	cellular pigmentation	GOBP	39	-0.0316511	0.968845	0.0125101	0.117908	down	967, 1001, 164, 8766, 10540, 63971, 9230, 8546, 3257, 596, 8934, 89781, 26258, 64284, 583, 57619, 10981, 282991, 84079, 5874, 357, 23557, 55212, 585, 84062, 79090, 23682, 55330, 65082, 4935, 4647
GO:0072643	interferon-gamma secretion	GOBP	6	-0.0530615	0.948322	0.0125263	0.117908	down	25, 2150, 3965, 10125, 79679, 26191
GO:0051172	negative regulation of nitrogen compound metabolic process	GOBP	877	0.00743966	1.00747	0.0125715	0.118129	up	2597, 3312, 3181, 8878, 4582, 4904, 1655, 811, 677, 6721, 595, 3192, 9320, 2122, 6422, 5725, 3021, 7520, 3609, 7529, 23286, 6421, 2547, 6282, 10410, 4841, 9208, 6778, 7422, 7514, 79888, 55366, 25824, 1822, 7323, 2729, 8553, 6493, 2274, 1956, 2909, 3184, 6829, 7536, 7311, 11176, 8085, 1611, 7295, 1153, 9643, 23327, 6431, 2771, 80014, 9611, 2697, 3281, 23543, 6653, 3159, 166, 2033, 7314, 22904, 113…
GO:0032204	regulation of telomere maintenance	GOBP	55	0.0224302	1.02268	0.012587	0.118129	up	3192, 7520, 7203, 10574, 6950, 10694, 10576, 22948, 23381, 10575, 546, 7874, 80351, 5371, 10111, 170506, 23293, 26354, 5570, 4609, 55226, 5609, 5595, 80169, 1736, 54386, 7013, 2067, 7014, 79035, 55869, 84464, 79991, 2072, 5588, 55135, 54984, 51750
GO:1901361	organic cyclic compound catabolic process	GOBP	301	0.0122252	1.0123	0.0126122	0.118129	up	6124, 3162, 1981, 677, 6191, 6128, 6129, 6223, 6224, 6229, 6168, 7378, 3921, 1975, 6157, 6167, 23049, 4907, 6232, 3184, 7311, 85456, 3081, 6209, 127933, 10236, 23381, 8761, 2107, 5976, 6144, 3005, 22803, 3146, 53343, 9583, 6231, 5515, 56829, 581, 7533, 9887, 9131, 1312, 4245, 9784, 6156, 23293, 3297, 9775, 1676, 51251, 4860, 10605, 51594, 10921, 5520, 84893, 29102, 29883, 6147, 412, 4848, 23318, …
GO:0071356	cellular response to tumor necrosis factor	GOBP	149	0.0144294	1.01453	0.0126232	0.118129	up	3856, 677, 2950, 6625, 10594, 6422, 5708, 8795, 1535, 7311, 2150, 55914, 8887, 7314, 4055, 2621, 3065, 5714, 5688, 23198, 3304, 5692, 10197, 5695, 6772, 4780, 7132, 5709, 5685, 3875, 204851, 5690, 5720, 2309, 5970, 10213, 5710, 8904, 5705, 9491, 5702, 9181, 255743, 5717, 9861, 5684, 5701, 3303, 5704, 329, 153090, 5718, 3551, 2629, 7187, 445, 5706, 5721, 5694, 55627, 8793, 8567, 5693, 10891, 6376,…
GO:0001977	renal system process involved in regulation of blood volume	GOBP	9	-0.0473987	0.953707	0.0126599	0.118301	down	1535, 2150, 2697, 2621, 2149, 134, 5155, 2013, 3291
GO:0006551	leucine metabolic process	GOBP	8	-0.0556073	0.945911	0.01268	0.118316	down	3155, 56922, 587, 549, 586
GO:0006264	mitochondrial DNA replication	GOBP	7	0.0356651	1.03631	0.0127116	0.118327	up	9361, 50484, 9093, 3980, 56652, 84275
GO:1901615	organic hydroxy compound metabolic process	GOBP	244	0.0129508	1.01303	0.0127179	0.118327	up	351, 231, 1718, 7849, 3636, 2222, 2539, 216, 6721, 47, 7167, 3949, 6307, 805, 6713, 2034, 1001, 5332, 4864, 3422, 5447, 6647, 8542, 6653, 8720, 1545, 4597, 157506, 8644, 1727, 6309, 128, 27122, 808, 51109, 113026, 5335, 2224, 2247, 11160, 255738, 5641, 9517, 2260, 5562, 130367, 23780, 6720, 3707, 6256, 54884, 9807, 22937, 3930, 8854, 1312, 7436, 8898, 3953, 9784, 10449, 2629, 4041, 11161, 10558, …
GO:0032211	negative regulation of telomere maintenance via telomerase	GOBP	5	0.0388087	1.03957	0.0128218	0.11912	up	3192, 55226, 7013, 54984
GO:0030534	adult behavior	GOBP	48	-0.0270963	0.973267	0.0128982	0.119657	down	351, 7345, 4864, 2059, 372, 5048, 9698, 4097, 5538, 26090, 80243, 221935, 3398, 55074, 22941, 583, 55636, 5090, 1140, 9455, 1759, 585, 409, 2743, 27429, 2257, 85446, 1949, 85358, 8997, 57578, 9369, 4929, 18, 5071, 27253, 2906, 53616, 1815, 51286, 54413, 7111, 1136, 127343, 1813, 1141
GO:0044270	cellular nitrogen compound catabolic process	GOBP	292	0.0123404	1.01242	0.0130384	0.120606	up	6124, 3162, 1981, 677, 6191, 6128, 6129, 6223, 6224, 6229, 6168, 7378, 3921, 1975, 6157, 6167, 23049, 4907, 6232, 5447, 3184, 7311, 85456, 6209, 127933, 10236, 23381, 8761, 2107, 5976, 6144, 3005, 22803, 3146, 53343, 9583, 6231, 5515, 56829, 581, 9887, 9131, 4245, 6156, 23293, 3297, 9775, 1676, 51251, 4860, 10605, 51594, 10921, 5520, 84893, 29102, 29883, 6147, 4848, 23318, 23644, 22978, 55571, 22…
GO:0072331	signal transduction by p53 class mediator	GOBP	173	0.0140664	1.01417	0.0130547	0.120606	up	754, 4582, 1026, 4869, 960, 1655, 2810, 1107, 7311, 85456, 4646, 2033, 7314, 10769, 11198, 10397, 6659, 3065, 64393, 546, 4193, 207, 5932, 5371, 50484, 5928, 9100, 5562, 9219, 7159, 204851, 581, 10111, 2309, 80279, 1459, 26155, 23028, 1647, 51065, 79813, 5366, 6794, 10498, 5934, 23612, 1432, 10919, 5563, 8445, 83667, 29117, 29883, 7157, 1859, 4848, 10514, 55571, 4849, 1874, 161742, 54700, 5571, 5…
GO:0098773	skin epidermis development	GOBP	38	-0.0297773	0.970662	0.0130567	0.120606	down	2778, 9620, 1001, 16, 55366, 1956, 998, 3065, 8323, 5970, 8861, 4851, 6654, 10855, 596, 340481, 50814, 2263, 135228, 80326, 6608, 7042, 8717, 7976, 6615, 55504, 6469, 126695, 7124, 10913, 94234, 4038, 28514, 8549, 8626, 9079
GO:0001657	ureteric bud development	GOBP	54	-0.0259324	0.974401	0.0131604	0.121042	down	7849, 6422, 4072, 7422, 55366, 9500, 4070, 2247, 2260, 1739, 6492, 255743, 5311, 4090, 596, 4609, 2263, 6608, 55083, 342184, 64412, 10409, 4092, 3280, 6469, 4091, 4086, 79633, 5727, 10220, 384, 3207, 7482, 5087, 56998, 650, 9353, 3611, 7475, 5228, 2297, 6092, 9241, 30812, 130497, 5979, 2246, 170690, 54361, 9244, 8642
GO:0072163	mesonephric epithelium development	GOBP	54	-0.0259324	0.974401	0.0131604	0.121042	down	7849, 6422, 4072, 7422, 55366, 9500, 4070, 2247, 2260, 1739, 6492, 255743, 5311, 4090, 596, 4609, 2263, 6608, 55083, 342184, 64412, 10409, 4092, 3280, 6469, 4091, 4086, 79633, 5727, 10220, 384, 3207, 7482, 5087, 56998, 650, 9353, 3611, 7475, 5228, 2297, 6092, 9241, 30812, 130497, 5979, 2246, 170690, 54361, 9244, 8642
GO:0072164	mesonephric tubule development	GOBP	54	-0.0259324	0.974401	0.0131604	0.121042	down	7849, 6422, 4072, 7422, 55366, 9500, 4070, 2247, 2260, 1739, 6492, 255743, 5311, 4090, 596, 4609, 2263, 6608, 55083, 342184, 64412, 10409, 4092, 3280, 6469, 4091, 4086, 79633, 5727, 10220, 384, 3207, 7482, 5087, 56998, 650, 9353, 3611, 7475, 5228, 2297, 6092, 9241, 30812, 130497, 5979, 2246, 170690, 54361, 9244, 8642
GO:1904357	negative regulation of telomere maintenance via telomere lengthening	GOBP	7	0.0369547	1.03765	0.0133511	0.122621	up	3192, 80351, 55226, 7013, 54984
GO:0006482	protein demethylation	GOBP	21	0.0274498	1.02783	0.0135711	0.124286	up	22992, 8242, 221037, 23028, 5927, 23030, 23135, 8284, 51400, 55818, 5253, 23081, 84678, 23210, 7403, 3299, 55806, 55693
GO:0008214	protein dealkylation	GOBP	21	0.0274498	1.02783	0.0135711	0.124286	up	22992, 8242, 221037, 23028, 5927, 23030, 23135, 8284, 51400, 55818, 5253, 23081, 84678, 23210, 7403, 3299, 55806, 55693
GO:0046951	ketone body biosynthetic process	GOBP	7	-0.0527079	0.948657	0.0136246	0.124599	down	38, 65985, 3155, 56898, 10998, 3158
GO:0021915	neural tube development	GOBP	87	-0.0210266	0.979193	0.0136679	0.124816	down	3091, 677, 10653, 6422, 9620, 6692, 1969, 2909, 23513, 2348, 6659, 8289, 5754, 6768, 29072, 5663, 8323, 65979, 10395, 10512, 1856, 8854, 4851, 6497, 4522, 5311, 8985, 5567, 10427, 25902, 133, 5566, 9742, 57728, 5898, 55626, 26005, 57619, 10522, 23242, 55081, 79600, 7289, 6788, 54910, 26160, 84678, 26146, 317, 7403, 6608, 253430, 7042, 5362, 8463, 7976, 585, 3169, 140467, 3280, 2535, 23432, 144165…
GO:0051271	negative regulation of cellular component movement	GOBP	140	-0.0174554	0.982696	0.0137392	0.12529	down	81, 3162, 9289, 7168, 2950, 388, 10653, 7414, 5797, 87, 6422, 25932, 3486, 10509, 11188, 11171, 5796, 1545, 8829, 29, 4070, 4771, 328, 5314, 2247, 3146, 4780, 57175, 11057, 7869, 23332, 55558, 10395, 10512, 51094, 4851, 8976, 153090, 10221, 90102, 23560, 5795, 596, 5793, 58516, 10076, 375056, 9270, 57522, 3084, 10507, 10891, 6722, 6376, 5912, 56254, 196528, 9368, 94241, 1809, 684, 90627, 55435, 6…
GO:0001942	hair follicle development	GOBP	36	-0.030204	0.970248	0.0139566	0.126733	down	2778, 9620, 1001, 16, 55366, 1956, 998, 3065, 8323, 5970, 8861, 4851, 6654, 10855, 596, 340481, 50814, 2263, 135228, 80326, 6608, 7042, 8717, 7976, 6615, 55504, 6469, 7124, 10913, 94234, 4038, 8549, 8626, 9079
GO:0022404	molting cycle process	GOBP	36	-0.030204	0.970248	0.0139566	0.126733	down	2778, 9620, 1001, 16, 55366, 1956, 998, 3065, 8323, 5970, 8861, 4851, 6654, 10855, 596, 340481, 50814, 2263, 135228, 80326, 6608, 7042, 8717, 7976, 6615, 55504, 6469, 7124, 10913, 94234, 4038, 8549, 8626, 9079
GO:0022405	hair cycle process	GOBP	36	-0.030204	0.970248	0.0139566	0.126733	down	2778, 9620, 1001, 16, 55366, 1956, 998, 3065, 8323, 5970, 8861, 4851, 6654, 10855, 596, 340481, 50814, 2263, 135228, 80326, 6608, 7042, 8717, 7976, 6615, 55504, 6469, 7124, 10913, 94234, 4038, 8549, 8626, 9079
GO:0034644	cellular response to UV	GOBP	44	0.0212261	1.02145	0.0140399	0.127309	up	1026, 1642, 2033, 5796, 55031, 4193, 1387, 7528, 4311, 581, 26155, 23028, 6794, 1965, 8450, 10856, 7508, 22890, 7157, 4609, 5111, 94241, 5429, 4734, 5481, 55364, 2067, 23411, 84236, 51499, 8692, 54929, 1643, 3373, 7507, 2072, 842, 79913, 993, 4157, 8372, 4776, 8626, 4239
GO:2001234	negative regulation of apoptotic signaling pathway	GOBP	116	0.0161123	1.01624	0.0141886	0.128477	up	754, 3162, 3091, 4582, 2017, 10625, 960, 6648, 4000, 2950, 8795, 3685, 4170, 4841, 10808, 3301, 64114, 2729, 292, 3958, 10525, 3064, 2730, 3315, 8829, 55031, 8837, 10105, 3304, 207, 10197, 5663, 2907, 4780, 50484, 10771, 5894, 9821, 581, 5970, 26155, 9529, 23028, 9181, 3303, 10449, 7494, 596, 90, 84447, 3148, 54700, 6376, 355, 8797, 1491, 5716, 599, 6198, 55011, 55486, 841, 65018, 7046, 4335, 234…
GO:0002446	neutrophil mediated immunity	GOBP	11	-0.0442297	0.956734	0.0142165	0.128548	down	2150, 306, 6374, 29, 6813, 3569, 11334, 51135, 5724, 6850, 6372
GO:1901880	negative regulation of protein depolymerization	GOBP	30	-0.0332757	0.967272	0.0142722	0.128871	down	6709, 2934, 2059, 85477, 118, 830, 822, 2039, 23332, 9181, 51474, 10013, 324, 4281, 130271, 10300, 11078, 11344, 2258, 10677, 29767, 119, 79929, 146206, 7111, 25802
GO:0009887	animal organ morphogenesis	GOBP	557	-0.00943492	0.990609	0.0143141	0.128894	down	3091, 3691, 80781, 2778, 7849, 4478, 57142, 3636, 4638, 7168, 9510, 3491, 5797, 1832, 5066, 163, 6422, 780, 59277, 5708, 9620, 3371, 6778, 7422, 823, 55366, 29123, 59338, 2274, 1956, 5447, 1969, 4853, 8842, 7311, 5879, 1952, 85301, 7048, 25, 6431, 5361, 6647, 79191, 1954, 2697, 23513, 4323, 2348, 27173, 166, 161, 2033, 7314, 9993, 8829, 157506, 5747, 998, 9927, 7476, 3340, 5048, 55727, 6659, 29, …
GO:0010172	embryonic body morphogenesis	GOBP	7	-0.0583173	0.943351	0.0143149	0.128894	down	23187, 23332, 90102, 50937
GO:0007049	cell cycle	GOBP	1138	0.00682276	1.00685	0.0143908	0.129396	up	351, 3320, 4627, 3312, 1718, 1982, 3688, 4582, 1026, 4869, 811, 203068, 677, 595, 4735, 4000, 2810, 388, 805, 7803, 6651, 2122, 22822, 6422, 4134, 208, 10096, 7077, 5708, 6421, 1642, 1107, 5500, 10983, 4628, 2059, 7514, 8502, 5781, 64859, 6232, 23607, 896, 10383, 4926, 1956, 23363, 81669, 11180, 901, 4853, 6829, 311, 7311, 85456, 8729, 3993, 274, 25, 55752, 994, 2771, 5903, 9611, 80218, 23513, 26…
GO:0090002	establishment of protein localization to plasma membrane	GOBP	77	-0.0219428	0.978296	0.0144189	0.129468	down	302, 3688, 23499, 3728, 2181, 64114, 81619, 1969, 10890, 3799, 999, 2319, 55737, 2621, 207, 10133, 5357, 5872, 7132, 6093, 63971, 3875, 23241, 1739, 9475, 55690, 8394, 9341, 10434, 83871, 10211, 23167, 64398, 64083, 3551, 57154, 8500, 27237, 50848, 91663, 1445, 5170, 163882, 6844, 583, 23433, 9368, 8548, 11031, 145567, 5318, 391, 84668, 23555, 129303, 10580, 196383, 5727, 25837, 54997, 340348, 11…
GO:0048588	developmental cell growth	GOBP	120	-0.0187933	0.981382	0.0145872	0.130593	down	6696, 351, 3897, 3688, 23499, 57142, 2017, 214, 2539, 8826, 5364, 3913, 7414, 7422, 8085, 10509, 23327, 7048, 25, 5361, 1954, 4897, 8766, 8829, 5048, 9798, 10611, 817, 23394, 659, 3275, 7869, 23111, 80208, 55558, 6049, 3984, 10512, 8904, 1808, 23011, 57698, 3475, 6794, 1946, 10013, 23767, 57154, 79594, 50618, 8437, 150465, 8470, 3084, 10507, 6416, 6722, 22902, 134430, 5532, 23242, 2931, 51393, 55…
GO:0045945	positive regulation of transcription from RNA polymerase III promoter	GOBP	6	0.0353398	1.03597	0.014597	0.130593	up	57680, 23379, 79664, 57521, 8178, 84524
GO:0031293	membrane protein intracellular domain proteolysis	GOBP	11	0.0322998	1.03283	0.0146052	0.130593	up	8720, 23385, 51107, 5970, 84888, 4790, 84236, 55851, 4804
GO:0044767	single-organism developmental process	GOBP	3929	-0.00472178	0.995289	0.0147091	0.131225	down	6696, 71, 351, 375790, 5660, 60, 3320, 4627, 9445, 3939, 231, 3326, 6277, 7296, 81, 226, 821, 1718, 1284, 302, 3162, 8140, 3339, 3897, 1728, 3091, 3691, 567, 80781, 1282, 8878, 3688, 10521, 2194, 2778, 5209, 3880, 7849, 824, 2317, 23499, 967, 3856, 3309, 1026, 4478, 2355, 57142, 9289, 8754, 3636, 1981, 2017, 214, 4869, 9518, 4904, 307, 2539, 57674, 960, 1655, 4638, 498, 5052, 4691, 51473, 811, 66…
GO:0040013	negative regulation of locomotion	GOBP	140	-0.0172914	0.982857	0.0147166	0.131225	down	3162, 9289, 7168, 2950, 388, 10653, 7414, 5797, 6422, 25932, 3486, 10509, 11188, 11171, 5796, 1545, 8829, 57561, 29, 4070, 4771, 328, 2247, 3146, 4780, 57175, 11057, 7869, 23332, 55558, 10395, 10512, 51094, 4851, 8976, 153090, 10221, 90102, 23560, 5795, 596, 5793, 58516, 10076, 375056, 9270, 57522, 3084, 10507, 10891, 6722, 6376, 5912, 56254, 196528, 9368, 94241, 1809, 684, 90627, 5771, 55435, 65…
GO:0048873	homeostasis of number of cells within a tissue	GOBP	17	-0.0384055	0.962323	0.014773	0.131546	down	5781, 118, 5879, 2149, 581, 596, 51542, 3845, 1435, 6608, 5881, 3574, 387597, 924, 2624, 53833, 11151
GO:0002053	positive regulation of mesenchymal cell proliferation	GOBP	14	-0.0408742	0.95995	0.0148771	0.132289	down	7422, 7048, 6772, 2260, 4041, 8660, 4609, 2263, 657, 6608, 6469, 2254, 93986, 8626
GO:0051641	cellular localization	GOBP	1677	-0.00605368	0.993965	0.014922	0.132505	down	2512, 351, 375790, 3320, 4627, 3312, 3326, 81, 821, 754, 302, 6124, 3162, 7114, 3091, 3181, 3688, 23224, 2317, 23499, 967, 7184, 3309, 3710, 1026, 4478, 2017, 4869, 4904, 498, 5052, 811, 203068, 9168, 677, 6721, 23471, 3313, 8826, 6709, 6191, 4000, 6128, 6129, 2810, 6223, 388, 805, 966, 3728, 55754, 6224, 6229, 7414, 7345, 4118, 6168, 2181, 4641, 163, 29927, 3921, 5784, 4134, 7529, 208, 23286, 10…
GO:0021762	substantia nigra development	GOBP	22	-0.0351304	0.965479	0.0149667	0.132719	down	60, 3309, 2539, 805, 2746, 9919, 998, 808, 64770, 4155, 1152, 7533, 22933, 59345, 10409, 11240, 2254, 57447, 6271, 9118, 9143, 5354
GO:1903364	positive regulation of cellular protein catabolic process	GOBP	119	0.01544	1.01556	0.0151053	0.133412	up	754, 4478, 5708, 1075, 975, 2729, 7311, 7314, 25897, 29979, 10769, 5747, 5714, 5688, 57761, 23198, 4193, 207, 5692, 10197, 5695, 5663, 4780, 255738, 5709, 1452, 5685, 9810, 5690, 5720, 51433, 54467, 857, 25820, 10213, 29978, 5710, 5705, 9491, 5702, 6613, 5717, 9861, 5684, 9184, 9817, 5701, 93974, 5704, 8454, 65992, 153090, 5718, 10221, 119504, 2629, 7494, 6449, 5706, 57154, 1601, 5721, 255488, 56…
GO:0040029	regulation of gene expression, epigenetic	GOBP	141	0.015387	1.01551	0.0151111	0.133412	up	60, 3181, 10209, 4641, 23451, 3021, 1956, 11176, 8085, 9643, 9611, 3159, 9188, 2033, 8087, 9698, 8289, 3065, 8467, 9555, 5976, 7913, 5928, 25885, 58487, 1786, 23304, 8932, 51742, 4152, 23347, 79101, 51132, 5441, 10013, 6602, 5437, 51082, 94239, 5252, 29102, 5604, 57708, 29883, 10664, 23318, 23512, 10514, 54487, 84444, 53615, 9337, 26523, 5253, 1789, 3014, 22933, 9759, 22893, 63925, 221830, 8994, …
GO:1903035	negative regulation of response to wounding	GOBP	36	-0.032184	0.968328	0.0151177	0.133412	down	6696, 302, 5328, 5270, 2697, 2247, 23332, 90102, 84959, 8573, 135228, 5627, 348, 5155, 1906, 239, 2161, 5054, 18, 634, 5624, 2811, 2160, 3273, 947, 54361, 5592, 2147
GO:0030593	neutrophil chemotaxis	GOBP	27	-0.0335331	0.967023	0.015134	0.133412	down	5879, 8729, 3958, 2919, 1525, 5293, 6376, 5144, 7042, 3576, 6288, 6850, 5880, 972, 114609, 1907, 2920, 6347, 728, 57580, 51192, 9353, 51561, 7060, 719
GO:0051438	regulation of ubiquitin-protein transferase activity	GOBP	70	0.0182655	1.01843	0.0151486	0.133412	up	5708, 7311, 25, 7314, 57561, 5714, 5688, 57761, 23198, 5692, 10197, 5695, 5663, 5709, 5685, 5690, 5720, 51433, 3984, 10213, 5710, 9529, 5705, 9491, 5702, 5717, 9861, 5684, 9184, 5701, 5704, 8454, 5718, 119504, 10116, 5706, 5721, 5694, 23142, 5693, 79699, 5711, 5696, 10210, 8697, 5716, 5700, 29945, 54165, 64682, 8555, 8945, 65018, 55294, 84259, 648, 4092, 7321, 27338, 123879, 5682, 5699, 10393, 56…
GO:0030073	insulin secretion	GOBP	85	-0.0207269	0.979486	0.015239	0.134024	down	3091, 3710, 6422, 6513, 2746, 5781, 292, 3799, 2697, 5211, 6659, 3065, 26056, 2752, 27230, 54795, 2029, 5894, 6720, 90007, 9230, 6566, 3667, 4041, 1946, 8660, 5906, 9324, 9575, 57555, 90550, 3709, 415116, 80024, 291, 22841, 65985, 6717, 5532, 27445, 5530, 818, 9451, 3033, 3625, 408, 5019, 3382, 8398, 23410, 1268, 3717, 93, 94121, 402, 406, 91942, 9572, 111, 6804, 2850, 6616, 8622, 5715, 6755, 707…
GO:0045773	positive regulation of axon extension	GOBP	21	-0.0356251	0.965002	0.0152819	0.134067	down	3897, 23499, 7422, 1954, 8766, 8829, 5048, 23394, 659, 3984, 57698, 3084, 6722, 22902, 51393, 9037, 11344, 6792, 3611, 27185, 9423
GO:2000765	regulation of cytoplasmic translation	GOBP	3	0.0406859	1.04152	0.0153814	0.134067	up	51441, 80315, 9001
GO:0051173	positive regulation of nitrogen compound metabolic process	GOBP	1081	0.00676731	1.00679	0.0153875	0.134067	up	351, 375790, 3320, 3312, 3326, 3091, 8878, 10521, 7849, 4582, 3309, 2355, 4869, 4904, 1655, 4691, 811, 677, 6721, 6191, 4000, 4233, 3491, 805, 4779, 5430, 6625, 2181, 23367, 2122, 6422, 8473, 3609, 2034, 7077, 2547, 4072, 10808, 975, 6778, 7422, 8301, 7203, 55366, 2274, 1956, 1316, 6830, 81669, 10574, 6950, 3184, 6829, 7311, 5879, 8085, 1153, 55832, 10694, 9643, 999, 4646, 9921, 3654, 2150, 10576…
GO:0007268	chemical synaptic transmission	GOBP	277	-0.0134251	0.986665	0.0154006	0.134067	down	3312, 1728, 3710, 488, 7416, 50488, 5792, 1956, 7779, 27020, 5270, 5879, 3799, 1627, 2319, 2771, 23513, 11188, 8766, 10769, 7476, 5048, 10755, 1979, 6809, 2752, 207, 4155, 57586, 5663, 23394, 9097, 10723, 1739, 80208, 7533, 84896, 10211, 57679, 8898, 55607, 9775, 8500, 6812, 5906, 9746, 1385, 5566, 26258, 6505, 1861, 5538, 9693, 57555, 25953, 4983, 6722, 26037, 23613, 6844, 8573, 22941, 5789, 204…
GO:0098916	anterograde trans-synaptic signaling	GOBP	277	-0.0134251	0.986665	0.0154006	0.134067	down	3312, 1728, 3710, 488, 7416, 50488, 5792, 1956, 7779, 27020, 5270, 5879, 3799, 1627, 2319, 2771, 23513, 11188, 8766, 10769, 7476, 5048, 10755, 1979, 6809, 2752, 207, 4155, 57586, 5663, 23394, 9097, 10723, 1739, 80208, 7533, 84896, 10211, 57679, 8898, 55607, 9775, 8500, 6812, 5906, 9746, 1385, 5566, 26258, 6505, 1861, 5538, 9693, 57555, 25953, 4983, 6722, 26037, 23613, 6844, 8573, 22941, 5789, 204…
GO:0099536	synaptic signaling	GOBP	277	-0.0134251	0.986665	0.0154006	0.134067	down	3312, 1728, 3710, 488, 7416, 50488, 5792, 1956, 7779, 27020, 5270, 5879, 3799, 1627, 2319, 2771, 23513, 11188, 8766, 10769, 7476, 5048, 10755, 1979, 6809, 2752, 207, 4155, 57586, 5663, 23394, 9097, 10723, 1739, 80208, 7533, 84896, 10211, 57679, 8898, 55607, 9775, 8500, 6812, 5906, 9746, 1385, 5566, 26258, 6505, 1861, 5538, 9693, 57555, 25953, 4983, 6722, 26037, 23613, 6844, 8573, 22941, 5789, 204…
GO:0099537	trans-synaptic signaling	GOBP	277	-0.0134251	0.986665	0.0154006	0.134067	down	3312, 1728, 3710, 488, 7416, 50488, 5792, 1956, 7779, 27020, 5270, 5879, 3799, 1627, 2319, 2771, 23513, 11188, 8766, 10769, 7476, 5048, 10755, 1979, 6809, 2752, 207, 4155, 57586, 5663, 23394, 9097, 10723, 1739, 80208, 7533, 84896, 10211, 57679, 8898, 55607, 9775, 8500, 6812, 5906, 9746, 1385, 5566, 26258, 6505, 1861, 5538, 9693, 57555, 25953, 4983, 6722, 26037, 23613, 6844, 8573, 22941, 5789, 204…
GO:0060314	regulation of ryanodine-sensitive calcium-release channel activity	GOBP	17	-0.0407336	0.960085	0.0154107	0.134067	down	805, 808, 817, 4842, 5311, 5566, 57190, 6717, 5144, 2946, 57158, 9472, 1193, 126306
GO:0003215	cardiac right ventricle morphogenesis	GOBP	10	-0.0451646	0.95584	0.0154433	0.134169	down	6659, 10512, 4851, 182, 55636, 657, 7042, 10848, 57057, 8928
GO:0060560	developmental growth involved in morphogenesis	GOBP	120	-0.018548	0.981623	0.0155641	0.134631	down	6696, 351, 3897, 3688, 23499, 57142, 2017, 214, 8826, 5364, 3913, 7414, 6422, 3371, 7422, 10509, 23327, 7048, 25, 5361, 1954, 4897, 8766, 8829, 157506, 5048, 5754, 9798, 23394, 659, 7869, 23111, 80208, 55558, 6049, 3984, 10512, 8904, 1808, 23011, 57698, 4851, 3475, 6794, 1946, 10013, 23767, 57154, 79594, 5469, 50618, 8437, 150465, 3084, 10507, 6722, 22902, 2263, 134430, 5532, 23242, 51393, 55364,…
GO:0000154	rRNA modification	GOBP	27	0.0260588	1.0264	0.0155676	0.134631	up	117246, 10528, 114049, 51602, 55226, 55623, 4839, 1736, 387338, 79066, 155400, 10436, 29960, 196074, 55651, 64216, 54433, 154743, 63899, 51106, 260294
GO:0001823	mesonephros development	GOBP	55	-0.0251984	0.975116	0.0155801	0.134631	down	7849, 6422, 4072, 7422, 55366, 9500, 4070, 2247, 2260, 1739, 6492, 255743, 5311, 4090, 596, 4609, 2263, 6608, 55083, 342184, 64412, 10409, 4092, 3280, 6469, 4091, 4086, 79633, 5727, 10220, 384, 3207, 7482, 5087, 56998, 650, 9353, 3611, 7475, 5228, 116039, 2297, 6092, 9241, 30812, 130497, 5979, 2246, 170690, 54361, 9244, 8642
GO:0035023	regulation of Rho protein signal transduction	GOBP	66	-0.0231094	0.977156	0.0155802	0.134631	down	3688, 9289, 64787, 23365, 10160, 2909, 5879, 7204, 2150, 29, 64283, 7126, 2149, 8452, 7410, 5894, 9828, 10395, 9181, 10211, 57679, 6654, 84033, 1894, 27237, 55701, 54869, 50618, 9826, 23268, 6655, 9855, 221178, 80243, 55785, 54848, 121512, 64857, 1902, 50650, 57449, 23370, 9639, 50649, 19, 408, 143872, 348, 253980, 23263, 23229, 153478, 5924, 64411, 25894, 397, 26230, 7074, 8997, 57580, 128272, 5…
GO:0050982	detection of mechanical stimulus	GOBP	12	-0.0438467	0.957101	0.0156164	0.134762	down	3728, 5270, 5311, 23258, 3673, 1301, 79955, 114780, 40, 10343, 168507
GO:0071496	cellular response to external stimulus	GOBP	142	0.0140142	1.01411	0.0157387	0.135635	up	476, 3312, 3162, 3309, 1026, 6721, 2950, 558, 7378, 6422, 6513, 8795, 3371, 1535, 23710, 2729, 3992, 1956, 2909, 5166, 5879, 1611, 2697, 1265, 2348, 166, 4055, 8644, 2621, 81631, 2752, 51100, 4193, 207, 490, 4780, 9531, 255738, 7132, 23394, 4316, 875, 659, 9821, 5562, 6720, 23032, 9131, 1312, 1647, 81788, 10670, 867, 5366, 2629, 7494, 3673, 1965, 6548, 10919, 5469, 596, 80315, 29103, 5563, 8648, …
GO:0010644	cell communication by electrical coupling	GOBP	14	-0.0437914	0.957154	0.0158267	0.136211	down	476, 805, 1627, 2697, 808, 817, 857, 5566, 6717, 5144, 5318
GO:0060413	atrial septum morphogenesis	GOBP	11	-0.044972	0.956024	0.0161725	0.139001	down	3491, 4853, 6659, 7468, 659, 90, 6608, 7042, 161882, 57057
GO:0098801	regulation of renal system process	GOBP	14	-0.0405217	0.960288	0.0162428	0.139365	down	1535, 2150, 2697, 2621, 2149, 1312, 134, 4881, 5155, 1906, 80763, 2013, 10699, 1813
GO:0070542	response to fatty acid	GOBP	19	-0.0366304	0.964032	0.0162581	0.139365	down	3949, 7520, 5166, 6720, 1490, 445, 6602, 1385, 10891, 3155, 210, 51141, 5724, 2170, 7097, 4830, 1906, 1869, 2696
GO:0051347	positive regulation of transferase activity	GOBP	373	0.00994991	1.01	0.0163037	0.139569	up	3326, 2180, 3309, 1026, 8754, 595, 8826, 3491, 65125, 805, 5708, 8795, 10808, 975, 7422, 5781, 896, 1956, 81669, 6950, 7311, 5879, 7295, 51495, 7048, 25, 994, 2771, 6647, 3654, 10576, 6653, 112, 7314, 57561, 5747, 998, 10575, 808, 2621, 10961, 9500, 5714, 5688, 7164, 57761, 51429, 23198, 10892, 2149, 207, 57498, 5335, 5692, 10197, 5695, 2247, 5663, 9618, 5709, 23394, 2889, 2260, 7410, 5894, 1847,…
GO:0008589	regulation of smoothened signaling pathway	GOBP	38	-0.0293082	0.971117	0.0164195	0.140374	down	51473, 6422, 5447, 5270, 1387, 5567, 27148, 5566, 9742, 2121, 2263, 26005, 79600, 84662, 7289, 57037, 79659, 8945, 22856, 26160, 26146, 6608, 84976, 57560, 79809, 7483, 3169, 23432, 54903, 6469, 147040, 5727, 2254, 8643, 2619
GO:0051047	positive regulation of secretion	GOBP	154	-0.016436	0.983698	0.0164698	0.140617	down	3091, 8754, 3329, 2181, 1535, 2746, 5781, 54843, 1956, 399687, 85477, 3799, 25, 2150, 164, 55737, 2697, 6659, 2752, 2149, 27230, 3146, 54795, 156, 2260, 23332, 23413, 80381, 1808, 3566, 64083, 7494, 1432, 3661, 8673, 7110, 6812, 8660, 1385, 79792, 57555, 90550, 27183, 65985, 6717, 10626, 23765, 5532, 23705, 8027, 5481, 65018, 55204, 3569, 5874, 3625, 408, 5019, 136, 8398, 8692, 7042, 23410, 965, …
GO:0007416	synapse assembly	GOBP	64	-0.0242536	0.976038	0.0165276	0.140908	down	351, 375790, 10160, 347902, 27020, 999, 4897, 5747, 7476, 10611, 23394, 28988, 7162, 55607, 1946, 23767, 8934, 9746, 3084, 57555, 64284, 221935, 7855, 29904, 22941, 5789, 2048, 27445, 22829, 200933, 22859, 26052, 57463, 22871, 85358, 3556, 80823, 5021, 56133, 84631, 9369, 40, 56127, 56122, 1056, 56126, 9806, 4038, 6092, 54413, 2049, 1813, 1141, 56132, 43, 4208
GO:0009063	cellular amino acid catabolic process	GOBP	67	-0.0267613	0.973594	0.0165477	0.140908	down	3081, 1743, 23576, 1738, 875, 4842, 4942, 11112, 493, 6470, 501, 85007, 23564, 3155, 2184, 56922, 92675, 27034, 26275, 4329, 80150, 5471, 549, 3176, 5860, 435, 23464, 7915, 2639, 2954, 10157, 275, 8659, 51166, 259307, 123688, 18, 57571, 3034, 10841, 10993, 51268, 3242, 157739
GO:1901879	regulation of protein depolymerization	GOBP	34	-0.0310337	0.969443	0.0166068	0.141224	down	6709, 2934, 2059, 85477, 118, 830, 2150, 822, 2039, 23332, 9181, 51474, 10013, 324, 4281, 1073, 130271, 9037, 10300, 11078, 11344, 2258, 10677, 29767, 119, 79929, 146206, 7111, 57026, 25802
GO:0046794	transport of virus	GOBP	41	0.0218436	1.02208	0.0166363	0.141288	up	7514, 7311, 5903, 7314, 858, 4928, 3840, 857, 9818, 10762, 9972, 51160, 23165, 2060, 3839, 6993, 6890, 9883, 137492, 23279, 9688, 3836, 348995, 81929, 684, 8086, 9631, 8480, 11097, 8563, 55048, 79902, 10189, 79228, 9397, 3434, 129401, 155382
GO:0007528	neuromuscular junction development	GOBP	20	-0.0364653	0.964192	0.0169573	0.143824	down	351, 375790, 1282, 3913, 3371, 4898, 7402, 2149, 57679, 9093, 1287, 4734, 2119, 784, 782, 55906, 785, 5913, 4038
GO:1905331	negative regulation of morphogenesis of an epithelium	GOBP	5	-0.054309	0.947139	0.0170278	0.144232	down	4070, 6772, 23332, 90102, 7124
GO:0002790	peptide secretion	GOBP	100	-0.0190434	0.981137	0.0171115	0.14475	down	3091, 7849, 3710, 6422, 6513, 2746, 5781, 1956, 292, 3799, 2697, 5211, 6659, 3065, 26056, 2752, 27230, 54795, 2029, 5894, 6720, 90007, 9230, 6566, 3667, 4041, 1946, 55585, 8660, 5906, 9324, 9575, 57555, 90550, 3709, 415116, 80024, 291, 22841, 65985, 6717, 5532, 27445, 5530, 55636, 818, 9451, 3569, 19, 3033, 3625, 408, 5019, 3382, 8398, 23410, 23178, 1268, 134, 3717, 8425, 93, 94121, 402, 406, 919…
GO:0044087	regulation of cellular component biogenesis	GOBP	448	-0.010054	0.989996	0.0172148	0.145432	down	375790, 3320, 3312, 7114, 23499, 4478, 2017, 4869, 64787, 51473, 55243, 9168, 7168, 8826, 6709, 3491, 4641, 6422, 3021, 10787, 4134, 10096, 1642, 2934, 7422, 2059, 5781, 347902, 1969, 2909, 85477, 10565, 118, 5879, 55832, 2288, 25, 830, 2150, 2697, 10163, 3064, 4323, 6653, 6624, 10769, 822, 5747, 998, 7476, 27072, 3337, 10092, 23064, 3054, 2039, 4070, 51429, 22919, 51100, 3304, 4771, 688, 8451, 8…
GO:0050974	detection of mechanical stimulus involved in sensory perception	GOBP	5	-0.0541917	0.947251	0.0174713	0.147405	down	5270, 3673, 1301, 79955, 40
GO:1901800	positive regulation of proteasomal protein catabolic process	GOBP	55	0.0197846	1.01998	0.0176176	0.148445	up	2729, 25897, 29979, 10769, 57761, 4193, 207, 5663, 4780, 1452, 9810, 54467, 857, 25820, 29978, 5705, 5702, 6613, 9817, 5701, 5704, 65992, 153090, 10221, 7494, 6449, 5706, 1601, 255488, 122809, 154214, 26263, 5716, 1263, 22933, 5700, 64326, 127544, 23640, 55294, 90637, 8554, 114881, 9655, 55212, 51444, 25898, 4092, 144165, 9781, 5071
GO:0050767	regulation of neurogenesis	GOBP	368	-0.0108143	0.989244	0.0176722	0.148711	down	6696, 351, 3897, 3091, 567, 23499, 57142, 9289, 1981, 2017, 811, 8826, 5364, 55754, 6422, 7431, 7520, 7077, 7422, 5792, 6692, 23363, 27020, 2909, 5270, 5879, 1627, 10509, 2288, 23327, 274, 25, 9921, 5361, 79191, 1954, 4897, 27, 6653, 112, 8766, 8829, 10769, 23303, 5747, 7476, 5048, 3065, 23064, 5754, 3572, 54664, 4193, 4771, 207, 85464, 57498, 5108, 9798, 10611, 6695, 5663, 4780, 23394, 2889, 226…
GO:0061572	actin filament bundle organization	GOBP	76	-0.0214665	0.978762	0.0177422	0.149104	down	81, 7184, 7168, 87, 6422, 2059, 5358, 3693, 118, 5879, 7791, 10163, 6624, 998, 2039, 4070, 7126, 4771, 5357, 8452, 57175, 6093, 9475, 23332, 3984, 10395, 1490, 57698, 51474, 55607, 90102, 6548, 8500, 56907, 55971, 9270, 80115, 10174, 6722, 1902, 1809, 9639, 7046, 9530, 673, 408, 2185, 5058, 11346, 29109, 585, 55616, 395, 253980, 359845, 10580, 221692, 51466, 4739, 134549, 85358, 2041, 3397, 5734,…
GO:0000288	nuclear-transcribed mRNA catabolic process, deadenylation-dependent decay	GOBP	55	0.0210324	1.02126	0.0177906	0.149147	up	1981, 677, 1975, 85456, 9775, 10605, 29883, 4848, 23644, 55571, 22894, 4849, 9337, 9125, 149041, 23034, 5436, 27258, 4292, 5073, 115024, 4850, 80153, 25904, 27161, 23404, 5393, 7832, 11340, 23658, 5433, 118460, 51013, 57819, 196513, 51010, 25819, 54512, 57690, 28960, 340719, 197135
GO:0030336	negative regulation of cell migration	GOBP	117	-0.0181989	0.981966	0.0178003	0.149147	down	3162, 9289, 7168, 2950, 388, 7414, 5797, 6422, 25932, 3486, 11188, 11171, 5796, 1545, 29, 4070, 4771, 328, 2247, 3146, 4780, 57175, 11057, 23332, 10395, 51094, 4851, 8976, 153090, 10221, 90102, 23560, 5795, 596, 5793, 58516, 10076, 375056, 9270, 57522, 3084, 10891, 6722, 6376, 5912, 56254, 196528, 9368, 94241, 1809, 684, 90627, 657, 8519, 64081, 673, 6237, 5318, 8692, 10371, 55333, 9747, 9901, 13…
GO:0061311	cell surface receptor signaling pathway involved in heart development	GOBP	14	0.0297288	1.03018	0.0178348	0.149147	up	4853, 4851, 182, 90, 657, 6615, 64321, 650, 23462, 54567, 9241, 4487
GO:1904338	regulation of dopaminergic neuron differentiation	GOBP	3	-0.0615666	0.94029	0.0178401	0.149147	down	6422, 6469, 7074
GO:0006573	valine metabolic process	GOBP	9	-0.0493809	0.951818	0.0178815	0.149299	down	11112, 27034, 26275, 4329, 587, 6776, 586
GO:0070233	negative regulation of T cell apoptotic process	GOBP	6	-0.0515015	0.949802	0.0179473	0.149616	down	3091, 1942, 57678, 5588, 5896, 57864
GO:0008104	protein localization	GOBP	1498	-0.00593856	0.994079	0.017966	0.149616	down	375790, 3320, 4627, 3312, 3326, 81, 821, 1718, 754, 302, 6124, 7114, 3091, 8878, 3688, 23224, 2317, 23499, 967, 7184, 3309, 3710, 1026, 4478, 8754, 2017, 4869, 4904, 307, 5052, 811, 9168, 6721, 23471, 3313, 8826, 4735, 6191, 4000, 6128, 3329, 6129, 2810, 6223, 388, 3728, 55754, 9961, 6224, 6229, 7414, 4118, 6168, 1832, 2181, 4641, 5066, 163, 29927, 3921, 5784, 6422, 6513, 7529, 208, 9620, 4170, 1…
GO:0002320	lymphoid progenitor cell differentiation	GOBP	9	-0.0459129	0.955125	0.018069	0.150279	down	6659, 4851, 6654, 596, 22890, 3280, 6469, 2322, 6688
GO:0015718	monocarboxylic acid transport	GOBP	70	0.0186747	1.01885	0.0182265	0.151393	up	2180, 2182, 208, 1645, 9123, 9611, 10257, 207, 9121, 6256, 6566, 6567, 5563, 8648, 8660, 50640, 28232, 9368, 8884, 5205, 8273, 51660, 151473, 624, 9194, 8398, 10478, 54677, 348, 376497, 2170, 6850, 1244, 10809, 151176, 1906, 5025, 5608, 387700, 6578, 22925, 10998, 147011, 255189, 201232, 9120, 9122, 634, 5321, 1815, 84879, 123, 123264, 1813, 11309, 213, 162515, 6554, 345274, 9390
GO:0051639	actin filament network formation	GOBP	9	-0.0474508	0.953657	0.0183014	0.151819	down	87, 5358, 22837, 10092, 5357, 80206, 23242, 146206
GO:0060390	regulation of SMAD protein import into nucleus	GOBP	8	-0.047432	0.953675	0.0183798	0.152273	down	11030, 1601, 9688, 657, 7046, 64081, 7043, 654
GO:0036035	osteoclast development	GOBP	8	-0.0474133	0.953693	0.0184574	0.152301	down	302, 5048, 27086, 56975, 284266, 8111, 51208, 4057
GO:0060391	positive regulation of SMAD protein import into nucleus	GOBP	7	-0.0492354	0.951957	0.0184743	0.152301	down	11030, 1601, 9688, 657, 7046, 7043, 654
GO:0046950	cellular ketone body metabolic process	GOBP	10	-0.0492313	0.951961	0.018491	0.152301	down	38, 65985, 3155, 56898, 5019, 10998, 3158
GO:1902224	ketone body metabolic process	GOBP	10	-0.0492313	0.951961	0.018491	0.152301	down	38, 65985, 3155, 56898, 5019, 10998, 3158
GO:0051216	cartilage development	GOBP	85	-0.0205072	0.979702	0.0185016	0.152301	down	3091, 2778, 960, 3491, 3696, 5447, 85477, 85301, 7048, 7476, 64764, 2247, 2260, 4017, 659, 9321, 5970, 1490, 649, 861, 10498, 4090, 1432, 4209, 3232, 2101, 8091, 2121, 6722, 5595, 583, 2261, 4781, 9451, 657, 22856, 202018, 7046, 3200, 80856, 6935, 8692, 7042, 57560, 7059, 7483, 1301, 3373, 6615, 23314, 1277, 359845, 5916, 4086, 7298, 656, 1906, 2254, 3207, 7482, 55553, 11173, 650, 5307, 81029, 83…
GO:0051965	positive regulation of synapse assembly	GOBP	23	-0.0343039	0.966278	0.0185566	0.152558	down	375790, 347902, 7476, 23394, 7162, 1946, 23767, 9746, 57555, 29904, 2048, 22859, 57463, 22871, 3556, 80823, 5021, 84631, 9369, 40, 54413, 2049
GO:0006473	protein acetylation	GOBP	110	0.0157105	1.01583	0.0187019	0.153406	up	4582, 8473, 5447, 9643, 10847, 80218, 2033, 6659, 3065, 8202, 1487, 3054, 1387, 4842, 26155, 8861, 23338, 9862, 23741, 3976, 9329, 27154, 10856, 10902, 80155, 6885, 8648, 10474, 29117, 10664, 51126, 1810, 6879, 23774, 9575, 9913, 6598, 10891, 122830, 10445, 93624, 200186, 5595, 26036, 53615, 10626, 55140, 64769, 80018, 55689, 11091, 54386, 1962, 90780, 55011, 26151, 84128, 5187, 11143, 22976, 86,…
GO:0016054	organic acid catabolic process	GOBP	189	-0.0170808	0.983064	0.0187075	0.153406	down	208, 2746, 3030, 3081, 23475, 1743, 6342, 55268, 2752, 23576, 3295, 207, 1738, 39, 875, 4842, 5095, 83752, 4942, 11112, 493, 6470, 10449, 3667, 501, 9663, 594, 10327, 38, 83667, 55577, 8660, 1666, 4594, 85007, 5264, 23564, 1384, 5096, 1629, 1632, 4552, 1491, 224, 3155, 2184, 56922, 28976, 92675, 1962, 80724, 27034, 152926, 219743, 26275, 642, 35, 5828, 51084, 4329, 2110, 80150, 197322, 23659, 303…
GO:0001937	negative regulation of endothelial cell proliferation	GOBP	18	0.0267138	1.02707	0.0187615	0.153653	up	498, 5797, 2697, 858, 6772, 857, 93974, 9255, 7046, 55333, 348, 7498, 4804, 28984, 7857, 22846, 54567, 94
GO:0050848	regulation of calcium-mediated signaling	GOBP	37	-0.0298198	0.97062	0.0188804	0.15443	down	805, 3064, 808, 817, 4842, 5621, 493, 5311, 6548, 1012, 5566, 3084, 2065, 57190, 6717, 5144, 2185, 51643, 6850, 11123, 4935, 29995, 9001, 5025, 2946, 2633, 57158, 9472, 10231, 1240, 1193, 126306
GO:0006323	DNA packaging	GOBP	85	0.0179847	1.01815	0.0190594	0.155696	up	4869, 4673, 6046, 3021, 3159, 50809, 8467, 9555, 546, 4676, 23198, 3005, 55870, 29855, 23523, 5928, 23063, 26155, 9131, 54623, 6732, 8091, 9733, 7157, 10664, 84875, 1616, 3148, 81611, 10270, 80152, 144108, 3014, 22893, 23522, 8971, 23270, 85236, 55320, 146059, 257218, 25842, 64061, 55506, 3020, 64754, 3006, 1029, 91687, 3017, 8349, 8365, 79903, 83983, 8347, 2852, 121504, 266812, 8970, 8351, 26038…
GO:0003222	ventricular trabecula myocardium morphogenesis	GOBP	9	0.0316466	1.03215	0.0191869	0.156452	up	4851, 5469, 3084, 55636, 657, 7046, 7042, 54567, 8928
GO:0007229	integrin-mediated signaling pathway	GOBP	53	-0.0251275	0.975186	0.0192005	0.156452	down	4627, 3691, 3688, 967, 8754, 667, 9510, 3696, 3694, 102, 3685, 5781, 3693, 9564, 7791, 55914, 961, 5747, 2039, 8452, 65979, 1490, 1793, 3673, 3678, 9270, 5587, 2530, 83605, 2185, 57343, 6850, 4739, 11093, 2013, 55679, 3679, 8515, 3611, 634, 1015, 4185, 83706, 8174, 3674, 10077, 5354, 3684, 80739
GO:1903312	negative regulation of mRNA metabolic process	GOBP	23	0.0249406	1.02525	0.0192342	0.156527	up	3181, 5725, 6829, 6431, 11338, 27316, 10284, 6429, 9810, 6434, 6432, 9646, 79882, 79171, 51594, 10921, 1859, 1025, 904, 7936, 56254, 9704, 9530
GO:0016197	endosomal transport	GOBP	164	-0.0163936	0.98374	0.01928	0.156702	down	8878, 967, 4478, 388, 10123, 8301, 10890, 7311, 8729, 54832, 164, 55737, 6272, 30846, 6653, 7314, 8766, 27072, 23230, 51429, 27147, 9905, 5870, 6642, 200576, 23339, 10652, 5872, 23085, 22906, 4074, 58533, 63971, 27131, 51361, 9341, 8675, 9230, 9648, 22853, 23011, 55681, 22836, 9907, 57679, 22898, 8898, 7109, 400, 29911, 9784, 23258, 51160, 51652, 55275, 738, 51028, 1601, 8934, 84376, 9727, 27352,…
GO:0008206	bile acid metabolic process	GOBP	15	0.0289596	1.02938	0.0193209	0.156836	up	1645, 4864, 6342, 3295, 80025, 5205, 23411, 80270, 10005, 9572, 10998, 570, 8309
GO:0016180	snRNA processing	GOBP	16	0.0274398	1.02782	0.019624	0.15904	up	65123, 54973, 79650, 26512, 80789, 57508, 25896, 23404, 5393, 11340, 118460, 55756, 57117, 51010, 54512, 64852
GO:1902895	positive regulation of pri-miRNA transcription from RNA polymerase II promoter	GOBP	12	0.0294956	1.02993	0.0196419	0.15904	up	3091, 5970, 26354, 6722, 657, 2353, 5155, 4091, 4086, 650, 4804, 6688
GO:0090185	negative regulation of kidney development	GOBP	5	-0.0536155	0.947796	0.0197801	0.159957	down	7849, 4070, 6772, 6469, 130497
GO:1990138	neuron projection extension	GOBP	91	-0.0202887	0.979916	0.0199366	0.16102	down	3897, 3688, 23499, 57142, 2017, 214, 8826, 5364, 3913, 7414, 7422, 10509, 23327, 25, 5361, 1954, 4897, 8766, 8829, 5048, 23394, 659, 7869, 80208, 55558, 6049, 3984, 10512, 8904, 1808, 23011, 57698, 3475, 6794, 23767, 57154, 79594, 50618, 8437, 150465, 3084, 10507, 6722, 22902, 134430, 5532, 51393, 55364, 54910, 9706, 9037, 10371, 5362, 6405, 348, 5590, 22999, 11344, 57715, 84298, 65059, 80031, 51…
GO:0045935	positive regulation of nucleobase-containing compound metabolic process	GOBP	1017	0.00666874	1.00669	0.0199821	0.161036	up	351, 375790, 3312, 3091, 8878, 10521, 7849, 4582, 3309, 2355, 4869, 4904, 1655, 4691, 811, 677, 6721, 4000, 4233, 3491, 805, 4779, 5430, 6625, 2122, 6422, 8473, 3609, 2034, 7077, 2547, 4072, 10808, 975, 6778, 7422, 8301, 7203, 55366, 2274, 1956, 1316, 6830, 81669, 10574, 6950, 3184, 6829, 7311, 5879, 8085, 55832, 10694, 9643, 999, 4646, 9921, 3654, 2150, 10576, 3159, 112, 2033, 7314, 22904, 11338…
GO:0055013	cardiac muscle cell development	GOBP	23	-0.0340089	0.966563	0.0199886	0.161036	down	2539, 4000, 3192, 4628, 7422, 2274, 23363, 10611, 817, 4205, 1525, 8470, 80206, 6416, 6722, 9794, 2931, 91624, 10529, 1906, 5308, 9472
GO:0061448	connective tissue development	GOBP	119	-0.01735	0.9828	0.0202244	0.162712	down	3091, 2778, 960, 3491, 3696, 5447, 85477, 85301, 7048, 57561, 7476, 91252, 64764, 2247, 54795, 2260, 4017, 659, 23111, 79718, 9321, 5970, 1490, 4851, 649, 4041, 7494, 861, 10498, 4090, 1432, 4209, 3232, 2101, 38, 8091, 2121, 10891, 6722, 5595, 3398, 65985, 583, 9658, 5290, 114789, 2261, 4781, 9451, 9149, 22976, 657, 22856, 202018, 7046, 23411, 1435, 3200, 5019, 80856, 6935, 8692, 285590, 7042, 57…
GO:0051924	regulation of calcium ion transport	GOBP	106	-0.0200244	0.980175	0.0202472	0.162712	down	79026, 2539, 4638, 805, 1729, 1535, 7779, 51669, 25, 3958, 2771, 2697, 3064, 29979, 808, 2149, 5335, 5371, 817, 4842, 6786, 581, 857, 706, 5311, 6548, 596, 5566, 84959, 57190, 5170, 6717, 8573, 5587, 5144, 55636, 51393, 818, 283229, 784, 4067, 7225, 8398, 2185, 29763, 10681, 57620, 3383, 409, 5155, 7220, 6769, 55799, 9001, 782, 5025, 2946, 255057, 57158, 6271, 65267, 6347, 9472, 5336, 10008, 1950…
GO:0006278	RNA-dependent DNA biosynthetic process	GOBP	40	0.0229751	1.02324	0.0204337	0.163987	up	3192, 7203, 10574, 6950, 10728, 85456, 10694, 10576, 22948, 23381, 10575, 80351, 10111, 9887, 23293, 5981, 5570, 55226, 5609, 5595, 1736, 54386, 7013, 7014, 55651, 54433, 79991, 5588, 55135, 54984
GO:0032924	activin receptor signaling pathway	GOBP	21	-0.036381	0.964273	0.0204569	0.163987	down	10272, 659, 6497, 90, 4221, 7046, 3625, 23144, 55333, 4092, 93, 60436, 6469, 92, 2254, 151449, 8928, 94
GO:0042339	keratan sulfate metabolic process	GOBP	19	-0.036362	0.964291	0.0205512	0.164538	down	2799, 3074, 2720, 9334, 10678, 11046, 10331, 8703, 6482, 6484, 3073, 6487, 9435, 9331, 10402, 4166, 93010, 79369
GO:0051345	positive regulation of hydrolase activity	GOBP	493	-0.00906073	0.99098	0.0206125	0.164823	down	351, 375790, 3326, 3688, 3309, 64787, 216, 7168, 8826, 6709, 3329, 3491, 444, 5364, 805, 3192, 23365, 6422, 208, 6305, 8795, 1983, 9411, 3716, 2934, 7422, 8301, 8502, 10160, 1956, 1969, 2909, 54431, 23061, 2665, 10565, 5879, 4301, 1611, 8729, 7204, 3993, 51495, 23513, 27, 4323, 10564, 378, 8924, 5524, 394, 1285, 5747, 23645, 808, 23255, 3337, 29, 64283, 10550, 55738, 51429, 858, 23198, 27147, 230…
GO:0032925	regulation of activin receptor signaling pathway	GOBP	11	-0.042656	0.958241	0.0206524	0.164937	down	10272, 6497, 90, 4221, 23144, 55333, 4092, 93, 6469, 92, 2254
GO:0030072	peptide hormone secretion	GOBP	97	-0.0187758	0.981399	0.0207679	0.165384	down	3091, 7849, 3710, 6422, 6513, 2746, 5781, 1956, 292, 3799, 2697, 5211, 6659, 3065, 26056, 2752, 27230, 54795, 2029, 5894, 6720, 90007, 9230, 6566, 3667, 4041, 1946, 55585, 8660, 5906, 9324, 9575, 57555, 90550, 3709, 415116, 80024, 291, 22841, 65985, 6717, 5532, 27445, 5530, 55636, 818, 9451, 3569, 3033, 3625, 408, 5019, 3382, 8398, 23410, 23178, 1268, 3717, 8425, 93, 94121, 402, 406, 91942, 9572,…
GO:2000146	negative regulation of cell motility	GOBP	120	-0.0175648	0.982589	0.0207712	0.165384	down	3162, 9289, 7168, 2950, 388, 10653, 7414, 5797, 6422, 25932, 3486, 11188, 11171, 5796, 1545, 29, 4070, 4771, 328, 2247, 3146, 4780, 57175, 11057, 23332, 10395, 51094, 4851, 8976, 153090, 10221, 90102, 23560, 5795, 596, 5793, 58516, 10076, 375056, 9270, 57522, 3084, 10891, 6722, 6376, 5912, 56254, 196528, 9368, 94241, 1809, 684, 90627, 55435, 657, 8519, 64081, 673, 6237, 5318, 8692, 10371, 55333, …
GO:0060401	cytosolic calcium ion transport	GOBP	74	-0.0236915	0.976587	0.0207856	0.165384	down	3710, 805, 1729, 488, 1535, 25, 3064, 808, 2149, 5335, 2247, 5371, 817, 4842, 581, 857, 1490, 493, 5311, 596, 5566, 84959, 57190, 5170, 3709, 6717, 5587, 10523, 57192, 5144, 55636, 1649, 784, 219931, 4067, 2185, 7220, 9001, 5025, 2946, 57158, 9472, 5336, 825, 2852, 623, 287, 3932, 6261, 11151, 1193, 126306, 1813, 5788, 2147
GO:0014902	myotube differentiation	GOBP	48	-0.0256977	0.97463	0.0210452	0.167243	down	4627, 824, 9518, 6272, 30846, 4323, 8837, 858, 4842, 50804, 150094, 4851, 10211, 6497, 3566, 7494, 1432, 596, 57190, 9794, 26263, 5530, 9759, 9149, 6608, 3756, 55544, 57462, 10014, 64754, 6469, 79365, 51177, 5308, 50937, 26287, 4773, 8038, 284358, 6261, 90342, 58, 168620, 963, 4208
GO:1901137	carbohydrate derivative biosynthetic process	GOBP	499	-0.0101547	0.989897	0.0210859	0.16736	down	375790, 9445, 226, 3339, 4582, 2539, 498, 7167, 805, 11282, 7378, 22822, 8473, 7077, 7357, 4864, 4907, 10020, 10317, 143, 10565, 2673, 2771, 79646, 112, 25825, 378, 4597, 10318, 2131, 2589, 5836, 509, 3340, 808, 3998, 7327, 56886, 90411, 790, 80351, 7358, 50808, 27230, 535, 5663, 2137, 9590, 50484, 79158, 23394, 51727, 22906, 659, 5894, 7360, 9469, 55568, 4842, 2817, 5562, 54480, 262, 2987, 2983,…
GO:0009100	glycoprotein metabolic process	GOBP	269	-0.0132276	0.98686	0.0211746	0.167856	down	9445, 3091, 4582, 11282, 22822, 8473, 4864, 10724, 10317, 143, 10565, 25825, 378, 10318, 2131, 2589, 3340, 3998, 7327, 56886, 3074, 90411, 80351, 27230, 5663, 2137, 79158, 23394, 22906, 659, 9469, 55568, 2817, 54480, 84061, 55858, 2132, 9321, 1603, 55624, 4245, 6448, 9334, 10905, 10347, 7841, 10855, 64083, 4122, 124583, 84572, 9695, 596, 29940, 84447, 66008, 80267, 81876, 25976, 53947, 51006, 230…
GO:0043488	regulation of mRNA stability	GOBP	92	0.0160763	1.01621	0.0214022	0.169451	up	3312, 1981, 4904, 677, 3192, 7529, 5708, 7514, 1660, 3184, 3842, 7311, 1153, 3315, 7314, 10236, 10492, 9698, 5714, 5688, 5976, 23198, 328, 207, 5692, 10197, 5695, 5709, 5685, 5690, 5720, 51441, 10213, 5710, 5705, 9491, 5702, 5717, 9861, 5684, 5701, 3303, 5704, 5718, 5706, 1432, 5721, 79882, 5694, 10605, 5693, 22894, 5711, 5696, 149041, 23034, 4615, 55795, 5716, 5700, 5073, 90806, 57721, 23589, 23…
GO:0060513	prostatic bud formation	GOBP	3	-0.0606394	0.941163	0.0214616	0.169713	down	6469, 9241, 8626
GO:0032680	regulation of tumor necrosis factor production	GOBP	47	-0.025853	0.974478	0.0215316	0.170057	down	10457, 2950, 3329, 558, 1535, 10564, 3315, 2621, 3065, 9181, 57506, 706, 3297, 54206, 10270, 55773, 27086, 8767, 58509, 3717, 5724, 409, 7128, 7097, 3965, 23208, 114609, 4157, 10125, 6347, 197358, 64170, 51561, 26191, 10417, 29108, 4776, 54, 4057, 929, 84868, 23643, 947, 50943
GO:0050707	regulation of cytokine secretion	GOBP	64	-0.0227169	0.977539	0.0215685	0.17014	down	307, 3329, 55366, 25, 2150, 2621, 2149, 3146, 5371, 80381, 3566, 7494, 1432, 3661, 79792, 10626, 23765, 23705, 27086, 3569, 4067, 8692, 965, 10385, 284297, 5590, 57678, 6288, 7097, 6850, 11146, 55540, 26253, 29126, 3556, 3965, 23208, 2633, 10125, 79679, 5734, 27342, 7292, 114899, 7124, 192683, 26191, 117854, 29108, 28984, 10333, 3552, 55024, 929, 84868, 9173, 1813, 947, 1436, 50943
GO:0046879	hormone secretion	GOBP	123	-0.0170237	0.98312	0.0217324	0.171223	down	3091, 2778, 7849, 3710, 6422, 6513, 2746, 5781, 1956, 292, 3799, 2697, 80223, 5211, 6659, 3065, 26056, 2752, 27230, 54795, 2260, 2029, 5894, 6720, 90007, 9230, 6566, 3976, 3667, 4041, 1946, 8673, 55585, 7110, 9727, 133, 8660, 5906, 9324, 1385, 9575, 57555, 90550, 3709, 415116, 80024, 291, 22841, 65985, 6717, 5532, 27445, 5530, 55636, 818, 9451, 8773, 3569, 3033, 3625, 4067, 8322, 408, 5019, 3382,…
GO:0007077	mitotic nuclear envelope disassembly	GOBP	25	0.0240554	1.02435	0.021916	0.172457	up	4000, 5903, 10783, 91754, 4928, 9818, 10762, 9972, 23165, 9883, 23279, 2010, 9688, 23399, 348995, 81929, 8086, 9631, 8480, 11097, 79902, 255919, 129401, 9133, 5579
GO:0031331	positive regulation of cellular catabolic process	GOBP	160	0.0130443	1.01313	0.0221103	0.173365	up	754, 3091, 4478, 8754, 677, 208, 5708, 1075, 975, 2729, 7311, 3064, 4898, 7314, 25897, 29979, 10236, 5045, 10769, 5747, 5714, 5688, 5976, 57761, 51429, 23198, 4193, 207, 5692, 10197, 5695, 5663, 4780, 255738, 5709, 57104, 9517, 1452, 5685, 9810, 5562, 56829, 581, 5690, 5720, 51433, 54467, 857, 25820, 10213, 29978, 5710, 5705, 9491, 5702, 6613, 5717, 9861, 5684, 9184, 9817, 5701, 93974, 5704, 8454…
GO:0090502	RNA phosphodiester bond hydrolysis, endonucleolytic	GOBP	35	0.0219452	1.02219	0.0221251	0.173365	up	3921, 328, 23293, 9790, 29102, 55720, 54487, 27340, 51077, 8602, 28987, 2081, 80153, 51110, 23144, 10898, 27161, 79707, 10775, 246243, 116461, 29777, 10556, 84153, 23212, 2237, 84294, 10171, 6041, 10557, 10799, 201164, 9692, 8909
GO:2000142	regulation of DNA-templated transcription, initiation	GOBP	17	0.0271467	1.02752	0.0221272	0.173365	up	55832, 23064, 3146, 5705, 5702, 5701, 5704, 5706, 1385, 8061, 54700, 6722, 26036, 5700, 22976, 56998
GO:0044236	multicellular organism metabolic process	GOBP	60	-0.0233032	0.976966	0.0221392	0.173365	down	1284, 3091, 80781, 1282, 3688, 1514, 1286, 1508, 4323, 57561, 1294, 5045, 8644, 1285, 2149, 4316, 51430, 1490, 3673, 1287, 5184, 54206, 5906, 25976, 85007, 4324, 10891, 3569, 1303, 1520, 1301, 1277, 140766, 3397, 10536, 1513, 1288, 6347, 7043, 1290, 1296, 4327, 4261, 1056, 28984, 5653, 7148, 4320, 1292, 4312, 136227, 4319, 53405, 54361, 2147, 4239
GO:0060039	pericardium development	GOBP	8	0.0321444	1.03267	0.0222021	0.173646	up	29072, 4851, 6654, 23767, 83605, 650, 57057, 54567
GO:0007004	telomere maintenance via telomerase	GOBP	39	0.0230033	1.02327	0.0222655	0.173931	up	3192, 7203, 10574, 6950, 85456, 10694, 10576, 22948, 23381, 10575, 80351, 10111, 9887, 23293, 5981, 5570, 55226, 5609, 5595, 1736, 54386, 7013, 7014, 55651, 54433, 79991, 5588, 55135, 54984
GO:1901863	positive regulation of muscle tissue development	GOBP	33	-0.030308	0.970147	0.0223267	0.174197	down	2697, 2247, 2260, 2817, 5562, 4851, 10211, 1432, 596, 1385, 3084, 2065, 10891, 2263, 57496, 6198, 657, 4534, 6469, 406, 64321, 1906, 2254, 50937, 9472, 2627, 57057, 28514, 4208
GO:0006390	transcription from mitochondrial promoter	GOBP	11	0.032122	1.03264	0.0223949	0.174517	up	7019, 64216, 56652, 84275, 80298, 133522, 51001, 79736
GO:0031333	negative regulation of protein complex assembly	GOBP	59	-0.0231962	0.977071	0.0228571	0.177903	down	7114, 9168, 6709, 2934, 2059, 85477, 10565, 118, 2288, 830, 6653, 822, 998, 2039, 22919, 3146, 5894, 6904, 329, 2629, 3925, 5494, 29103, 80206, 91663, 26036, 56937, 22933, 24144, 55364, 84079, 26146, 51185, 258010, 585, 11078, 5590, 11344, 4091, 9087, 56998, 286527, 10677, 5734, 25999, 27124, 29767, 119, 9353, 57057, 375189, 753, 146206, 7111, 25802, 1366
GO:1901987	regulation of cell cycle phase transition	GOBP	196	0.0122021	1.01228	0.0229011	0.17803	up	351, 4582, 1026, 4869, 677, 595, 2810, 5708, 1642, 1956, 7311, 85456, 26057, 2033, 7314, 8766, 55031, 10217, 10769, 6659, 9555, 23476, 5714, 5688, 23198, 4193, 328, 10783, 207, 8451, 11331, 5692, 10197, 5695, 5371, 817, 5709, 8558, 8452, 5685, 3275, 581, 5690, 5720, 51433, 80279, 1843, 1459, 10213, 5710, 5705, 9491, 1647, 5702, 5717, 9861, 51065, 5684, 9184, 5701, 5704, 8454, 493, 5311, 79027, 57…
GO:0036065	fucosylation	GOBP	15	-0.0390594	0.961694	0.0229643	0.178306	down	51006, 23509, 23275, 2530, 54507, 170384, 2526, 11096, 11173, 11093, 282969, 10690, 5199, 2528
GO:0051051	negative regulation of transport	GOBP	214	-0.0130685	0.987017	0.023148	0.179516	down	302, 3162, 307, 6721, 65125, 805, 6422, 208, 3685, 8301, 55366, 5781, 4946, 7779, 292, 5270, 5879, 7295, 23327, 3958, 2150, 55737, 80223, 5211, 29979, 808, 2621, 10961, 6659, 29, 7327, 3065, 26056, 11252, 2039, 10550, 10105, 2149, 207, 5371, 255738, 817, 5495, 54602, 7205, 4842, 5562, 6720, 90007, 9341, 857, 29978, 10434, 1312, 4851, 9817, 3303, 8898, 9972, 55607, 5311, 3976, 153090, 10449, 3667,…
GO:0032784	regulation of DNA-templated transcription, elongation	GOBP	27	0.0241941	1.02449	0.0232405	0.180016	up	6830, 6829, 11198, 23476, 10771, 2962, 8861, 9646, 54623, 79577, 7936, 6921, 8563, 55837, 10189, 6827, 9025, 123169, 165918, 8178, 6919, 2074, 6469, 170082
GO:0034622	cellular macromolecular complex assembly	GOBP	533	0.00821689	1.00825	0.0233624	0.180743	up	3320, 7114, 57142, 2017, 4869, 811, 55243, 9168, 8661, 6709, 6128, 3329, 6223, 4673, 4641, 23451, 10594, 163, 3921, 6046, 1975, 3021, 10787, 10096, 1642, 23020, 1983, 1729, 2934, 1535, 2059, 8301, 6232, 3308, 6950, 85477, 3842, 7536, 7311, 10565, 118, 5879, 1153, 55832, 2288, 274, 25, 6431, 830, 23392, 9804, 10576, 6209, 51747, 7314, 8662, 11171, 3843, 9685, 50809, 9361, 822, 5747, 5887, 4719, 22…
GO:0035455	response to interferon-alpha	GOBP	12	-0.0420946	0.958779	0.0234145	0.180928	down	558, 10410, 2621, 10581, 684, 8519, 3437, 27252, 3433, 3455, 27074
GO:0032652	regulation of interleukin-1 production	GOBP	21	-0.033888	0.96668	0.0236224	0.182315	down	2950, 3315, 2621, 3065, 2149, 3146, 5371, 54206, 79792, 10626, 27086, 8877, 3717, 409, 6288, 7128, 3965, 634, 29108, 54, 84868
GO:0051017	actin filament bundle assembly	GOBP	74	-0.0208349	0.979381	0.0237057	0.182553	down	81, 7184, 7168, 87, 6422, 2059, 5358, 3693, 118, 5879, 7791, 10163, 6624, 998, 2039, 4070, 7126, 4771, 5357, 8452, 57175, 6093, 9475, 23332, 3984, 10395, 1490, 51474, 55607, 90102, 6548, 8500, 56907, 55971, 9270, 80115, 10174, 6722, 1902, 1809, 9639, 7046, 9530, 673, 408, 2185, 5058, 11346, 29109, 585, 55616, 395, 253980, 10580, 221692, 51466, 4739, 134549, 85358, 2041, 3397, 5734, 119, 7043, 257…
GO:0046888	negative regulation of hormone secretion	GOBP	27	-0.0313333	0.969153	0.02371	0.182553	down	6422, 5781, 80223, 5211, 3065, 26056, 6720, 90007, 3976, 3667, 9727, 415116, 5530, 3569, 3033, 3625, 134, 94121, 91942, 1906, 8622, 5715, 3589, 5071, 6865, 1813
GO:0060346	bone trabecula formation	GOBP	5	-0.0527137	0.948652	0.0238507	0.183416	down	6422, 7059, 1277, 133522, 1101
GO:0097191	extrinsic apoptotic signaling pathway	GOBP	139	0.014515	1.01462	0.0239213	0.183739	up	3162, 3856, 2017, 4000, 2950, 4118, 6422, 8795, 3685, 4170, 64114, 2729, 3958, 2872, 6272, 3064, 2730, 4055, 8829, 8837, 3304, 207, 10197, 5371, 9531, 7132, 2260, 10771, 5894, 9821, 3875, 204851, 581, 2309, 4254, 857, 5970, 27018, 9181, 3303, 5519, 153090, 1613, 5366, 10116, 9812, 596, 6498, 90, 8793, 8567, 467, 2065, 1616, 3148, 5170, 6376, 836, 355, 8797, 10018, 3570, 81537, 282991, 599, 2931, …
GO:0010464	regulation of mesenchymal cell proliferation	GOBP	20	-0.0350458	0.965561	0.0239693	0.183796	down	4000, 7422, 7048, 6772, 2260, 4041, 8660, 4609, 2263, 4781, 657, 9678, 6608, 6935, 6469, 2254, 56998, 93986, 8626
GO:0060491	regulation of cell projection assembly	GOBP	80	-0.0201833	0.980019	0.0240118	0.183796	down	375790, 3320, 64787, 51473, 10787, 4134, 1969, 2909, 5879, 2150, 10163, 3064, 6624, 998, 2039, 4070, 688, 85464, 54874, 10602, 857, 7419, 8976, 55607, 54434, 54869, 324, 9742, 26751, 54961, 5898, 64284, 6722, 23613, 2241, 64422, 23242, 23433, 1809, 9759, 5337, 5205, 202018, 7046, 3265, 391, 115704, 153241, 9738, 8100, 585, 51256, 3383, 10435, 643338, 9662, 79598, 26052, 11344, 54828, 22871, 55835…
GO:0050686	negative regulation of mRNA processing	GOBP	20	0.025376	1.0257	0.0240144	0.183796	up	3181, 5725, 6829, 6431, 11338, 27316, 10284, 6429, 9810, 6434, 6432, 9646, 79882, 79171, 10921, 1859, 1025, 904, 7936, 56254
GO:0033044	regulation of chromosome organization	GOBP	92	0.0170276	1.01717	0.0242101	0.185074	up	3192, 3021, 7520, 6421, 7203, 10574, 6950, 10694, 10576, 22948, 23381, 10575, 9555, 546, 7874, 80351, 10783, 5371, 8452, 26054, 10111, 23063, 1843, 1459, 170506, 9184, 23293, 26354, 5570, 10460, 324, 10664, 4609, 55226, 84875, 55719, 5609, 5595, 80169, 51143, 1736, 51112, 144108, 8697, 54386, 7013, 55795, 29945, 2067, 7014, 79035, 8379, 9183, 55869, 7517, 84464, 79991, 3020, 2072, 5588, 55135, 99…
GO:0033120	positive regulation of RNA splicing	GOBP	18	0.0260862	1.02643	0.0242668	0.185287	up	3312, 5430, 6625, 11338, 23064, 27316, 6426, 26528, 6434, 3303, 10262, 22938, 92906, 55696, 8882, 2081, 256329, 283375
GO:0014041	regulation of neuron maturation	GOBP	4	-0.0557795	0.945748	0.024355	0.18574	down	5879, 596, 5881, 5979
GO:0001667	ameboidal-type cell migration	GOBP	196	-0.0141397	0.98596	0.0244494	0.185995	down	4627, 3091, 3688, 23224, 23499, 8754, 1803, 4233, 388, 5797, 7422, 5781, 1969, 5879, 10509, 7048, 9564, 1954, 10163, 2348, 3315, 8766, 11171, 1545, 8829, 306, 5747, 7476, 5048, 10755, 2039, 4070, 207, 5335, 2247, 3146, 4780, 5371, 5872, 2260, 4017, 57175, 659, 14, 60626, 9219, 7869, 51564, 9475, 8394, 23332, 8879, 10016, 65979, 4254, 10512, 51094, 5585, 154810, 4851, 6239, 2050, 1793, 153090, 151…
GO:0046838	phosphorylated carbohydrate dephosphorylation	GOBP	5	0.0354073	1.03604	0.024476	0.185995	up	8898, 3612, 8867, 3628, 3632
GO:0046855	inositol phosphate dephosphorylation	GOBP	5	0.0354073	1.03604	0.024476	0.185995	up	8898, 3612, 8867, 3628, 3632
GO:0030157	pancreatic juice secretion	GOBP	9	0.031886	1.0324	0.0245043	0.185995	up	65125, 1314, 10062, 65267, 65266, 1056, 4883, 6343
GO:0055003	cardiac myofibril assembly	GOBP	6	-0.0500304	0.9512	0.0245546	0.186157	down	4628, 23363, 4205, 80206, 6722, 10529
GO:0033628	regulation of cell adhesion mediated by integrin	GOBP	24	-0.0331605	0.967383	0.0245835	0.186157	down	4582, 5328, 8754, 1803, 5781, 1969, 1545, 5747, 9270, 1942, 4067, 7042, 80173, 6850, 5881, 54997, 5420, 340485, 5054, 83706, 5979, 3273
GO:1902042	negative regulation of extrinsic apoptotic signaling pathway via death domain receptors	GOBP	17	0.0268602	1.02722	0.0247961	0.187546	up	3162, 8795, 64114, 8837, 5894, 9181, 3148, 355, 8797, 841, 8717, 8743, 3383, 117584, 7128, 5054
GO:0051437	positive regulation of ubiquitin-protein ligase activity involved in regulation of mitotic cell cycle transition	GOBP	48	0.0194101	1.0196	0.0248594	0.187804	up	5708, 7311, 7314, 5714, 5688, 23198, 5692, 10197, 5695, 5709, 5685, 5690, 5720, 51433, 10213, 5710, 5705, 9491, 5702, 5717, 9861, 5684, 9184, 5701, 5704, 8454, 5718, 119504, 5706, 5721, 5694, 5693, 5711, 5696, 8697, 5716, 5700, 29945, 64682, 8945, 7321, 5682, 5699, 10393, 5687, 5715, 5698, 25906
GO:0060326	cell chemotaxis	GOBP	123	-0.017823	0.982335	0.0250112	0.188729	down	811, 2950, 4233, 6223, 102, 7422, 1969, 5879, 8729, 3958, 2150, 9564, 3315, 8829, 6374, 2621, 196527, 2247, 3146, 5872, 54795, 2260, 57175, 8394, 2919, 4851, 1525, 5293, 27237, 25865, 63916, 3148, 6376, 3219, 23765, 5587, 3570, 5144, 1902, 58191, 57449, 3269, 3569, 1435, 4067, 79902, 9547, 9037, 391, 2185, 7042, 3576, 1839, 51157, 9732, 409, 6288, 5155, 80270, 4681, 6850, 5588, 11240, 57402, 2841…
GO:0048340	paraxial mesoderm morphogenesis	GOBP	2	-0.0659513	0.936176	0.0254943	0.19201	down	60412, 657
GO:0022402	cell cycle process	GOBP	870	0.00693939	1.00696	0.0255058	0.19201	up	351, 3320, 4627, 1718, 1982, 3688, 4582, 1026, 4869, 811, 203068, 677, 595, 4735, 4000, 2810, 388, 805, 6651, 22822, 6422, 4134, 208, 10096, 5708, 6421, 1642, 1107, 5500, 4628, 2059, 7514, 8502, 5781, 64859, 6232, 23607, 10383, 4926, 1956, 23363, 11180, 901, 4853, 7311, 85456, 3993, 274, 25, 994, 5903, 9611, 80218, 26057, 3064, 127933, 2033, 7314, 8766, 23353, 55660, 23244, 55031, 5524, 10217, 10…
GO:0019883	antigen processing and presentation of endogenous antigen	GOBP	9	-0.045879	0.955158	0.0257488	0.193613	down	567, 6892, 64167, 6890, 5243, 972, 912, 340273
GO:0045058	T cell selection	GOBP	24	-0.0335132	0.967042	0.025807	0.19365	down	6778, 3707, 6794, 596, 6722, 355, 5771, 84433, 3569, 673, 6850, 6469, 3714, 3600, 972, 161882, 51561, 912, 1794, 8995, 50943
GO:1901990	regulation of mitotic cell cycle phase transition	GOBP	184	0.0123091	1.01239	0.025814	0.19365	up	351, 4582, 1026, 4869, 677, 595, 2810, 5708, 1642, 1956, 7311, 85456, 26057, 2033, 7314, 8766, 55031, 10217, 10769, 6659, 23476, 5714, 5688, 23198, 4193, 328, 10783, 207, 8451, 11331, 5692, 10197, 5695, 5371, 817, 5709, 8558, 8452, 5685, 3275, 581, 5690, 5720, 51433, 80279, 1843, 1459, 10213, 5710, 5705, 9491, 1647, 5702, 5717, 9861, 51065, 5684, 9184, 5701, 5704, 8454, 5311, 79027, 5718, 119504,…
GO:0006449	regulation of translational termination	GOBP	6	0.0352361	1.03586	0.0260376	0.194951	up	2107, 5976, 2733, 55239, 56648
GO:0031663	lipopolysaccharide-mediated signaling pathway	GOBP	25	-0.0314015	0.969086	0.0260714	0.194951	down	3654, 92140, 207, 1604, 10221, 1432, 3661, 3606, 5595, 8767, 85363, 4792, 4067, 59307, 58509, 5724, 7128, 7097, 6347, 7124, 26191, 654, 4057, 929, 23643
GO:0032102	negative regulation of response to external stimulus	GOBP	129	-0.0167367	0.983403	0.0260783	0.194951	down	6696, 302, 5328, 2950, 6223, 4907, 6397, 5270, 10509, 2697, 8829, 29, 5094, 5692, 2247, 55870, 5495, 7132, 57175, 7869, 23332, 55558, 80381, 10512, 4851, 10221, 2629, 90102, 5654, 79594, 9021, 84959, 10507, 10475, 79004, 8573, 4790, 81858, 90268, 583, 7105, 22933, 135228, 5771, 54910, 26146, 5627, 26007, 9037, 4277, 6895, 59307, 9655, 10371, 58509, 5598, 585, 134, 284207, 29937, 6405, 348, 6288, …
GO:0006493	protein O-linked glycosylation	GOBP	72	-0.0225702	0.977683	0.026123	0.195058	down	4582, 8473, 2589, 22906, 55568, 55624, 9334, 66008, 51006, 2650, 23509, 23275, 56913, 10678, 283464, 11226, 10585, 29954, 7423, 2218, 6388, 10331, 54790, 8813, 2591, 6482, 29071, 79147, 9245, 6484, 8818, 285203, 9215, 27090, 10329, 54507, 56983, 6487, 23753, 3600, 84002, 11096, 11173, 11093, 729920, 93010, 94025, 79695, 79369, 10610, 8693, 11227, 5199, 51146, 727936, 117248, 4584
GO:0071214	cellular response to abiotic stimulus	GOBP	152	0.0129776	1.01306	0.0261811	0.195265	up	476, 1026, 4638, 677, 388, 805, 6422, 7520, 8795, 2547, 1642, 1535, 2729, 1956, 5879, 2697, 1265, 2033, 5796, 4055, 55031, 4836, 808, 51109, 26056, 4193, 1387, 7528, 207, 9531, 25836, 7132, 4316, 4311, 10988, 581, 9230, 26155, 23028, 1647, 9181, 706, 5311, 3297, 6794, 3673, 1965, 1894, 8450, 1432, 6548, 10856, 7508, 54206, 5269, 8091, 22890, 7157, 4214, 23514, 4609, 9575, 6416, 5111, 167153, 5595…
GO:0034613	cellular protein localization	GOBP	985	-0.0065587	0.993463	0.0262346	0.195437	down	375790, 3320, 3312, 3326, 754, 302, 6124, 7114, 3688, 23224, 2317, 23499, 967, 7184, 3309, 1026, 4478, 2017, 4869, 4904, 5052, 811, 9168, 6721, 23471, 3313, 8826, 6191, 4000, 6128, 6129, 2810, 6223, 388, 3728, 55754, 6224, 6229, 7414, 6168, 2181, 4641, 163, 29927, 3921, 5784, 7529, 208, 9620, 1729, 7357, 2934, 4864, 10808, 6157, 975, 1314, 6167, 7514, 7203, 5781, 6232, 4946, 3301, 23607, 1660, 73…
GO:0000083	regulation of transcription involved in G1/S transition of mitotic cell cycle	GOBP	16	0.0267096	1.02707	0.0262896	0.19562	up	23476, 571, 1874, 5111, 3398, 8882, 8462, 1876, 5422, 7298, 990, 898, 144455, 1869, 4998, 8900
GO:0033036	macromolecule localization	GOBP	1778	-0.00528027	0.994734	0.0263605	0.195921	down	375790, 5660, 3320, 4627, 3312, 3326, 81, 821, 1718, 754, 302, 6124, 2180, 7114, 3091, 3181, 8878, 3688, 23224, 2317, 23499, 967, 7184, 3309, 3710, 1026, 4478, 8754, 2017, 4869, 4904, 307, 5052, 23250, 811, 9168, 677, 6721, 23471, 3313, 8826, 4735, 6191, 4000, 6128, 3949, 2182, 3329, 6129, 2810, 6223, 388, 3728, 55754, 9961, 6224, 6229, 7414, 4118, 124976, 6168, 1832, 2181, 4641, 5066, 163, 29927…
GO:0018394	peptidyl-lysine acetylation	GOBP	91	0.0158427	1.01597	0.0263927	0.195934	up	4582, 8473, 5447, 9643, 10847, 80218, 2033, 6659, 3065, 8202, 1487, 3054, 1387, 4842, 26155, 8861, 23338, 9862, 23741, 3976, 9329, 27154, 10856, 10902, 6885, 8648, 10474, 29117, 10664, 1810, 6879, 23774, 9575, 9913, 6598, 10891, 10445, 93624, 200186, 5595, 26036, 53615, 10626, 55140, 64769, 55689, 11091, 90780, 55011, 84128, 5187, 11143, 22976, 86, 7862, 23411, 23522, 9425, 408, 8850, 54107, 2612…
GO:0010501	RNA secondary structure unwinding	GOBP	26	0.0241655	1.02446	0.0264446	0.196093	up	10521, 1655, 9188, 9416, 170506, 9775, 54606, 8886, 51428, 10212, 55661, 26523, 79009, 54555, 192670, 64794, 57696, 27161, 1662, 11218, 83479, 11269, 91646
GO:0061614	pri-miRNA transcription from RNA polymerase II promoter	GOBP	16	0.0266822	1.02704	0.0265686	0.196785	up	3091, 5970, 26354, 8061, 6722, 4781, 657, 2353, 5155, 4775, 4091, 4086, 650, 4804, 4776, 6688
GO:0015697	quaternary ammonium group transport	GOBP	3	-0.0594933	0.942242	0.0266947	0.197276	down	5174, 6581, 6580
GO:0007184	SMAD protein import into nucleus	GOBP	12	-0.0414885	0.95936	0.0266962	0.197276	down	11030, 5371, 1601, 9688, 657, 9372, 7046, 64081, 7042, 7043, 654
GO:1901214	regulation of neuron death	GOBP	132	0.0136861	1.01378	0.0267624	0.197538	up	3326, 1718, 3162, 1728, 3091, 4869, 2539, 6648, 3329, 23321, 558, 4170, 4841, 16, 8301, 2729, 91304, 25, 6647, 10525, 2730, 6653, 7314, 8829, 998, 3065, 2149, 207, 5663, 255738, 23394, 5641, 6093, 7159, 581, 2309, 84335, 9131, 84280, 5366, 2629, 3297, 1965, 596, 8934, 80315, 4296, 6812, 9040, 7157, 1385, 340371, 5921, 5538, 2065, 10617, 1616, 6416, 10891, 5170, 155061, 836, 23368, 55074, 55626, 1…
GO:0006446	regulation of translational initiation	GOBP	52	0.0199332	1.02013	0.0269	0.198326	up	1982, 1981, 4869, 8661, 10209, 1975, 1983, 9669, 127933, 3315, 8662, 23645, 1979, 8672, 5611, 10657, 51441, 6256, 8669, 54915, 1965, 84919, 4686, 9811, 4528, 1967, 8440, 5436, 6198, 2733, 10289, 9451, 55364, 27161, 6199, 51247, 5433, 8891, 400961, 64410, 7124, 100127983, 55024
GO:0061430	bone trabecula morphogenesis	GOBP	8	-0.0456434	0.955383	0.027034	0.199086	down	5364, 6422, 22904, 10507, 7059, 1277, 133522, 1101
GO:0042537	benzene-containing compound metabolic process	GOBP	13	-0.0440389	0.956917	0.0272098	0.200091	down	125061, 2948, 8564, 2946, 51166, 1571, 7054, 8942, 54658
GO:0008542	visual learning	GOBP	18	-0.0351535	0.965457	0.0272328	0.200091	down	351, 3091, 3688, 27020, 60626, 164312, 1385, 23259, 10522, 3845, 3269, 10636, 673, 8554, 8831, 54413, 1813, 1141
GO:0048515	spermatid differentiation	GOBP	52	0.0188053	1.01898	0.0272944	0.200192	up	3021, 27125, 5048, 23198, 22862, 1738, 11057, 54888, 51361, 581, 23139, 5819, 6732, 6794, 7110, 9702, 5566, 55818, 3148, 80025, 583, 90780, 55342, 84236, 57820, 6895, 9025, 585, 81892, 283417, 79582, 3020, 9519, 79989, 3622, 54760, 4867, 84223, 26108, 5990, 9985, 26256, 201164, 83983, 84225, 26038, 347732, 50511, 91181, 5414, 338773
GO:0010833	telomere maintenance via telomere lengthening	GOBP	46	0.0220553	1.0223	0.0273099	0.200192	up	3192, 7203, 10574, 6950, 85456, 10694, 10576, 22948, 23381, 10575, 80351, 10111, 9887, 23293, 5981, 5570, 55226, 5609, 5595, 80169, 1736, 54386, 7013, 7014, 55651, 54433, 79991, 5588, 55135, 54984, 51750
GO:0007159	leukocyte cell-cell adhesion	GOBP	257	-0.0126169	0.987462	0.0273399	0.200192	down	4627, 567, 3688, 4478, 1803, 960, 677, 3329, 966, 4179, 2934, 10808, 6778, 977, 5781, 4907, 896, 5879, 7048, 25, 3958, 2319, 6647, 2150, 1209, 1845, 961, 10318, 23303, 998, 6659, 23385, 3572, 10892, 207, 3146, 5663, 54542, 6093, 1739, 581, 3956, 3707, 64844, 1604, 5621, 80381, 857, 3566, 6654, 8546, 3953, 64083, 9093, 6794, 7494, 445, 1525, 3606, 596, 8934, 2000, 4860, 5293, 6885, 51043, 253260, …
GO:1901796	regulation of signal transduction by p53 class mediator	GOBP	96	0.0154249	1.01554	0.0274421	0.200711	up	754, 4582, 960, 1655, 1107, 7311, 2033, 7314, 11198, 3065, 4193, 207, 5932, 5371, 50484, 5928, 5562, 9219, 7159, 204851, 10111, 80279, 1459, 26155, 23028, 79813, 5366, 6794, 1432, 10919, 5563, 8445, 29117, 7157, 1859, 161742, 54700, 5571, 200734, 8805, 23368, 53615, 6873, 6884, 64769, 59343, 5716, 94241, 1263, 5884, 11073, 7156, 56950, 7862, 23411, 387893, 624, 51499, 10419, 9891, 6118, 10848, 58…
GO:0040014	regulation of multicellular organism growth	GOBP	28	-0.0302876	0.970166	0.0275017	0.200919	down	351, 5781, 6647, 80351, 5357, 25836, 5641, 8879, 137964, 10743, 3297, 596, 1385, 2263, 583, 5290, 55636, 1435, 6608, 55777, 585, 57678, 27429, 5727, 6776, 51761, 1813
GO:0001765	membrane raft assembly	GOBP	11	-0.0455507	0.955471	0.0275519	0.201057	down	302, 2319, 11252, 858, 857, 10211, 2013, 23180
GO:0002576	platelet degranulation	GOBP	51	-0.0236556	0.976622	0.0276183	0.201313	down	351, 5660, 334, 81, 226, 7114, 967, 805, 7414, 928, 87, 3959, 7422, 3920, 6647, 10257, 808, 2621, 2039, 5265, 7277, 54495, 5768, 27154, 9749, 6812, 51706, 7423, 4067, 22927, 5627, 7042, 55664, 5155, 6850, 1893, 5099, 5054, 7043, 1950, 2157, 5919, 2277, 3674, 1, 3273, 2153, 213, 1521, 3481
GO:0010043	response to zinc ion	GOBP	21	-0.0338019	0.966763	0.0276544	0.201348	down	4502, 7779, 4493, 4494, 706, 445, 1385, 55676, 64924, 728294, 148867, 210, 4499, 8836, 3777, 4501, 7782, 7054, 353174, 4495
GO:0070727	cellular macromolecule localization	GOBP	993	-0.00646887	0.993552	0.0278345	0.202261	down	375790, 3320, 3312, 3326, 754, 302, 6124, 7114, 3688, 23224, 2317, 23499, 967, 7184, 3309, 1026, 4478, 2017, 4869, 4904, 5052, 811, 9168, 677, 6721, 23471, 3313, 8826, 6191, 4000, 6128, 6129, 2810, 6223, 388, 3728, 55754, 6224, 6229, 7414, 6168, 2181, 4641, 163, 29927, 3921, 5784, 7529, 208, 9620, 1729, 7357, 2934, 4864, 10808, 6157, 975, 1314, 6167, 7514, 7203, 5781, 6232, 4946, 3301, 23607, 166…
GO:0051254	positive regulation of RNA metabolic process	GOBP	874	0.00668983	1.00671	0.0278428	0.202261	up	351, 375790, 3312, 3091, 8878, 10521, 7849, 4582, 3309, 2355, 4869, 4904, 1655, 4691, 677, 6721, 4000, 4233, 3491, 4779, 5430, 6625, 2122, 6422, 8473, 3609, 2034, 2547, 4072, 10808, 975, 6778, 7422, 8301, 55366, 2274, 1956, 1316, 6830, 81669, 3184, 6829, 7311, 8085, 55832, 9643, 999, 4646, 9921, 3654, 2150, 3159, 2033, 7314, 22904, 11338, 378, 10236, 10318, 253461, 7476, 11198, 64324, 23645, 6659…
GO:0051568	histone H3-K4 methylation	GOBP	28	0.0234547	1.02373	0.0279299	0.202486	up	8473, 8085, 9555, 55870, 58508, 23028, 1786, 9646, 23067, 9739, 7936, 22938, 11091, 1789, 90780, 55011, 54790, 22976, 63925, 5929, 6018, 7403, 3006, 6419, 3008
GO:0098868	bone growth	GOBP	12	-0.0401463	0.960649	0.0279368	0.202486	down	5447, 85301, 7048, 3953, 10498, 2121, 2261, 54796, 7059, 5916, 4921, 4146
GO:0070374	positive regulation of ERK1 and ERK2 cascade	GOBP	66	-0.022135	0.978108	0.0282375	0.204074	down	960, 5781, 1956, 27020, 25, 2150, 8829, 2621, 2149, 11331, 2247, 3146, 817, 1490, 255743, 10347, 5245, 56034, 25865, 5604, 5906, 9693, 6376, 7936, 5595, 2263, 2261, 8767, 4835, 3265, 55294, 64762, 3569, 673, 408, 2185, 3383, 5590, 409, 5155, 972, 23779, 3965, 114609, 10125, 650, 6347, 728, 2852, 7124, 26191, 29108, 152007, 84868, 2246, 1813, 1436, 7010
GO:0032880	regulation of protein localization	GOBP	511	-0.00855708	0.991479	0.0282381	0.204074	down	3320, 3312, 3326, 3091, 3688, 3710, 1026, 4478, 8754, 307, 5052, 6721, 8826, 4735, 4000, 3329, 2810, 3728, 55754, 2181, 4641, 5066, 5784, 6422, 6513, 7529, 208, 7357, 2934, 10808, 2746, 7514, 8301, 7203, 55366, 5781, 4946, 3301, 23607, 7323, 64114, 1956, 1969, 27020, 399687, 10574, 6950, 292, 3799, 8729, 7295, 3993, 10694, 999, 23327, 25, 2150, 55737, 10576, 2697, 80223, 127933, 6653, 5211, 8766,…
GO:0006919	activation of cysteine-type endopeptidase activity involved in apoptotic process	GOBP	53	0.0192414	1.01943	0.0282695	0.204074	up	3329, 8795, 1611, 1285, 2149, 5371, 581, 10016, 10395, 27018, 9131, 51065, 23786, 1512, 5366, 79594, 2152, 836, 355, 8797, 5134, 55081, 835, 840, 841, 9451, 666, 55367, 112399, 317, 9994, 8717, 8743, 3717, 29843, 7498, 842, 885, 340485, 56616, 4804, 4824, 7124, 29108, 9966, 3932, 4803
GO:1990266	neutrophil migration	GOBP	29	-0.0301707	0.97028	0.0282828	0.204074	down	5879, 8729, 3958, 2919, 1525, 5293, 6376, 5144, 7042, 3576, 51135, 6288, 6850, 5880, 972, 114609, 1907, 2920, 6347, 728, 57580, 51192, 9353, 51561, 7060, 3552, 719
GO:0007062	sister chromatid cohesion	GOBP	55	0.0195114	1.0197	0.0283717	0.204486	up	6421, 7514, 6232, 5903, 80218, 23244, 5048, 9555, 546, 22919, 11331, 10726, 10735, 25836, 4928, 8243, 23332, 23063, 23126, 9184, 6396, 9126, 25909, 10664, 55719, 23279, 80152, 348235, 348995, 81929, 1663, 55294, 114799, 79902, 8379, 9183, 55869, 79003, 5889, 55055, 9985, 91687, 84250, 8313, 346673
GO:0003071	renal system process involved in regulation of systemic arterial blood pressure	GOBP	10	-0.0424385	0.958449	0.0284144	0.204564	down	1535, 2150, 2697, 5125, 2621, 2149, 134, 5155, 2013, 3291
GO:1901797	negative regulation of signal transduction by p53 class mediator	GOBP	21	0.0252946	1.02562	0.0285038	0.204882	up	754, 4582, 960, 4193, 50484, 23028, 1859, 54700, 59343, 5716, 23411, 624, 51499, 117584, 6615, 3622, 83596, 972, 5071
GO:0009892	negative regulation of metabolic process	GOBP	1549	0.00531632	1.00533	0.0285222	0.204882	up	351, 476, 334, 2597, 3312, 9445, 3326, 1718, 302, 3091, 3181, 8878, 4582, 1026, 3636, 4869, 4904, 2539, 960, 1655, 811, 55243, 677, 6721, 595, 8661, 8826, 3949, 2950, 3329, 65125, 3696, 2810, 6223, 805, 3192, 10653, 966, 9961, 7345, 5430, 4179, 9320, 2122, 6422, 5725, 8473, 3021, 7520, 3609, 7529, 23286, 7077, 5708, 6421, 3685, 2547, 6282, 10410, 4841, 9208, 7416, 10808, 831, 6778, 7422, 7514, 83…
GO:2001237	negative regulation of extrinsic apoptotic signaling pathway	GOBP	48	0.0193531	1.01954	0.0285761	0.204891	up	3162, 2017, 4000, 2950, 8795, 3685, 4170, 64114, 2729, 3958, 3064, 2730, 8829, 8837, 3304, 207, 10197, 10771, 5894, 9821, 5970, 9181, 3303, 596, 90, 3148, 6376, 355, 8797, 6198, 841, 7046, 8717, 5598, 8743, 3383, 117584, 51530, 5607, 7128, 3574, 5054, 7124, 7857, 219699, 3552
GO:0008156	negative regulation of DNA replication	GOBP	24	0.0239659	1.02426	0.0285872	0.204891	up	6282, 23244, 4771, 10735, 8243, 23063, 23560, 9126, 84893, 7013, 5884, 55294, 146059, 7014, 3980, 64061, 7270, 3364, 990, 84083, 675, 54962, 7043
GO:0010522	regulation of calcium ion transport into cytosol	GOBP	54	-0.0260654	0.974271	0.0286522	0.205128	down	805, 1729, 1535, 25, 3064, 808, 2149, 5335, 5371, 817, 4842, 581, 857, 5311, 596, 5566, 84959, 57190, 5170, 6717, 5587, 5144, 55636, 4067, 2185, 7220, 9001, 5025, 2946, 57158, 9472, 825, 2852, 623, 287, 11151, 1193, 126306, 2147
GO:0043043	peptide biosynthetic process	GOBP	480	0.00923381	1.00928	0.0287078	0.205298	up	351, 2597, 6124, 1982, 1981, 4869, 811, 677, 8661, 6191, 10209, 6128, 6129, 6223, 6224, 6229, 55748, 6168, 23367, 3921, 5725, 1975, 3609, 208, 1983, 3376, 6238, 6157, 6167, 16, 6232, 2729, 1956, 9669, 3184, 292, 7311, 1153, 2872, 6301, 9611, 6209, 127933, 2730, 327, 3315, 5125, 8662, 10236, 10318, 5045, 8087, 8761, 10492, 23645, 2107, 1968, 6659, 9698, 10644, 1979, 5976, 6144, 5094, 8672, 5611, 1…
GO:0060441	epithelial tube branching involved in lung morphogenesis	GOBP	14	-0.038039	0.962675	0.0287674	0.205495	down	9620, 3371, 157506, 1522, 1512, 9231, 80004, 2263, 3845, 3169, 6469, 7482, 7124, 3087
GO:1902170	cellular response to reactive nitrogen species	GOBP	6	-0.049221	0.951971	0.0288839	0.206099	down	6778, 3184, 2983, 9131, 4548, 10891
GO:1904668	positive regulation of ubiquitin protein ligase activity	GOBP	50	0.0187871	1.01896	0.0289939	0.206654	up	5708, 7311, 7314, 5714, 5688, 23198, 5692, 10197, 5695, 5709, 5685, 5690, 5720, 51433, 10213, 5710, 5705, 9491, 5702, 5717, 9861, 5684, 9184, 5701, 5704, 8454, 5718, 119504, 5706, 5721, 5694, 5693, 5711, 5696, 8697, 5716, 5700, 29945, 64682, 8555, 8945, 7321, 27338, 5682, 5699, 10393, 5687, 5715, 5698, 25906
GO:0045724	positive regulation of cilium assembly	GOBP	10	0.029796	1.03024	0.029088	0.207095	up	2909, 3064, 202018, 153241, 9738, 585, 9662, 55835, 9001, 79734
GO:0002762	negative regulation of myeloid leukocyte differentiation	GOBP	19	-0.0341585	0.966418	0.0293516	0.20874	down	6422, 8451, 10272, 10221, 84959, 4609, 5771, 4067, 4830, 140685, 161882, 9935, 130733, 8111, 634, 51208, 2624, 10234, 4057
GO:0051932	synaptic transmission, GABAergic	GOBP	15	-0.037044	0.963634	0.029555	0.209955	down	5879, 3799, 11188, 6812, 9746, 57555, 3845, 1759, 1268, 134, 22871, 5881, 9001, 5021, 1813
GO:0006261	DNA-dependent DNA replication	GOBP	74	0.0175968	1.01775	0.029645	0.210362	up	3159, 259282, 9361, 5976, 546, 10735, 50484, 8243, 9093, 9126, 58525, 5981, 5425, 84893, 1025, 51507, 5111, 54881, 8882, 7019, 59343, 7013, 11073, 4999, 84268, 55294, 4796, 5813, 50485, 7014, 10039, 3980, 10189, 246243, 222229, 56652, 11232, 7486, 10714, 10038, 2237, 5001, 84275, 5422, 9837, 990, 57697, 84083, 6419, 898, 675, 144455, 84250, 64785, 54962, 4998, 92797, 9134, 51750, 654
GO:0007163	establishment or maintenance of cell polarity	GOBP	109	-0.0176514	0.982504	0.029716	0.210375	down	4627, 23224, 4478, 667, 4000, 10653, 25932, 4134, 23286, 10096, 9578, 2934, 4926, 399687, 2909, 10890, 10565, 8729, 3993, 2319, 23513, 3064, 55914, 6624, 378, 5747, 998, 7476, 5048, 23255, 10092, 5754, 56288, 23094, 6093, 10494, 1739, 9475, 23332, 4140, 57698, 154810, 9181, 64398, 64083, 6794, 9231, 6548, 85440, 2011, 9265, 9826, 23160, 253260, 57787, 9053, 6993, 81609, 124997, 22841, 22902, 3996…
GO:0007270	neuron-neuron synaptic transmission	GOBP	50	-0.0242136	0.976077	0.0297776	0.210375	down	7416, 1956, 5270, 5879, 3799, 11188, 2752, 5663, 84896, 10211, 57679, 6812, 9746, 1861, 57555, 25953, 4983, 3845, 5865, 65018, 8398, 2185, 1759, 1268, 134, 409, 2743, 22871, 5881, 9001, 54716, 85358, 5021, 8997, 29767, 5071, 7054, 1815, 23542, 54413, 1813, 6532, 1141, 2918, 4208, 5649
GO:0045851	pH reduction	GOBP	27	0.0241625	1.02446	0.0298068	0.210375	up	25932, 523, 528, 9114, 1182, 533, 535, 51606, 596, 5538, 1203, 23545, 23557, 23682, 155066, 525, 90423, 653519, 282679, 245972, 245973, 6556
GO:0051452	intracellular pH reduction	GOBP	26	0.0241625	1.02446	0.0298068	0.210375	up	25932, 523, 528, 9114, 1182, 533, 535, 51606, 596, 5538, 1203, 23545, 23557, 23682, 155066, 525, 90423, 653519, 282679, 245972, 245973, 6556
GO:0070588	calcium ion transmembrane transport	GOBP	141	-0.016501	0.983634	0.0298104	0.210375	down	79026, 3710, 2539, 805, 27032, 3685, 1729, 488, 1535, 25, 3064, 29979, 808, 2621, 26133, 140738, 196527, 2149, 490, 5335, 2247, 5663, 79085, 817, 54795, 4842, 6786, 581, 23413, 10367, 54499, 493, 5311, 23258, 221154, 6548, 8065, 5566, 84959, 57190, 90550, 80228, 5170, 3709, 80024, 6717, 5587, 10523, 114789, 57192, 5144, 55636, 51393, 11094, 1649, 784, 219931, 4067, 7225, 8398, 2185, 10681, 57620,…
GO:0032693	negative regulation of interleukin-10 production	GOBP	5	0.0344256	1.03503	0.0299329	0.211007	up	29126, 51561, 28514, 8288, 50943
GO:0032604	granulocyte macrophage colony-stimulating factor production	GOBP	5	-0.0546631	0.946804	0.0301623	0.211785	down	3606, 6850, 10125, 51561
GO:0032645	regulation of granulocyte macrophage colony-stimulating factor production	GOBP	4	-0.0546631	0.946804	0.0301623	0.211785	down	3606, 6850, 10125, 51561
GO:0032725	positive regulation of granulocyte macrophage colony-stimulating factor production	GOBP	4	-0.0546631	0.946804	0.0301623	0.211785	down	3606, 6850, 10125, 51561
GO:0060541	respiratory system development	GOBP	84	-0.0187095	0.981464	0.0301853	0.211785	down	64759, 2034, 9620, 3371, 7422, 6493, 4926, 1956, 7048, 6431, 4323, 2033, 157506, 998, 5754, 1522, 10272, 54542, 2260, 659, 53834, 8650, 6720, 1490, 8854, 4851, 10905, 6497, 3976, 1512, 342371, 8985, 445, 9231, 10427, 54206, 5604, 1385, 80004, 83931, 57190, 7068, 8914, 6722, 5595, 2263, 3845, 4781, 7289, 55636, 657, 9678, 23210, 84976, 10409, 55036, 7965, 3169, 51668, 3280, 93, 6469, 5916, 147372,…
GO:0090383	phagosome acidification	GOBP	13	0.0278107	1.0282	0.0302079	0.211785	up	523, 528, 9114, 533, 535, 51606, 23545, 23682, 155066, 525, 90423, 245972, 245973
GO:0061001	regulation of dendritic spine morphogenesis	GOBP	17	-0.0353719	0.965246	0.0303111	0.212009	down	5048, 10611, 55607, 1942, 26037, 29904, 7804, 26052, 22871, 85358, 80823, 7074, 8851, 8997, 3706, 54413, 5649
GO:0006611	protein export from nucleus	GOBP	31	0.0224716	1.02273	0.03035	0.212009	up	811, 3313, 2810, 5784, 7514, 5781, 7295, 127933, 2621, 6659, 23214, 4193, 1434, 57154, 8498, 10204, 5494, 7157, 5566, 64328, 2010, 51496, 11097, 6815, 80824, 64901, 8536, 23418
GO:0035107	appendage morphogenesis	GOBP	70	-0.0209666	0.979252	0.0303718	0.212009	down	2778, 1954, 2697, 5125, 157506, 7476, 6659, 3065, 546, 80144, 1387, 5663, 25836, 2260, 8323, 581, 2776, 10512, 8854, 4851, 6497, 4041, 5469, 9742, 65250, 57728, 2263, 26005, 10018, 7289, 55636, 657, 79659, 26146, 28982, 80856, 342184, 7042, 5362, 7483, 494470, 140467, 54903, 6469, 5916, 5727, 2254, 5308, 3207, 84314, 5087, 221322, 5307, 4621, 1382, 116039, 4038, 3227, 91461, 9241, 4487, 130497, 5…
GO:0035108	limb morphogenesis	GOBP	70	-0.0209666	0.979252	0.0303718	0.212009	down	2778, 1954, 2697, 5125, 157506, 7476, 6659, 3065, 546, 80144, 1387, 5663, 25836, 2260, 8323, 581, 2776, 10512, 8854, 4851, 6497, 4041, 5469, 9742, 65250, 57728, 2263, 26005, 10018, 7289, 55636, 657, 79659, 26146, 28982, 80856, 342184, 7042, 5362, 7483, 494470, 140467, 54903, 6469, 5916, 5727, 2254, 5308, 3207, 84314, 5087, 221322, 5307, 4621, 1382, 116039, 4038, 3227, 91461, 9241, 4487, 130497, 5…
GO:0048871	multicellular organismal homeostasis	GOBP	146	-0.0146515	0.985455	0.0305075	0.212726	down	6696, 71, 60, 231, 567, 2778, 5052, 2810, 2034, 1001, 1364, 7422, 79888, 5781, 29123, 1956, 5166, 8842, 118, 5879, 6647, 112, 3315, 8766, 11171, 57561, 2149, 5562, 581, 8861, 1490, 5576, 3953, 1512, 2629, 6794, 5567, 1525, 596, 9975, 4645, 5563, 4891, 5566, 84959, 10891, 1445, 58476, 271, 6722, 22841, 51542, 134430, 115, 583, 23154, 5290, 3845, 5575, 169200, 128338, 64081, 3569, 1435, 9455, 6608,…
GO:0043631	RNA polyadenylation	GOBP	31	0.0222024	1.02245	0.0307381	0.214101	up	351, 6829, 10914, 29894, 9810, 8189, 11052, 11051, 80336, 29101, 9646, 54623, 53981, 79882, 79577, 1025, 51585, 904, 167153, 7936, 56254, 1479, 23144, 10898, 55149, 123169, 1478, 10978, 64852
GO:0045931	positive regulation of mitotic cell cycle	GOBP	58	0.0179266	1.01809	0.0308724	0.214411	up	351, 595, 5781, 25, 994, 26057, 1845, 8766, 5048, 9555, 23476, 4193, 328, 8451, 11331, 26073, 8558, 8452, 7039, 25970, 4041, 8450, 56257, 5356, 55719, 51143, 51112, 1019, 55795, 6198, 84967, 8877, 7517, 3169, 3280, 5155, 7325, 219736, 5889, 685, 990, 1906, 675, 5087, 84250, 3643, 27085, 5890, 1950, 4824, 28984, 3552, 255324, 894, 1543, 3481
GO:0006464	cellular protein modification process	GOBP	2893	0.00445516	1.00447	0.0308826	0.214411	up	351, 5660, 3320, 2597, 3326, 754, 302, 2180, 8878, 4582, 7184, 3309, 1026, 8754, 4869, 9518, 2539, 57674, 960, 4638, 5052, 55243, 677, 595, 8661, 8826, 6709, 2950, 4233, 3491, 65125, 444, 2810, 805, 23321, 7803, 9961, 558, 7345, 5797, 1832, 25831, 7317, 11282, 9320, 23352, 5066, 102, 2122, 5784, 6422, 8473, 3609, 780, 7529, 208, 23286, 7077, 5708, 6305, 6421, 8795, 3685, 1642, 1107, 7267, 3716, 9…
GO:0036211	protein modification process	GOBP	2893	0.00445516	1.00447	0.0308826	0.214411	up	351, 5660, 3320, 2597, 3326, 754, 302, 2180, 8878, 4582, 7184, 3309, 1026, 8754, 4869, 9518, 2539, 57674, 960, 4638, 5052, 55243, 677, 595, 8661, 8826, 6709, 2950, 4233, 3491, 65125, 444, 2810, 805, 23321, 7803, 9961, 558, 7345, 5797, 1832, 25831, 7317, 11282, 9320, 23352, 5066, 102, 2122, 5784, 6422, 8473, 3609, 780, 7529, 208, 23286, 7077, 5708, 6305, 6421, 8795, 3685, 1642, 1107, 7267, 3716, 9…
GO:2001054	negative regulation of mesenchymal cell apoptotic process	GOBP	3	-0.0586836	0.943005	0.0309354	0.214546	down	3091, 7849, 6469
GO:0034243	regulation of transcription elongation from RNA polymerase II promoter	GOBP	17	0.0262728	1.02662	0.0309932	0.214715	up	6830, 23476, 10771, 2962, 9646, 54623, 79577, 7936, 6921, 55837, 6827, 9025, 123169, 165918, 8178, 6469
GO:0050878	regulation of body fluid levels	GOBP	268	-0.0118559	0.988214	0.0312915	0.216434	down	71, 60, 4627, 302, 3091, 2778, 5328, 3710, 308, 595, 23657, 65125, 2810, 388, 966, 558, 7414, 928, 5066, 3021, 780, 1364, 1535, 1314, 7422, 5781, 54843, 5270, 5879, 10627, 830, 2150, 2697, 30846, 112, 3315, 8766, 998, 9927, 8761, 2621, 3998, 3065, 2039, 1465, 790, 196527, 5265, 50808, 2149, 207, 10672, 310, 4780, 23348, 7410, 5894, 8323, 221037, 2776, 160851, 857, 4097, 9060, 23028, 25970, 137964…
GO:0001561	fatty acid alpha-oxidation	GOBP	6	0.0364124	1.03708	0.0313317	0.216434	up	5264, 224, 10478, 26061
GO:0048333	mesodermal cell differentiation	GOBP	12	-0.0395959	0.961178	0.0313423	0.216434	down	3691, 3688, 2260, 23135, 3673, 8091, 2263, 657, 7403, 4086, 64321, 3207
GO:0002252	immune effector process	GOBP	383	-0.0102374	0.989815	0.0314091	0.216662	down	71, 60, 3320, 3326, 3162, 567, 5052, 203068, 3329, 6223, 966, 5817, 4179, 4641, 163, 10787, 3609, 10096, 10410, 1075, 6778, 6773, 6397, 10383, 6830, 4853, 5879, 8729, 25, 3958, 2150, 164, 10163, 26057, 161, 22904, 961, 306, 6374, 5747, 998, 10092, 29, 9698, 3426, 8417, 5094, 5611, 10892, 7468, 5335, 3146, 5663, 6772, 51606, 5371, 54542, 5495, 54795, 10094, 7410, 162, 26065, 10346, 26999, 56829, 1…
GO:0006816	calcium ion transport	GOBP	212	-0.014337	0.985765	0.0314565	0.216757	down	79026, 6520, 3710, 2539, 4638, 805, 27032, 3685, 1729, 488, 1535, 7416, 7779, 51669, 25, 3958, 2771, 2697, 3064, 29979, 808, 2621, 26133, 140738, 196527, 2149, 490, 5335, 2247, 5663, 5371, 79085, 817, 54795, 4842, 6786, 581, 55858, 23413, 10367, 54499, 857, 1490, 493, 706, 5311, 23258, 221154, 6548, 596, 8065, 5566, 84959, 57190, 90550, 80228, 5170, 3709, 80024, 6717, 8573, 5587, 10523, 114789, 5…
GO:0030838	positive regulation of actin filament polymerization	GOBP	51	-0.0242238	0.976067	0.0314903	0.216757	down	2017, 55243, 4641, 10787, 10096, 2934, 85477, 5879, 10092, 10094, 57175, 147179, 1739, 10602, 8976, 10095, 56907, 253260, 55971, 80115, 27236, 2241, 10093, 81873, 8440, 9463, 123720, 55435, 9530, 342184, 2185, 8936, 3383, 7456, 10435, 643338, 51466, 348110, 653857, 29108, 148170, 146206, 11151, 7454, 25802
GO:0070076	histone lysine demethylation	GOBP	16	0.0266747	1.02703	0.0315922	0.21715	up	22992, 8242, 221037, 23028, 5927, 23135, 8284, 55818, 5253, 23081, 84678, 7403, 3299, 55806, 55693
GO:0031145	anaphase-promoting complex-dependent catabolic process	GOBP	47	0.0189689	1.01915	0.031615	0.21715	up	5708, 7311, 7314, 5714, 5688, 23198, 5692, 10197, 5695, 5709, 5685, 5690, 5720, 51433, 10213, 5710, 5705, 9491, 5702, 5717, 9861, 5684, 9184, 5701, 5704, 5718, 119504, 5706, 5721, 5694, 5693, 5711, 5696, 8697, 5716, 5700, 29945, 64682, 7321, 27338, 5682, 5699, 10393, 5687, 5715, 5698, 25906
GO:0048172	regulation of short-term neuronal synaptic plasticity	GOBP	3	0.0386381	1.03939	0.0316503	0.217161	up	8541, 6543, 729956
GO:0034587	piRNA metabolic process	GOBP	9	0.0321409	1.03266	0.0319072	0.21869	up	122402, 11022, 201164, 143689, 55124, 84944, 91646
GO:1903050	regulation of proteolysis involved in cellular protein catabolic process	GOBP	154	0.0128477	1.01293	0.0319432	0.218704	up	3326, 5708, 1075, 2729, 7311, 7314, 25897, 29979, 10769, 5747, 5887, 10755, 6599, 5714, 5688, 57761, 23198, 51322, 4193, 207, 3093, 5692, 10197, 5695, 5663, 4780, 5371, 5709, 9097, 1452, 5685, 9810, 7337, 5886, 5690, 5720, 51433, 54467, 10869, 857, 25820, 10213, 29978, 5710, 9529, 5705, 9491, 5702, 6613, 5717, 9861, 23274, 5684, 9184, 9817, 5701, 51035, 93974, 5704, 8454, 65992, 153090, 5718, 102…
GO:1903429	regulation of cell maturation	GOBP	6	-0.0486717	0.952494	0.0321222	0.219695	down	5879, 596, 22933, 5881, 4882, 5979
GO:0035265	organ growth	GOBP	70	-0.0201901	0.980012	0.0324915	0.221985	down	5660, 2539, 23286, 5781, 5447, 85301, 7048, 6647, 80014, 2697, 5747, 27230, 2247, 10611, 817, 2260, 7337, 6256, 4851, 3953, 10498, 26524, 1432, 596, 1848, 8470, 9113, 6416, 2121, 2263, 10018, 2931, 2261, 26011, 657, 6788, 54796, 7046, 28982, 51548, 6608, 7042, 10409, 7059, 93, 5324, 6469, 5916, 205428, 4086, 1906, 2254, 3574, 9472, 2627, 3142, 4921, 2099, 57057, 28514, 170302, 346673, 9241, 5950,…
GO:0048013	ephrin receptor signaling pathway	GOBP	56	-0.0236549	0.976623	0.0326122	0.222345	down	71, 60, 102, 163, 10096, 5781, 1969, 5879, 10627, 161, 5747, 998, 10092, 64283, 23385, 10094, 7410, 6093, 51107, 9475, 28964, 2050, 8976, 10095, 1946, 1942, 5921, 26037, 10093, 2048, 8440, 3265, 4067, 5058, 1759, 2904, 1949, 1945, 2041, 55851, 7074, 8851, 8997, 284656, 1944, 1123, 2049
GO:0051785	positive regulation of nuclear division	GOBP	23	0.0236183	1.0239	0.0326134	0.222345	up	9555, 11331, 8452, 7039, 25970, 4041, 55719, 51112, 22933, 5155, 685, 1906, 84250, 3643, 10361, 1950, 28984, 55124, 3552, 4487, 54361, 255324, 3481
GO:1902580	single-organism cellular localization	GOBP	642	-0.00780669	0.992224	0.0327589	0.223101	down	351, 375790, 3320, 4627, 3326, 81, 821, 754, 302, 6124, 3162, 3091, 3688, 23224, 23499, 1026, 498, 5052, 23471, 6191, 4000, 6128, 6129, 2810, 6223, 3728, 6224, 6229, 7345, 4118, 6168, 2181, 4641, 29927, 3921, 4134, 7529, 208, 10096, 1001, 488, 2934, 4864, 6157, 6167, 6232, 64114, 3308, 54843, 81619, 4926, 1956, 1969, 10890, 3842, 7311, 5879, 3799, 7295, 3993, 999, 7095, 2319, 6647, 5903, 9804, 55…
GO:0071604	transforming growth factor beta production	GOBP	12	-0.0393412	0.961423	0.0330168	0.224382	down	3091, 4179, 1001, 23607, 5045, 1385, 6376, 7042, 3965, 2627, 947, 50943
GO:0071634	regulation of transforming growth factor beta production	GOBP	12	-0.0393412	0.961423	0.0330168	0.224382	down	3091, 4179, 1001, 23607, 5045, 1385, 6376, 7042, 3965, 2627, 947, 50943
GO:0034612	response to tumor necrosis factor	GOBP	162	0.0122802	1.01236	0.0331205	0.22452	up	3856, 8754, 677, 2950, 6625, 102, 10594, 6422, 5708, 8795, 1535, 7311, 2150, 55914, 8887, 7314, 4055, 2621, 3065, 5714, 5688, 23198, 3304, 5692, 10197, 5695, 6772, 4780, 7132, 5709, 5685, 3875, 204851, 5690, 5720, 2309, 5970, 10213, 5710, 8904, 5705, 9491, 5702, 9181, 2937, 255743, 5717, 9861, 5684, 5701, 3303, 5704, 329, 153090, 5718, 3551, 2629, 7187, 445, 5706, 5721, 5694, 8491, 55627, 8793, 8…
GO:0071801	regulation of podosome assembly	GOBP	5	-0.0510155	0.950264	0.0331651	0.22452	down	4478, 2934, 6624, 5601, 7124
GO:0007610	behavior	GOBP	221	-0.0123567	0.987719	0.0332483	0.22452	down	351, 3091, 3688, 3710, 1981, 1803, 7345, 9620, 7416, 4864, 2059, 1956, 27020, 5270, 25, 6647, 2697, 3064, 6446, 378, 372, 57561, 10769, 9867, 5048, 9698, 1979, 23230, 3074, 310, 5663, 23394, 60626, 2776, 5621, 4097, 84896, 1312, 6566, 57679, 7436, 8932, 10347, 706, 3953, 2548, 9775, 596, 55585, 10396, 8648, 79924, 3678, 463, 4891, 164312, 7157, 1385, 3084, 5538, 26090, 57555, 80243, 8061, 7068, 2…
GO:1901216	positive regulation of neuron death	GOBP	33	0.0211349	1.02136	0.0332653	0.22452	up	1728, 4170, 8301, 25, 998, 255738, 7159, 581, 2309, 9131, 5366, 1965, 4296, 9040, 7157, 1616, 6416, 155061, 836, 23368, 10018, 835, 9759, 4835, 2002, 1649, 55294, 7042, 7965, 842, 8851, 5071, 5913
GO:0070997	neuron death	GOBP	151	0.0126139	1.01269	0.033336	0.22452	up	351, 2597, 3326, 1718, 3162, 1728, 3091, 4869, 2539, 6648, 3329, 23321, 558, 4170, 4841, 16, 8301, 1822, 2729, 91304, 25, 6647, 10525, 2730, 6653, 7314, 8829, 998, 3065, 2149, 207, 5663, 255738, 23394, 5641, 6093, 7159, 581, 2309, 9529, 84335, 9131, 84280, 867, 5366, 2629, 3297, 1965, 6548, 596, 8934, 80315, 4296, 6812, 9040, 7157, 1385, 340371, 5921, 5538, 2065, 10617, 1616, 6416, 10891, 5170, 1…
GO:0032354	response to follicle-stimulating hormone	GOBP	8	0.031034	1.03152	0.0333385	0.22452	up	2729, 5447, 2730, 4851, 1946, 10891, 6715, 5069
GO:0010942	positive regulation of cell death	GOBP	385	0.00912768	1.00917	0.0333413	0.22452	up	3939, 3162, 1728, 80781, 8878, 3688, 1026, 3329, 3491, 2810, 388, 23365, 4118, 6422, 7529, 6421, 8795, 4170, 1075, 2934, 8301, 3301, 85477, 7311, 3486, 5879, 1611, 7204, 274, 25, 6647, 23513, 6272, 166, 7314, 4055, 1545, 5524, 8644, 1285, 998, 4836, 6659, 29, 3065, 64393, 9500, 23385, 7164, 10550, 10105, 196527, 2149, 207, 3146, 5663, 10284, 5371, 255738, 817, 140735, 7410, 10181, 51107, 9828, 92…
GO:1904666	regulation of ubiquitin protein ligase activity	GOBP	51	0.0183216	1.01849	0.0333463	0.22452	up	5708, 7311, 7314, 5714, 5688, 23198, 5692, 10197, 5695, 5709, 5685, 5690, 5720, 51433, 10213, 5710, 5705, 9491, 5702, 5717, 9861, 5684, 9184, 5701, 5704, 8454, 5718, 119504, 5706, 5721, 5694, 5693, 5711, 5696, 8697, 5716, 5700, 29945, 64682, 8555, 8945, 7321, 27338, 5682, 5699, 10393, 5687, 5715, 5698, 25906, 84101
GO:0051292	nuclear pore complex assembly	GOBP	8	0.0320127	1.03253	0.0333515	0.22452	up	57142, 4928, 9972, 23165, 55161, 25909, 9688
GO:0048663	neuron fate commitment	GOBP	19	0.0248527	1.02516	0.0336038	0.225923	up	998, 6601, 4851, 3084, 3398, 7046, 7042, 3169, 3280, 23314, 6469, 3110, 3714, 2624, 1746, 28514, 54567, 10716, 4854
GO:0007099	centriole replication	GOBP	15	0.0280798	1.02848	0.0336647	0.225923	up	4869, 10769, 4591, 26005, 10432, 9738, 22995, 9662, 55835, 284403, 163786, 55722
GO:0050663	cytokine secretion	GOBP	72	-0.0206078	0.979603	0.0336934	0.225923	down	307, 3329, 55366, 25, 2150, 2621, 2149, 3146, 5371, 80381, 4851, 3566, 7494, 1432, 3661, 4860, 79792, 10626, 23765, 23705, 27086, 3569, 19, 4067, 8692, 965, 10385, 284297, 5590, 57678, 6288, 7097, 6850, 11146, 55540, 26253, 29126, 3556, 3965, 23208, 2633, 10125, 79679, 5734, 79400, 27342, 7292, 114899, 7124, 192683, 26191, 117854, 29108, 28984, 10333, 3552, 55024, 929, 84868, 9173, 1813, 947, 143…
GO:0048714	positive regulation of oligodendrocyte differentiation	GOBP	6	-0.0484184	0.952735	0.0337005	0.225923	down	3065, 26011, 10419, 7097, 6469, 7852
GO:0008360	regulation of cell shape	GOBP	70	-0.0197979	0.980397	0.0338214	0.22612	down	4627, 226, 4478, 7168, 5364, 103910, 1729, 4628, 7422, 2059, 2909, 55660, 5747, 2039, 3074, 10672, 310, 1452, 9344, 147179, 1739, 10602, 10395, 4289, 54751, 93663, 1613, 56882, 54014, 5921, 10507, 55785, 30011, 53944, 121512, 57619, 23433, 9368, 1902, 23370, 57194, 8994, 3569, 51231, 10428, 2185, 7444, 3383, 7456, 10435, 643338, 64411, 752, 51177, 755, 25805, 58480, 5064, 6347, 3679, 2038, 148170…
GO:0002551	mast cell chemotaxis	GOBP	6	0.0331082	1.03366	0.0338799	0.22612	up	5879, 5293, 5880, 5228, 2277, 1113
GO:0097531	mast cell migration	GOBP	6	0.0331082	1.03366	0.0338799	0.22612	up	5879, 5293, 5880, 5228, 2277, 1113
GO:0010770	positive regulation of cell morphogenesis involved in differentiation	GOBP	66	-0.020448	0.97976	0.0338898	0.22612	down	3897, 23499, 811, 5364, 7422, 23363, 5879, 1954, 8766, 8829, 998, 5048, 2039, 9798, 23394, 659, 10494, 3987, 1523, 3984, 23011, 57698, 6239, 1793, 6794, 1946, 6498, 1399, 5604, 80005, 3084, 10507, 91663, 6722, 29904, 22902, 5789, 7804, 51393, 84079, 673, 9037, 26259, 79006, 11078, 11344, 57463, 5881, 80823, 6792, 201294, 7074, 8997, 3706, 57580, 9353, 4804, 3611, 1382, 8153, 6092, 27185, 9423, 48…
GO:0046113	nucleobase catabolic process	GOBP	4	-0.054025	0.947408	0.0339056	0.22612	down	4329, 7498, 9615, 316
GO:0032210	regulation of telomere maintenance via telomerase	GOBP	24	0.0238055	1.02409	0.0340571	0.226894	up	3192, 7203, 10574, 6950, 10694, 10576, 22948, 23381, 10575, 80351, 23293, 5570, 55226, 5609, 5595, 1736, 7013, 7014, 79991, 5588, 55135, 54984
GO:0071158	positive regulation of cell cycle arrest	GOBP	54	0.0183878	1.01856	0.0341322	0.227073	up	4582, 1026, 4869, 2810, 7311, 85456, 2033, 7314, 10769, 6659, 4193, 5371, 581, 1647, 5311, 153090, 10498, 5934, 8091, 81857, 29883, 7157, 5566, 4848, 10514, 55571, 4849, 1874, 5111, 3398, 9337, 9125, 835, 1263, 7029, 55367, 4850, 51499, 25904, 5526, 7832, 23378, 57060, 55835, 144455, 1869, 8851, 2627, 28984, 7732
GO:0044712	single-organism catabolic process	GOBP	575	-0.00852904	0.991507	0.0341545	0.227073	down	2597, 3939, 226, 1284, 3162, 3091, 80781, 1282, 3688, 5209, 7184, 3309, 216, 7167, 805, 7378, 8473, 208, 5332, 5500, 11343, 79660, 2746, 1514, 3030, 4907, 9588, 1286, 5447, 54431, 23190, 3417, 4758, 91304, 3081, 1508, 23392, 9611, 3064, 4323, 5211, 29979, 23646, 1545, 55753, 1294, 5045, 8644, 1285, 81502, 9388, 5836, 23475, 128, 1743, 808, 5048, 55666, 7327, 113026, 56886, 6342, 6400, 55268, 2752…
GO:0045059	positive thymic T cell selection	GOBP	7	-0.0462364	0.954816	0.0342838	0.227457	down	3707, 6794, 6722, 5771, 6469, 972, 1794
GO:0008217	regulation of blood pressure	GOBP	77	-0.0193851	0.980802	0.0343077	0.227457	down	476, 3162, 6648, 7168, 65125, 1535, 4012, 6647, 2150, 2697, 6446, 5125, 11188, 128, 2621, 23576, 1522, 2149, 659, 4842, 4311, 64167, 4041, 50848, 79924, 3398, 6196, 6296, 5144, 2931, 89797, 2982, 83988, 585, 1268, 134, 4881, 143872, 5724, 5155, 2643, 9424, 1906, 5025, 59, 59342, 147, 4882, 1907, 5021, 80763, 2013, 40, 18, 2642, 5973, 623, 10699, 3291, 28514, 553, 6518, 1909, 206338, 4987, 7137, 1…
GO:0051188	cofactor biosynthetic process	GOBP	155	-0.0165912	0.983546	0.0343185	0.227457	down	2180, 2194, 4144, 8566, 47, 2182, 4779, 2181, 5166, 79646, 23475, 5160, 1738, 64834, 201562, 2235, 211, 4199, 2618, 93974, 51522, 4522, 706, 27249, 79966, 51144, 4860, 38, 64210, 25902, 7389, 4891, 54704, 55312, 10797, 5538, 51117, 23597, 1355, 133686, 8034, 80025, 79993, 79071, 210, 55316, 81689, 53354, 84274, 197322, 51660, 441024, 79877, 56898, 27158, 7390, 80308, 5860, 93100, 125061, 54981, 5…
GO:0048232	male gamete generation	GOBP	193	0.0110334	1.01109	0.0347671	0.229724	up	811, 558, 6046, 3021, 6305, 27125, 10983, 55366, 3301, 59338, 6522, 6647, 10491, 8924, 5887, 5048, 9698, 23064, 546, 23198, 22862, 7528, 22803, 8287, 2802, 10272, 26528, 1738, 1912, 64847, 11057, 353189, 694, 54888, 51361, 581, 8879, 3985, 23139, 5819, 5927, 4851, 22873, 122402, 23304, 51742, 493, 3297, 6732, 6794, 55339, 6498, 7110, 9702, 10461, 5566, 9575, 55818, 3148, 54890, 5571, 80025, 9724,…
GO:0072413	signal transduction involved in mitotic cell cycle checkpoint	GOBP	41	0.019923	1.02012	0.0348034	0.229724	up	4582, 1026, 4869, 2810, 7311, 85456, 2033, 7314, 10769, 6659, 4193, 5371, 581, 1647, 10498, 5934, 29883, 7157, 4848, 55571, 4849, 1874, 5111, 9337, 9125, 835, 1263, 7029, 55367, 4850, 51499, 25904, 60561, 7832, 57060, 55835, 144455, 1869, 28984
GO:1902402	signal transduction involved in mitotic DNA damage checkpoint	GOBP	41	0.019923	1.02012	0.0348034	0.229724	up	4582, 1026, 4869, 2810, 7311, 85456, 2033, 7314, 10769, 6659, 4193, 5371, 581, 1647, 10498, 5934, 29883, 7157, 4848, 55571, 4849, 1874, 5111, 9337, 9125, 835, 1263, 7029, 55367, 4850, 51499, 25904, 60561, 7832, 57060, 55835, 144455, 1869, 28984
GO:1902403	signal transduction involved in mitotic DNA integrity checkpoint	GOBP	41	0.019923	1.02012	0.0348034	0.229724	up	4582, 1026, 4869, 2810, 7311, 85456, 2033, 7314, 10769, 6659, 4193, 5371, 581, 1647, 10498, 5934, 29883, 7157, 4848, 55571, 4849, 1874, 5111, 9337, 9125, 835, 1263, 7029, 55367, 4850, 51499, 25904, 60561, 7832, 57060, 55835, 144455, 1869, 28984
GO:0007283	spermatogenesis	GOBP	192	0.0110389	1.0111	0.035115	0.231543	up	811, 558, 6046, 3021, 6305, 27125, 10983, 55366, 3301, 59338, 6522, 6647, 10491, 8924, 5887, 5048, 9698, 23064, 546, 23198, 22862, 7528, 22803, 8287, 2802, 10272, 26528, 1738, 1912, 64847, 11057, 353189, 694, 54888, 51361, 581, 8879, 3985, 23139, 5819, 5927, 4851, 22873, 122402, 23304, 51742, 493, 3297, 6732, 6794, 55339, 6498, 7110, 9702, 10461, 5566, 9575, 55818, 3148, 54890, 5571, 80025, 9724,…
GO:0003014	renal system process	GOBP	54	-0.022568	0.977685	0.0351861	0.231774	down	4643, 2934, 1535, 2150, 2697, 6446, 112, 5125, 8766, 8644, 2621, 2149, 50484, 5641, 5585, 1312, 5576, 5567, 596, 4645, 5566, 22841, 79706, 355, 115, 5575, 9368, 8692, 63929, 134, 4881, 5155, 685, 26249, 111, 3784, 113, 4162, 1906, 361, 80763, 2013, 65266, 10699, 3291, 1136, 4987, 1813, 947, 1141, 4883
GO:0072395	signal transduction involved in cell cycle checkpoint	GOBP	42	0.0197147	1.01991	0.0354051	0.232502	up	4582, 1026, 4869, 2810, 7311, 85456, 2033, 7314, 10769, 6659, 4193, 5371, 581, 1647, 10498, 5934, 29883, 7157, 4848, 55571, 988, 4849, 1874, 5111, 9337, 9125, 835, 1263, 7029, 55367, 4850, 51499, 25904, 60561, 7832, 57060, 55835, 144455, 1869, 28984
GO:0072401	signal transduction involved in DNA integrity checkpoint	GOBP	42	0.0197147	1.01991	0.0354051	0.232502	up	4582, 1026, 4869, 2810, 7311, 85456, 2033, 7314, 10769, 6659, 4193, 5371, 581, 1647, 10498, 5934, 29883, 7157, 4848, 55571, 988, 4849, 1874, 5111, 9337, 9125, 835, 1263, 7029, 55367, 4850, 51499, 25904, 60561, 7832, 57060, 55835, 144455, 1869, 28984
GO:0072422	signal transduction involved in DNA damage checkpoint	GOBP	42	0.0197147	1.01991	0.0354051	0.232502	up	4582, 1026, 4869, 2810, 7311, 85456, 2033, 7314, 10769, 6659, 4193, 5371, 581, 1647, 10498, 5934, 29883, 7157, 4848, 55571, 988, 4849, 1874, 5111, 9337, 9125, 835, 1263, 7029, 55367, 4850, 51499, 25904, 60561, 7832, 57060, 55835, 144455, 1869, 28984
GO:0016048	detection of temperature stimulus	GOBP	6	-0.0481296	0.95301	0.035567	0.233089	down	10893, 2063, 134, 409, 56925, 79054
GO:0050951	sensory perception of temperature stimulus	GOBP	6	-0.0481296	0.95301	0.035567	0.233089	down	10893, 2063, 134, 409, 56925, 79054
GO:0090190	positive regulation of branching involved in ureteric bud morphogenesis	GOBP	8	-0.0442211	0.956742	0.0358037	0.234388	down	7849, 7422, 55366, 9500, 6608, 7482, 9241, 30812
GO:0000082	G1/S transition of mitotic cell cycle	GOBP	133	0.0134862	1.01358	0.0358448	0.234388	up	3688, 4582, 1026, 4869, 595, 2810, 1956, 7311, 85456, 26057, 2033, 7314, 10217, 10769, 6659, 23476, 4193, 328, 207, 8451, 5932, 10197, 5371, 817, 8558, 8452, 3275, 581, 5720, 1647, 51065, 143384, 8454, 5311, 79027, 10498, 8450, 26524, 5934, 56257, 596, 5721, 5356, 90, 79577, 8065, 29117, 29883, 7157, 4848, 571, 55571, 9113, 4849, 5537, 1874, 5111, 3398, 9337, 9125, 8882, 59343, 1019, 6198, 835, 1…
GO:0046487	glyoxylate metabolic process	GOBP	15	-0.0369785	0.963697	0.0358746	0.234388	down	3417, 1743, 5160, 1738, 3418, 9380, 594, 1629, 55526, 112817, 11019, 275, 51601, 27232
GO:0035295	tube development	GOBP	327	-0.0101746	0.989877	0.0359786	0.234829	down	231, 3091, 3691, 1282, 7849, 1026, 9289, 677, 4233, 388, 10653, 6422, 64759, 25932, 780, 2034, 9620, 4072, 3371, 7422, 55366, 6692, 6493, 4926, 1956, 1969, 2909, 6522, 8842, 5270, 7048, 6431, 79191, 1954, 2697, 23513, 4323, 2348, 5125, 2033, 8829, 157506, 998, 7476, 6659, 8289, 9500, 57680, 5754, 4070, 546, 6768, 1522, 29072, 688, 11331, 10672, 2247, 5663, 10272, 9618, 6772, 5371, 54542, 25836, 2…
GO:0048738	cardiac muscle tissue development	GOBP	90	-0.0183409	0.981826	0.0360757	0.235224	down	3688, 2539, 811, 7168, 4000, 3192, 1832, 4628, 7422, 2274, 23363, 7048, 2697, 998, 8289, 2247, 10611, 817, 2260, 23309, 4205, 150094, 6256, 8854, 4851, 23135, 1432, 6548, 1525, 5469, 27101, 90, 1385, 8470, 80206, 3084, 2065, 6416, 6722, 9794, 3398, 2263, 2931, 26011, 55636, 8131, 91624, 657, 7046, 6901, 5318, 51548, 7042, 10848, 10529, 4092, 1301, 4634, 25776, 205428, 4086, 27063, 7135, 79810, 19…
GO:0007507	heart development	GOBP	287	-0.0110699	0.988991	0.0361679	0.235586	down	3091, 3688, 57142, 2539, 811, 677, 7168, 4000, 9510, 3491, 3192, 80114, 1832, 5066, 163, 4628, 7422, 5781, 2274, 23363, 4853, 7048, 1954, 2697, 2348, 5125, 2033, 8829, 5747, 998, 3340, 6659, 8289, 5754, 790, 4193, 79602, 29072, 7468, 2247, 10611, 5663, 22980, 817, 25836, 156, 2260, 659, 162, 5894, 53834, 6464, 23309, 9821, 2776, 4205, 150094, 6256, 9321, 10395, 10512, 10087, 1856, 8854, 23054, 48…
GO:0048246	macrophage chemotaxis	GOBP	15	-0.0369261	0.963747	0.0362555	0.235918	down	3958, 6376, 1435, 79902, 2185, 6288, 1907, 6347, 728, 51192, 5919, 1240, 719, 8995
GO:0014819	regulation of skeletal muscle contraction	GOBP	2	0.0414982	1.04237	0.0364257	0.236785	up	2946, 3759
GO:0050773	regulation of dendrite development	GOBP	67	-0.0201556	0.980046	0.036832	0.239089	down	8826, 23363, 1627, 25, 10769, 5048, 54664, 10611, 5663, 1523, 7533, 23011, 5597, 7436, 55607, 153090, 6794, 10498, 1942, 3084, 9693, 64689, 10507, 64284, 26037, 221935, 23613, 29904, 5789, 10084, 23242, 7804, 1902, 5530, 4734, 84079, 7225, 26259, 348, 26052, 11178, 84298, 22871, 85358, 3556, 80823, 23098, 3397, 6792, 7074, 8851, 5064, 8997, 3706, 57580, 8536, 3611, 9856, 4776, 27185, 54413, 1136,…
GO:0060997	dendritic spine morphogenesis	GOBP	21	-0.0319169	0.968587	0.0368544	0.239089	down	7476, 5048, 10611, 55607, 10013, 1942, 26037, 29904, 2048, 7804, 26052, 22871, 85358, 80823, 7074, 8851, 8997, 3706, 54413, 2049, 5649
GO:0061384	heart trabecula morphogenesis	GOBP	18	0.0249653	1.02528	0.0369161	0.239248	up	9510, 2274, 4851, 6654, 5469, 3084, 6722, 55636, 657, 7046, 7042, 58495, 23462, 54567, 9241, 5950, 8928, 7010
GO:0060457	negative regulation of digestive system process	GOBP	7	0.0317071	1.03222	0.03698	0.239341	up	65125, 10062, 5021, 65267, 65266, 5733, 6343
GO:0008089	anterograde axonal transport	GOBP	15	0.0262302	1.02658	0.0370162	0.239341	up	6647, 9371, 6687, 23011, 8546, 26258, 282991, 10947, 23557, 10239, 84062, 55330, 9001, 8120, 84709
GO:0030239	myofibril assembly	GOBP	27	-0.0294278	0.971001	0.0370422	0.239341	down	71, 3688, 3880, 3856, 7168, 4628, 23363, 8837, 4205, 84033, 80206, 6722, 1073, 10529, 27063, 1906, 29767, 4621, 825, 7111, 11155, 58, 84665, 25802, 91977, 4208
GO:0045844	positive regulation of striated muscle tissue development	GOBP	31	-0.0285584	0.971846	0.0373565	0.240888	down	2697, 2247, 2260, 2817, 5562, 4851, 10211, 1432, 596, 1385, 3084, 2065, 2263, 57496, 6198, 657, 4534, 6469, 406, 64321, 1906, 2254, 50937, 9472, 2627, 57057, 28514, 4208
GO:0048636	positive regulation of muscle organ development	GOBP	31	-0.0285584	0.971846	0.0373565	0.240888	down	2697, 2247, 2260, 2817, 5562, 4851, 10211, 1432, 596, 1385, 3084, 2065, 2263, 57496, 6198, 657, 4534, 6469, 406, 64321, 1906, 2254, 50937, 9472, 2627, 57057, 28514, 4208
GO:0022603	regulation of anatomical structure morphogenesis	GOBP	601	-0.00770408	0.992326	0.0376117	0.24229	down	6696, 4627, 81, 226, 1284, 3162, 3897, 3091, 7849, 23499, 4478, 57142, 8754, 2017, 9518, 51473, 811, 7168, 5364, 388, 5797, 163, 6422, 4134, 59277, 5708, 103910, 9620, 1729, 10493, 3716, 2934, 4628, 7422, 2059, 55366, 6773, 64114, 64423, 23363, 5447, 1969, 2909, 114793, 7311, 5879, 1952, 10509, 23327, 7048, 25, 6431, 5361, 1954, 4897, 3064, 30846, 3315, 161, 7314, 8766, 55660, 1545, 8829, 306, 23…
GO:0034332	adherens junction organization	GOBP	75	-0.0197924	0.980402	0.037846	0.243331	down	23499, 2017, 8826, 3728, 7414, 1832, 5817, 87, 1500, 6422, 1001, 7422, 5879, 4301, 999, 4323, 5796, 5747, 998, 2039, 6093, 7205, 3987, 8650, 9344, 204851, 9475, 8394, 23332, 10395, 8861, 5819, 6904, 1613, 90102, 3673, 1946, 9231, 6548, 5795, 596, 1012, 9270, 1445, 5170, 23705, 123720, 5318, 342184, 2185, 1004, 4092, 395, 80139, 10580, 64403, 9253, 54828, 2824, 1015, 81607, 1003, 3273, 94, 54361, …
GO:0010498	proteasomal protein catabolic process	GOBP	302	0.00974379	1.00979	0.0378813	0.243331	up	3326, 7184, 3309, 7345, 5708, 1642, 23607, 7323, 2729, 54431, 23190, 7311, 23327, 23392, 7314, 25897, 29979, 10769, 5887, 55666, 7327, 5516, 10755, 56886, 6599, 5714, 5688, 6400, 5094, 57761, 7126, 23198, 51322, 4193, 207, 3093, 8451, 5692, 10197, 5695, 5663, 11160, 4780, 5371, 5709, 149603, 8452, 9097, 1452, 5685, 9810, 5886, 10296, 5690, 5720, 51433, 54467, 10869, 22838, 79718, 6049, 857, 25820…
GO:0008202	steroid metabolic process	GOBP	150	0.0133206	1.01341	0.0378868	0.243331	up	351, 476, 231, 1718, 2222, 2539, 6721, 3490, 47, 3949, 6307, 6713, 1645, 4864, 3422, 5447, 7536, 6647, 8542, 6653, 8720, 1545, 4597, 8644, 1727, 6309, 27122, 6342, 3295, 2224, 11160, 255738, 5641, 2260, 5562, 23780, 1646, 6720, 6256, 7533, 22937, 3930, 7436, 55004, 706, 3953, 9784, 10449, 4041, 11161, 51144, 5563, 133, 412, 64746, 10948, 10891, 50814, 9453, 80025, 4790, 285440, 51706, 5205, 23411…
GO:0042303	molting cycle	GOBP	46	-0.0237136	0.976565	0.0380051	0.243604	down	2778, 9620, 1001, 16, 55366, 1956, 998, 3065, 25836, 8323, 5970, 8861, 4851, 6654, 10855, 596, 9575, 340481, 50814, 2263, 79152, 135228, 5187, 80326, 6608, 7042, 8717, 10848, 7976, 6615, 55504, 196264, 6469, 406, 7124, 10913, 8643, 94234, 4038, 8549, 3868, 162514, 8626, 9079
GO:0042633	hair cycle	GOBP	46	-0.0237136	0.976565	0.0380051	0.243604	down	2778, 9620, 1001, 16, 55366, 1956, 998, 3065, 25836, 8323, 5970, 8861, 4851, 6654, 10855, 596, 9575, 340481, 50814, 2263, 79152, 135228, 5187, 80326, 6608, 7042, 8717, 10848, 7976, 6615, 55504, 196264, 6469, 406, 7124, 10913, 8643, 94234, 4038, 8549, 3868, 162514, 8626, 9079
GO:0022407	regulation of cell-cell adhesion	GOBP	196	-0.0133536	0.986735	0.0383945	0.245855	down	1803, 960, 3329, 10653, 966, 4179, 4072, 2934, 10808, 50488, 5781, 5270, 5879, 1952, 999, 7048, 25, 3958, 2319, 6647, 1209, 1845, 961, 5747, 998, 2039, 3572, 10892, 4771, 207, 3146, 10272, 1739, 3956, 3707, 64844, 1604, 5621, 80381, 857, 10211, 3566, 6654, 8546, 9093, 7494, 1946, 445, 23560, 3606, 4860, 6885, 51043, 253260, 29102, 22890, 84959, 9092, 8744, 91663, 1445, 5170, 149041, 5290, 8440, 1…
GO:0048730	epidermis morphogenesis	GOBP	13	-0.0375578	0.963139	0.0384731	0.246113	down	998, 4851, 8985, 596, 2263, 80326, 6608, 7042, 6615, 6469, 94234, 43847, 8626
GO:0060004	reflex	GOBP	5	-0.050186	0.951053	0.03856	0.246423	down	2697, 255743, 2743, 6304, 93986
GO:0001825	blastocyst formation	GOBP	19	0.0244573	1.02476	0.0386903	0.24654	up	7082, 9927, 285855, 8452, 9646, 26524, 6498, 4848, 9113, 4849, 6722, 57820, 705, 27341, 3726, 54475, 64321, 7784, 8320
GO:0008584	male gonad development	GOBP	61	-0.0206947	0.979518	0.0387022	0.24654	down	9289, 595, 6422, 3021, 59338, 7536, 4323, 8644, 546, 3295, 22862, 8894, 10272, 5872, 4257, 581, 8879, 4254, 9667, 5927, 51742, 596, 7110, 8648, 3148, 152006, 10018, 599, 666, 192670, 7046, 2067, 23598, 4201, 10371, 7042, 8743, 3383, 6715, 3020, 3622, 92, 9985, 54997, 2254, 5308, 3207, 7482, 3643, 56956, 10046, 2627, 6665, 4824, 2099, 638, 26471, 30812, 91181, 54361
GO:0046546	development of primary male sexual characteristics	GOBP	61	-0.0206947	0.979518	0.0387022	0.24654	down	9289, 595, 6422, 3021, 59338, 7536, 4323, 8644, 546, 3295, 22862, 8894, 10272, 5872, 4257, 581, 8879, 4254, 9667, 5927, 51742, 596, 7110, 8648, 3148, 152006, 10018, 599, 666, 192670, 7046, 2067, 23598, 4201, 10371, 7042, 8743, 3383, 6715, 3020, 3622, 92, 9985, 54997, 2254, 5308, 3207, 7482, 3643, 56956, 10046, 2627, 6665, 4824, 2099, 638, 26471, 30812, 91181, 54361
GO:0000963	mitochondrial RNA processing	GOBP	9	0.030591	1.03106	0.0387316	0.24654	up	55687, 6832, 60493, 57570, 54931, 80324, 51654, 9692
GO:0006369	termination of RNA polymerase II transcription	GOBP	40	0.0198031	1.02	0.0388144	0.246778	up	9295, 10914, 6431, 11338, 29894, 23064, 6426, 6429, 84271, 79869, 9785, 11051, 6432, 29101, 9775, 8106, 53981, 10921, 10569, 26097, 6628, 51585, 10212, 4686, 81608, 1479, 8563, 51362, 10189, 84967, 4116, 54797, 79228, 25888, 1478, 10978, 4150, 84324
GO:0007220	Notch receptor processing	GOBP	11	0.0289672	1.02939	0.038864	0.246778	up	102, 23385, 5663, 51107, 182, 3714, 55851, 28514, 54567, 4854
GO:0044724	single-organism carbohydrate catabolic process	GOBP	75	-0.0200995	0.980101	0.0388841	0.246778	down	2597, 3939, 226, 3091, 5209, 216, 7167, 805, 8473, 5500, 79660, 4758, 9611, 5211, 55753, 5836, 808, 3074, 5257, 2720, 5562, 5236, 2548, 4041, 4125, 2582, 178, 5563, 405, 6120, 10891, 5571, 2026, 83440, 4126, 2530, 55526, 9759, 3099, 11164, 11319, 5261, 55586, 26007, 2760, 51548, 5256, 57103, 256356, 130589, 5255, 5210, 2526, 3643, 132158, 5260, 9942, 51085, 10690, 387712, 5837, 2819, 27294, 2528
GO:0000466	maturation of 5.8S rRNA from tricistronic rRNA transcript (SSU-rRNA, 5.8S rRNA, LSU-rRNA)	GOBP	17	0.0252036	1.02552	0.0390187	0.247022	up	3921, 117246, 23481, 27340, 51077, 55759, 90459, 8602, 79707, 23404, 5393, 29777, 11340, 23212, 10171, 112479, 51010
GO:0048675	axon extension	GOBP	71	-0.0202256	0.979978	0.039033	0.247022	down	3897, 3688, 23499, 57142, 2017, 214, 5364, 3913, 7414, 7422, 10509, 25, 5361, 1954, 4897, 8766, 8829, 5048, 23394, 659, 7869, 80208, 55558, 6049, 3984, 10512, 1808, 23011, 57698, 3475, 150465, 3084, 10507, 6722, 22902, 134430, 5532, 51393, 54910, 9706, 9037, 10371, 5362, 6405, 348, 11344, 57715, 65059, 80031, 10500, 65078, 6792, 10501, 54437, 8851, 9353, 3611, 10154, 27185, 54413, 9201, 9423, 569…
GO:0009101	glycoprotein biosynthetic process	GOBP	241	-0.012413	0.987664	0.0390379	0.247022	down	9445, 4582, 11282, 22822, 8473, 4864, 10317, 143, 10565, 25825, 378, 10318, 2131, 2589, 3340, 3998, 7327, 56886, 90411, 80351, 27230, 5663, 2137, 79158, 23394, 22906, 659, 9469, 55568, 54480, 84061, 55858, 2132, 9321, 1603, 55624, 4245, 9334, 10905, 10347, 7841, 64083, 4122, 124583, 84572, 9695, 596, 29940, 84447, 66008, 80267, 25976, 53947, 51006, 7991, 64689, 2650, 84875, 23509, 23275, 56913, 9…
GO:0006999	nuclear pore organization	GOBP	11	0.0297095	1.03016	0.0390828	0.247063	up	57142, 4928, 9972, 23165, 55161, 25909, 9688, 81929, 129401
GO:0045582	positive regulation of T cell differentiation	GOBP	35	-0.0268538	0.973504	0.0394719	0.249278	down	4179, 7048, 3707, 3566, 8546, 7494, 3606, 4860, 22890, 9092, 8744, 8767, 3569, 9655, 5590, 79576, 6850, 6469, 972, 3965, 3574, 10125, 9308, 5896, 51561, 7292, 3142, 8876, 50943, 3135, 3592, 3575
GO:0030397	membrane disassembly	GOBP	26	0.0222534	1.0225	0.0395941	0.249559	up	4000, 5903, 5048, 10783, 91754, 4928, 9818, 10762, 9972, 23165, 9883, 23279, 2010, 9688, 23399, 348995, 81929, 8086, 9631, 8480, 11097, 79902, 255919, 129401, 9133, 5579
GO:0051081	nuclear envelope disassembly	GOBP	26	0.0222534	1.0225	0.0395941	0.249559	up	4000, 5903, 5048, 10783, 91754, 4928, 9818, 10762, 9972, 23165, 9883, 23279, 2010, 9688, 23399, 348995, 81929, 8086, 9631, 8480, 11097, 79902, 255919, 129401, 9133, 5579
GO:0034116	positive regulation of heterotypic cell-cell adhesion	GOBP	3	-0.057247	0.944361	0.0396525	0.249683	down	960, 10211, 7124
GO:0006415	translational termination	GOBP	48	0.0185191	1.01869	0.0397731	0.250197	up	327, 2107, 5976, 60488, 7818, 11222, 6059, 51253, 23107, 51258, 10884, 64432, 9553, 64960, 51081, 64981, 29074, 64983, 2733, 55239, 28977, 64975, 122704, 84340, 57129, 6183, 90480, 79590, 64949, 28998, 56945, 54148, 51073, 219927, 29093, 65005, 10240, 54516, 29104, 51642, 55168, 51023, 56648, 51373, 116540, 64951
GO:0046605	regulation of centrosome cycle	GOBP	17	0.0255673	1.0259	0.0398141	0.25021	up	4869, 7514, 10769, 5314, 9475, 51652, 57132, 26973, 4591, 25978, 22809, 10432, 153241, 64793, 7517, 55835
GO:0007041	lysosomal transport	GOBP	46	-0.0239735	0.976312	0.0399743	0.250972	down	3312, 388, 4864, 164, 55737, 6272, 6653, 27072, 54664, 138050, 23339, 255738, 79158, 22906, 4074, 63971, 51361, 9648, 55681, 22898, 8546, 29911, 51652, 55275, 738, 84572, 84376, 81609, 51542, 25978, 84067, 64145, 22863, 4734, 10042, 64089, 23557, 4534, 51172, 411, 65082, 5071
GO:1900181	negative regulation of protein localization to nucleus	GOBP	32	-0.0271327	0.973232	0.040044	0.251164	down	2621, 5495, 7205, 84445, 9817, 5311, 153090, 5494, 8445, 84875, 2010, 6717, 5716, 9368, 4601, 64081, 4796, 4792, 29969, 5598, 11142, 5569, 26272, 4188, 8313, 114899, 5138, 51208, 166614, 9478, 9201
GO:0008334	histone mRNA metabolic process	GOBP	12	0.0281783	1.02858	0.0402719	0.252347	up	5976, 6741, 53981, 6628, 167153, 4686, 55149, 84967, 25888, 64282, 54512
GO:0061005	cell differentiation involved in kidney development	GOBP	32	-0.0274529	0.972921	0.0403666	0.252665	down	7849, 8826, 3913, 4643, 55366, 8842, 6772, 4851, 182, 3976, 5613, 271, 9688, 84662, 9788, 6608, 10409, 3280, 5155, 6469, 79633, 5727, 139285, 5420, 59, 130497, 28999, 947, 54361, 4208
GO:0043484	regulation of RNA splicing	GOBP	66	0.0171521	1.0173	0.0404012	0.252665	up	79026, 3312, 3181, 1655, 3187, 6651, 5430, 6625, 5725, 3185, 6431, 127933, 23543, 11338, 3191, 23064, 27316, 6426, 91746, 10284, 26528, 6429, 10181, 6231, 6434, 7072, 51755, 10150, 8227, 3303, 6432, 6732, 54845, 9589, 10262, 79171, 10921, 1859, 8241, 80004, 84081, 1198, 22938, 92906, 55696, 8882, 10084, 2081, 23210, 57703, 58155, 4116, 57396, 256329, 55544, 283375, 54033
GO:0006911	phagocytosis, engulfment	GOBP	11	-0.0394068	0.96136	0.04055	0.253201	down	4627, 2934, 5879, 2150, 196527, 4240, 10347, 1793, 3673, 19, 2624
GO:0044773	mitotic DNA damage checkpoint	GOBP	59	0.0172493	1.0174	0.0405657	0.253201	up	4582, 1026, 4869, 595, 2810, 7311, 85456, 2033, 7314, 10769, 6659, 4193, 5371, 581, 80279, 1647, 51065, 10498, 5934, 7508, 8091, 29883, 7157, 4848, 55571, 4849, 1874, 25949, 5111, 9337, 9125, 51347, 835, 1263, 7029, 11073, 55367, 4850, 51499, 25904, 6118, 5883, 60561, 7832, 79858, 3364, 57060, 1112, 55835, 144455, 84250, 1869, 54962, 28984, 135458, 8626
GO:0048598	embryonic morphogenesis	GOBP	292	-0.0104253	0.989629	0.0407724	0.253699	down	7296, 1284, 3091, 3691, 3688, 2778, 7849, 677, 3491, 10653, 6422, 3685, 9620, 6692, 1969, 2909, 3693, 5879, 7048, 6647, 79191, 1954, 2697, 23513, 3281, 4323, 2348, 27173, 157506, 1294, 2131, 7476, 3340, 6659, 29, 8289, 3065, 5754, 6768, 80144, 1387, 7358, 4771, 29072, 2247, 5663, 1738, 25836, 2260, 8452, 659, 1847, 60626, 23187, 8323, 10049, 1739, 204851, 581, 23332, 65979, 2776, 2132, 1843, 1039…
GO:1901575	organic substance catabolic process	GOBP	1319	0.00545586	1.00547	0.0407882	0.253699	up	375790, 2597, 3939, 3326, 226, 754, 302, 6124, 3162, 3339, 3091, 8878, 5209, 824, 7184, 3309, 4478, 8754, 1981, 57674, 960, 216, 677, 6191, 6128, 7167, 3949, 6129, 6223, 805, 290, 6224, 6229, 55748, 7345, 6168, 25831, 7317, 9320, 23352, 7378, 3921, 8473, 1975, 208, 7077, 5708, 1642, 2799, 5332, 7267, 5500, 1075, 11343, 6157, 975, 79660, 2746, 6167, 1514, 3030, 7514, 823, 10724, 79888, 23049, 4907…
GO:0045776	negative regulation of blood pressure	GOBP	16	-0.0346821	0.965912	0.0408168	0.253699	down	6648, 659, 4842, 79924, 585, 1268, 134, 143872, 5724, 2643, 9424, 59342, 18, 623, 4987, 1813
GO:0051704	multi-organism process	GOBP	1213	0.0053672	1.00538	0.0408375	0.253699	up	6696, 351, 3312, 231, 3326, 6124, 567, 8878, 3688, 3880, 3856, 8754, 1981, 4869, 1803, 10625, 1655, 811, 8661, 23471, 3490, 6191, 9510, 3855, 6128, 3949, 2182, 2950, 3329, 6129, 6223, 290, 3694, 6224, 6229, 558, 6168, 5817, 5430, 4179, 23367, 928, 23352, 5066, 10594, 163, 3921, 5725, 6046, 7431, 3021, 7520, 10787, 25932, 3609, 780, 7529, 6305, 8795, 3685, 2547, 1642, 1364, 10410, 27125, 10983, 29…
GO:0099024	plasma membrane invagination	GOBP	14	-0.0363219	0.96433	0.0408628	0.253699	down	4627, 2934, 5879, 2150, 51429, 196527, 4240, 10347, 1793, 3673, 56907, 257364, 19, 2624
GO:0044272	sulfur compound biosynthetic process	GOBP	133	-0.0160538	0.984074	0.0409867	0.253699	down	2180, 2194, 4144, 47, 2182, 2950, 55748, 2181, 2729, 5166, 4259, 2730, 2131, 3340, 373156, 5160, 6667, 2137, 4780, 1738, 4257, 64834, 201562, 875, 9469, 54480, 262, 2132, 347734, 9060, 2937, 9334, 79966, 10327, 51144, 29940, 38, 54704, 5538, 23597, 2686, 26873, 9061, 92126, 10678, 79993, 79071, 64132, 1491, 55454, 11046, 4357, 3029, 10331, 8703, 22856, 197322, 51660, 83539, 6482, 6484, 51074, 231…
GO:0007411	axon guidance	GOBP	125	-0.0161987	0.983932	0.0409988	0.253699	down	351, 3897, 214, 6709, 5364, 3913, 5797, 59277, 4628, 7422, 2909, 5879, 3799, 10509, 5361, 1954, 4897, 8829, 2131, 5747, 659, 2817, 7869, 55558, 10512, 55740, 23032, 1808, 6654, 1946, 23767, 5786, 9637, 1385, 1942, 323, 10507, 4983, 5595, 10048, 10678, 2048, 3845, 2115, 4781, 90249, 54910, 3265, 2118, 9037, 55083, 10371, 7042, 5362, 7976, 6405, 494470, 1400, 6469, 5588, 8609, 57715, 55609, 51466, …
GO:0097485	neuron projection guidance	GOBP	126	-0.0161987	0.983932	0.0409988	0.253699	down	351, 3897, 214, 6709, 5364, 3913, 5797, 59277, 4628, 7422, 2909, 5879, 3799, 10509, 5361, 1954, 4897, 8829, 2131, 5747, 659, 2817, 7869, 55558, 10512, 55740, 23032, 1808, 6654, 1946, 23767, 5786, 9637, 1385, 1942, 323, 10507, 4983, 5595, 10048, 10678, 2048, 3845, 2115, 4781, 90249, 54910, 3265, 2118, 9037, 55083, 10371, 7042, 5362, 7976, 6405, 494470, 1400, 6469, 5588, 8609, 57715, 55609, 51466, …
GO:0016577	histone demethylation	GOBP	18	0.0250591	1.02538	0.0410006	0.253699	up	22992, 8242, 221037, 23028, 5927, 23030, 23135, 8284, 55818, 5253, 23081, 84678, 23210, 7403, 3299, 55806, 55693
GO:0042991	transcription factor import into nucleus	GOBP	37	-0.0257211	0.974607	0.0411473	0.254165	down	5052, 999, 8720, 5495, 55705, 7205, 9817, 57506, 5311, 6548, 3606, 5494, 8445, 6717, 5532, 10523, 5716, 5530, 4601, 4796, 4792, 51194, 5598, 8877, 340061, 7097, 6850, 3965, 4188, 9472, 51561, 114899, 7124, 10913, 3059
GO:0090092	regulation of transmembrane receptor protein serine/threonine kinase signaling pathway	GOBP	122	-0.016895	0.983247	0.0411624	0.254165	down	3309, 9518, 3491, 6422, 23089, 7311, 7048, 25, 2348, 7314, 11171, 27122, 10755, 858, 283149, 11030, 10272, 659, 58533, 23111, 857, 375616, 4851, 57045, 255743, 6497, 649, 6794, 5654, 57154, 6498, 1601, 5494, 90, 54778, 5170, 64750, 22938, 26036, 56937, 9688, 4221, 63893, 135228, 9480, 51496, 657, 7046, 64081, 23411, 3625, 23144, 6935, 7042, 55333, 4092, 494470, 7041, 8425, 3280, 93, 80139, 4681, …
GO:0006282	regulation of DNA repair	GOBP	52	0.0180302	1.01819	0.0412108	0.254165	up	9320, 1956, 7913, 51366, 328, 7468, 8451, 3146, 5371, 55183, 55611, 23028, 151987, 84893, 8091, 1025, 23514, 131870, 55719, 5111, 23201, 1054, 54386, 3014, 7398, 5429, 9577, 24144, 23411, 51720, 7014, 51548, 6118, 9025, 54929, 165918, 254225, 57103, 4968, 4255, 29086, 84142, 6419, 84250, 8313, 92797, 55693, 51750, 5582
GO:0097120	receptor localization to synapse	GOBP	8	-0.0434595	0.957471	0.0412516	0.254165	down	27020, 8417, 1739, 1741, 22871, 201134, 1740, 5649
GO:0072604	interleukin-6 secretion	GOBP	15	-0.035417	0.965203	0.0412737	0.254165	down	3329, 2150, 2621, 2149, 3146, 7494, 8692, 3556, 3965, 23208, 27342, 114899, 26191, 29108, 55024
GO:0006066	alcohol metabolic process	GOBP	178	0.0122072	1.01228	0.0413311	0.254275	up	351, 231, 1718, 3636, 2222, 2539, 216, 6721, 47, 7167, 3949, 6307, 805, 6713, 5332, 4864, 3422, 5447, 6647, 8542, 6653, 8720, 1545, 4597, 157506, 8644, 1727, 6309, 128, 808, 51109, 113026, 5335, 2224, 2247, 11160, 255738, 9517, 2260, 5562, 130367, 23780, 6720, 3707, 6256, 54884, 9807, 22937, 3930, 8854, 7436, 8898, 3953, 9784, 10449, 2629, 4041, 11161, 10558, 5563, 8821, 219, 4952, 10948, 50814, …
GO:0035329	hippo signaling	GOBP	29	-0.0308206	0.96965	0.0414123	0.254532	down	7529, 23286, 7082, 9414, 80014, 51421, 9867, 4771, 92597, 1856, 154810, 26524, 9113, 836, 154796, 6788, 8994, 126374, 8463, 284086, 79633, 8642
GO:0051436	negative regulation of ubiquitin-protein ligase activity involved in mitotic cell cycle	GOBP	45	0.0185422	1.01872	0.0415365	0.254742	up	5708, 7311, 7314, 5714, 5688, 5692, 10197, 5695, 5709, 5685, 5690, 5720, 51433, 10213, 5710, 5705, 9491, 5702, 5717, 9861, 5684, 9184, 5701, 5704, 5718, 119504, 5706, 5721, 5694, 5693, 5711, 5696, 8697, 5716, 5700, 29945, 64682, 7321, 5682, 5699, 10393, 5687, 5715, 5698, 25906
GO:0051439	regulation of ubiquitin-protein ligase activity involved in mitotic cell cycle	GOBP	45	0.0185422	1.01872	0.0415365	0.254742	up	5708, 7311, 7314, 5714, 5688, 5692, 10197, 5695, 5709, 5685, 5690, 5720, 51433, 10213, 5710, 5705, 9491, 5702, 5717, 9861, 5684, 9184, 5701, 5704, 5718, 119504, 5706, 5721, 5694, 5693, 5711, 5696, 8697, 5716, 5700, 29945, 64682, 7321, 5682, 5699, 10393, 5687, 5715, 5698, 25906
GO:0032922	circadian regulation of gene expression	GOBP	36	0.020736	1.02095	0.0415655	0.254742	up	3192, 8473, 5500, 55366, 8553, 2673, 7150, 3065, 9500, 5371, 196, 5927, 10743, 463, 10514, 9575, 10891, 8204, 3398, 5187, 23411, 10419, 1390, 1408, 406, 9572, 5971, 25819, 79365, 6097, 4804, 1813
GO:0006654	phosphatidic acid biosynthetic process	GOBP	18	-0.0338435	0.966723	0.0416549	0.254805	down	79888, 84803, 137964, 10555, 23259, 254531, 1606, 5338, 5337, 55326, 56895, 51099, 23171, 57678, 376497, 5321, 2819
GO:0046473	phosphatidic acid metabolic process	GOBP	18	-0.0338435	0.966723	0.0416549	0.254805	down	79888, 84803, 137964, 10555, 23259, 254531, 1606, 5338, 5337, 55326, 56895, 51099, 23171, 57678, 376497, 5321, 2819
GO:0006595	polyamine metabolic process	GOBP	24	0.02807	1.02847	0.0417413	0.25509	up	4946, 4953, 6611, 262, 54498, 112483, 1725, 6723, 79814, 51686, 113451
GO:0033158	regulation of protein import into nucleus, translocation	GOBP	15	0.0258596	1.0262	0.0420093	0.256484	up	3320, 3326, 1026, 7295, 2621, 51366, 57506, 5469, 84875, 23411, 3569, 340061, 3717, 4968, 5138
GO:0048583	regulation of response to stimulus	GOBP	2538	-0.00450215	0.995508	0.042057	0.256532	down	6696, 71, 351, 5660, 60, 3320, 26509, 3312, 231, 3326, 81, 754, 302, 3162, 3091, 567, 8878, 3688, 10521, 4582, 23499, 5328, 967, 7184, 3309, 7837, 9289, 8754, 2017, 4869, 9518, 64787, 2539, 57674, 10625, 960, 1655, 4638, 5052, 51473, 811, 6648, 595, 8661, 8826, 4000, 3949, 2950, 4233, 3329, 3491, 2810, 6223, 5364, 388, 805, 966, 3728, 23365, 558, 7345, 80114, 4118, 124976, 5817, 4179, 4641, 9320,…
GO:0030308	negative regulation of cell growth	GOBP	88	0.0146512	1.01476	0.0421068	0.256592	up	6696, 1026, 57142, 131566, 2539, 6422, 5270, 10509, 2697, 8829, 23677, 79602, 5371, 659, 5515, 694, 7869, 23111, 55558, 6049, 10512, 51094, 221937, 5245, 9792, 3475, 6794, 734, 29948, 5795, 79594, 596, 83667, 7157, 5538, 323, 10507, 2931, 684, 54910, 9706, 57446, 23411, 9037, 11007, 8692, 10371, 7042, 1410, 64061, 4881, 29946, 6405, 7216, 3373, 123879, 3621, 57715, 54879, 203245, 6494, 64321, 800…
GO:2000144	positive regulation of DNA-templated transcription, initiation	GOBP	13	0.0274104	1.02779	0.0423066	0.25756	up	55832, 23064, 5705, 5702, 5701, 5704, 5706, 1385, 8061, 6722, 5700, 22976
GO:0032042	mitochondrial DNA metabolic process	GOBP	12	0.0287076	1.02912	0.0423457	0.25756	up	9361, 50484, 9093, 83667, 10891, 3980, 56652, 11232, 219736, 84275
GO:0043161	proteasome-mediated ubiquitin-dependent protein catabolic process	GOBP	266	0.00985002	1.0099	0.0425461	0.258457	up	3326, 7184, 3309, 7345, 5708, 1642, 23607, 7323, 2729, 54431, 23190, 7311, 23327, 23392, 7314, 25897, 29979, 10769, 5887, 55666, 7327, 5516, 10755, 56886, 6599, 5714, 5688, 6400, 5094, 57761, 7126, 23198, 51322, 4193, 207, 3093, 8451, 5692, 10197, 5695, 5663, 11160, 4780, 5371, 5709, 149603, 8452, 9097, 1452, 5685, 5886, 10296, 5690, 5720, 51433, 54467, 10869, 22838, 79718, 6049, 857, 25820, 1021…
GO:0016075	rRNA catabolic process	GOBP	12	0.0280099	1.02841	0.0425736	0.258457	up	29102, 22894, 115752, 162989, 129563, 23404, 5393, 11340, 118460, 51010, 54512
GO:0046825	regulation of protein export from nucleus	GOBP	17	0.024941	1.02525	0.0426711	0.258705	up	2810, 5784, 7514, 5781, 7295, 127933, 2621, 6659, 4193, 8498, 5494, 7157, 5566, 64328, 2010, 51496, 8536
GO:0010950	positive regulation of endopeptidase activity	GOBP	88	0.0154685	1.01559	0.042695	0.258705	up	3329, 3491, 444, 8795, 2934, 1611, 1285, 10550, 2149, 10197, 3146, 5371, 26999, 581, 5720, 10016, 10395, 10213, 27018, 1490, 9131, 51065, 23786, 1512, 5366, 3297, 79594, 5721, 4609, 2152, 11047, 836, 355, 8797, 5134, 10018, 55122, 55081, 9141, 835, 840, 841, 9451, 666, 55367, 23411, 112399, 408, 317, 9994, 8717, 8743, 3717, 29843, 7498, 27166, 842, 27429, 84334, 7023, 3965, 239, 885, 340485, 5661…
GO:0010628	positive regulation of gene expression	GOBP	1033	0.005751	1.00577	0.042856	0.25885	up	351, 375790, 60, 4627, 3312, 3091, 8878, 10521, 7849, 4582, 3309, 4478, 2355, 4869, 4904, 1655, 4691, 811, 6721, 6191, 4000, 3949, 4233, 3491, 3696, 3192, 4779, 5430, 4179, 6625, 4641, 23367, 23451, 2122, 6422, 8473, 7431, 3021, 3609, 2034, 2547, 1001, 4072, 3371, 2934, 10808, 975, 6778, 7422, 8301, 55366, 2274, 1956, 1316, 6830, 81669, 3184, 6829, 7311, 8085, 1153, 55832, 9643, 999, 4646, 9921, …
GO:0051146	striated muscle cell differentiation	GOBP	119	-0.015844	0.984281	0.0428701	0.25885	down	71, 4627, 3688, 3880, 824, 3856, 9518, 4904, 2539, 811, 7168, 4000, 3192, 7345, 4628, 7422, 2274, 23363, 9643, 6272, 30846, 4323, 8837, 8289, 858, 207, 10611, 817, 4842, 50804, 4205, 150094, 6256, 4851, 10211, 6497, 3566, 23135, 84033, 7494, 1432, 6548, 1525, 596, 27101, 90, 8470, 80206, 3084, 57190, 6416, 6722, 9794, 1073, 26263, 3845, 2931, 5530, 9759, 9149, 91624, 1140, 6608, 3756, 22954, 1052…
GO:0002483	antigen processing and presentation of endogenous peptide antigen	GOBP	7	-0.0470903	0.954001	0.0428865	0.25885	down	567, 6892, 64167, 6890, 5243, 340273
GO:0019885	antigen processing and presentation of endogenous peptide antigen via MHC class I	GOBP	7	-0.0470903	0.954001	0.0428865	0.25885	down	567, 6892, 64167, 6890, 5243, 340273
GO:1904356	regulation of telomere maintenance via telomere lengthening	GOBP	29	0.0225618	1.02282	0.04293	0.25885	up	3192, 7203, 10574, 6950, 10694, 10576, 22948, 23381, 10575, 80351, 23293, 5570, 55226, 5609, 5595, 80169, 1736, 7013, 7014, 79991, 5588, 55135, 54984, 51750
GO:1903532	positive regulation of secretion by cell	GOBP	141	-0.0145389	0.985566	0.0429633	0.25885	down	3091, 8754, 3329, 2746, 5781, 1956, 399687, 3799, 25, 2150, 164, 55737, 2697, 6659, 2752, 2149, 27230, 3146, 54795, 156, 2260, 23332, 23413, 80381, 1808, 3566, 64083, 7494, 1432, 3661, 8673, 6812, 8660, 1385, 79792, 57555, 90550, 27183, 65985, 6717, 10626, 23765, 5532, 23705, 8027, 5481, 65018, 55204, 3569, 5874, 3625, 408, 5019, 136, 8398, 8692, 7042, 23410, 965, 9545, 376267, 84932, 84062, 3717…
GO:0009914	hormone transport	GOBP	127	-0.0148742	0.985236	0.0430008	0.25885	down	3091, 2778, 7849, 3710, 6422, 6513, 2746, 5781, 1956, 292, 3799, 28231, 2697, 80223, 5211, 6659, 3065, 26056, 2752, 27230, 54795, 2260, 2029, 5894, 6720, 90007, 9230, 6566, 3976, 3667, 4041, 1946, 6567, 8673, 55585, 7110, 9727, 133, 8660, 5906, 9324, 1385, 9575, 57555, 90550, 3709, 415116, 80024, 291, 22841, 65985, 6717, 5532, 27445, 5530, 55636, 818, 9451, 8773, 3569, 3033, 3625, 4067, 8322, 408…
GO:0051651	maintenance of location in cell	GOBP	56	-0.0214251	0.978803	0.0430947	0.258936	down	2512, 7114, 23224, 2317, 3309, 9168, 3728, 7529, 2934, 85477, 1627, 54832, 6653, 23353, 23230, 207, 5371, 55187, 7205, 857, 22873, 9817, 706, 5311, 2548, 64083, 81573, 9113, 9913, 6717, 10210, 5716, 3099, 4601, 23515, 65018, 25777, 4796, 4792, 83660, 7405, 585, 348, 11015, 83860, 402, 11344, 9087, 286527, 4188, 6676, 375189, 213
GO:0006412	translation	GOBP	457	0.00876249	1.0088	0.0430956	0.258936	up	351, 2597, 6124, 1982, 1981, 4869, 811, 677, 8661, 6191, 10209, 6128, 6129, 6223, 6224, 6229, 6168, 23367, 3921, 5725, 1975, 3609, 208, 1983, 3376, 6238, 6157, 6167, 16, 6232, 1956, 9669, 3184, 292, 7311, 1153, 2872, 6301, 9611, 6209, 127933, 327, 3315, 8662, 10236, 10318, 8087, 8761, 10492, 23645, 2107, 1968, 6659, 9698, 10644, 1979, 5976, 6144, 5094, 8672, 5611, 10657, 5859, 285855, 207, 27230,…
GO:0006826	iron ion transport	GOBP	35	0.0210534	1.02128	0.0431871	0.259243	up	2512, 567, 8301, 523, 528, 9114, 533, 535, 51606, 3658, 9230, 23516, 22853, 4891, 94081, 51312, 261729, 57192, 23545, 55240, 81894, 155066, 525, 90423, 4241, 57348, 245972, 245973, 6556, 387849
GO:0006997	nucleus organization	GOBP	92	0.0151146	1.01523	0.0436237	0.26162	up	23224, 57142, 4000, 6223, 3021, 51280, 4926, 274, 5903, 23353, 5048, 23198, 10783, 91754, 5371, 4928, 221035, 5515, 9221, 10269, 9818, 5819, 10762, 55968, 9972, 23481, 6732, 23165, 57132, 55161, 10204, 163590, 7110, 25909, 5520, 91782, 1861, 55818, 3148, 54700, 9883, 23279, 2010, 6314, 137886, 27183, 9688, 25978, 23399, 8882, 348995, 81929, 90780, 8086, 9631, 25777, 84172, 8480, 11097, 165324, 23…
GO:0001764	neuron migration	GOBP	62	-0.021018	0.979201	0.0438246	0.262573	down	3320, 9289, 51473, 558, 9620, 4628, 2697, 4897, 8829, 5747, 5048, 2621, 5108, 6695, 5663, 2260, 581, 57698, 153090, 2011, 3084, 9693, 323, 57688, 6722, 55140, 10371, 7976, 89796, 585, 10806, 200933, 23314, 8846, 4147, 5308, 347733, 885, 6792, 2258, 8851, 4929, 266727, 54328, 57057, 2624, 9856, 170302, 27185, 9201, 1813, 9423, 5592, 4208, 5649
GO:0006359	regulation of transcription from RNA polymerase III promoter	GOBP	15	0.0257297	1.02606	0.0438643	0.262573	up	25824, 57680, 55814, 23379, 79664, 57521, 7629, 10623, 8178, 4665, 7702, 10621, 84265, 84524, 25850
GO:0006356	regulation of transcription from RNA polymerase I promoter	GOBP	19	0.0257246	1.02606	0.0439392	0.262777	up	4691, 23645, 9555, 7343, 5441, 5469, 55127, 6598, 7019, 25926, 55011, 56919, 9451, 55506, 387496
GO:0042990	regulation of transcription factor import into nucleus	GOBP	34	-0.0263668	0.973978	0.0440434	0.263155	down	5052, 999, 8720, 5495, 7205, 9817, 57506, 5311, 6548, 3606, 5494, 8445, 6717, 5532, 10523, 5716, 5530, 4601, 4796, 4792, 5598, 8877, 340061, 7097, 3965, 4188, 9472, 51561, 114899, 7124, 10913, 3059
GO:0014855	striated muscle cell proliferation	GOBP	25	-0.0300055	0.97044	0.044108	0.263297	down	7048, 2697, 8837, 2247, 2260, 6256, 4851, 1432, 57190, 2263, 26011, 657, 7046, 7042, 6469, 205428, 4086, 2254, 2627, 57057, 9241, 5950, 4208
GO:0010629	negative regulation of gene expression	GOBP	886	0.00608139	1.0061	0.0442189	0.263649	up	2597, 3312, 3181, 8878, 4582, 1026, 3636, 4904, 1655, 811, 677, 6721, 595, 3949, 3696, 966, 5430, 4179, 2122, 6422, 5725, 3021, 7520, 3609, 7529, 23286, 6421, 2547, 10410, 4841, 9208, 6778, 7422, 7514, 8301, 55366, 25824, 1822, 7323, 2729, 8553, 6493, 2274, 1956, 2909, 3184, 6829, 5270, 7311, 11176, 8085, 1611, 7295, 1153, 9643, 23327, 6431, 2319, 5903, 80014, 9611, 2697, 3281, 23543, 3159, 166, …
GO:0010959	regulation of metal ion transport	GOBP	170	-0.0142922	0.985809	0.0442793	0.263649	down	79026, 476, 81, 567, 967, 2539, 4638, 65125, 805, 1729, 1535, 7779, 5270, 3799, 51669, 23327, 25, 3958, 2771, 2697, 3064, 6446, 29979, 7402, 808, 196527, 2149, 207, 5335, 5371, 255738, 817, 4842, 483, 6786, 1739, 581, 5621, 150094, 857, 7533, 493, 706, 5311, 6548, 596, 5566, 84959, 154043, 57190, 5170, 10110, 6844, 6717, 8573, 5587, 30820, 5144, 9368, 5187, 55636, 51393, 818, 4734, 283229, 784, 4…
GO:0006304	DNA modification	GOBP	61	0.0174703	1.01762	0.0443236	0.263649	up	2778, 11176, 546, 328, 54737, 10973, 9219, 54815, 122402, 1786, 8932, 4152, 79813, 10919, 10664, 8930, 84164, 57459, 53615, 4552, 5290, 1789, 9463, 54790, 51008, 6018, 79661, 10419, 7374, 27350, 23583, 4968, 11022, 4350, 4255, 118460, 2353, 221120, 252969, 4595, 64863, 51010, 54512, 8846, 4913, 201164, 143689, 55124, 84944, 91646, 29947, 6688
GO:0002690	positive regulation of leukocyte chemotaxis	GOBP	38	-0.0245488	0.97575	0.044331	0.263649	down	811, 102, 5879, 2150, 6374, 2621, 196527, 3146, 2919, 3570, 3569, 1435, 9547, 2185, 3576, 51157, 57402, 284114, 5880, 972, 3965, 114609, 1907, 2920, 6347, 728, 5054, 51561, 63940, 5919, 5228, 1240, 2277, 7060, 6372, 719, 8995, 3592
GO:0060412	ventricular septum morphogenesis	GOBP	19	-0.0321897	0.968323	0.0444337	0.264015	down	7048, 6659, 7468, 659, 53834, 4851, 90, 3398, 2263, 7046, 7042, 4092, 3280, 2535, 64783, 161882, 5308, 23462, 9241
GO:0060421	positive regulation of heart growth	GOBP	14	-0.0367665	0.963901	0.0447801	0.265828	down	2247, 2260, 4851, 1432, 2263, 657, 10409, 1906, 2254, 9472, 2627, 57057, 4208
GO:0046677	response to antibiotic	GOBP	30	0.0211698	1.0214	0.0448437	0.265887	up	3320, 3309, 3716, 6647, 5516, 4193, 6548, 7157, 836, 841, 283987, 3569, 7390, 8692, 3717, 3373, 842, 84524, 3397, 255189, 2021, 6347, 8372, 6507, 4261, 5321, 8639, 1543, 4208
GO:0097320	membrane tubulation	GOBP	12	-0.0388635	0.961882	0.0448728	0.265887	down	30846, 11252, 51429, 51100, 54874, 8976, 85377, 257364, 123720, 29763, 84251
GO:0050710	negative regulation of cytokine secretion	GOBP	20	-0.0315218	0.96897	0.0450112	0.266461	down	307, 55366, 2150, 2621, 5371, 3569, 10385, 284297, 23208, 2633, 5734, 27342, 7292, 114899, 7124, 26191, 28984, 55024, 947, 50943
GO:0043604	amide biosynthetic process	GOBP	532	0.00810378	1.00814	0.0450563	0.266483	up	351, 2597, 6124, 1982, 1981, 4869, 811, 677, 8661, 6191, 10209, 6128, 3491, 6129, 6223, 6224, 6229, 55748, 6168, 23367, 3921, 5725, 1975, 3609, 208, 1983, 3376, 6238, 7357, 6157, 6167, 16, 6232, 2729, 1956, 9669, 3184, 292, 7311, 1153, 2872, 6301, 9611, 6209, 127933, 2730, 327, 3315, 5125, 8662, 10236, 10318, 5045, 8087, 8761, 10492, 23645, 2107, 1968, 6659, 9698, 10644, 1979, 5976, 6144, 5094, 8…
GO:0043144	snoRNA processing	GOBP	5	0.0335686	1.03414	0.0452506	0.267386	up	1736, 23404, 118460, 51010, 54512
GO:0010605	negative regulation of macromolecule metabolic process	GOBP	1435	0.00501895	1.00503	0.0453305	0.267612	up	351, 334, 2597, 3312, 9445, 3326, 1718, 302, 3181, 8878, 4582, 1026, 3636, 4869, 4904, 2539, 960, 1655, 811, 55243, 677, 6721, 595, 8661, 3949, 2950, 65125, 3696, 2810, 805, 3192, 10653, 966, 9961, 7345, 5430, 4179, 9320, 2122, 6422, 5725, 8473, 3021, 7520, 3609, 7529, 23286, 7077, 5708, 6421, 3685, 2547, 6282, 10410, 4841, 9208, 10808, 831, 6778, 7422, 7514, 8301, 55366, 25824, 1822, 3301, 7323,…
GO:0032011	ARF protein signal transduction	GOBP	13	-0.0366711	0.963993	0.0455866	0.268631	down	10565, 8729, 10564, 9266, 9265, 23362, 57221, 9267, 9922, 23550, 27128, 5662, 84249
GO:0032012	regulation of ARF protein signal transduction	GOBP	13	-0.0366711	0.963993	0.0455866	0.268631	down	10565, 8729, 10564, 9266, 9265, 23362, 57221, 9267, 9922, 23550, 27128, 5662, 84249
GO:0044843	cell cycle G1/S phase transition	GOBP	138	0.0127295	1.01281	0.0457045	0.269079	up	3688, 4582, 1026, 4869, 595, 2810, 1956, 7311, 85456, 26057, 2033, 7314, 10217, 10769, 6659, 23476, 4193, 328, 207, 8451, 11331, 5932, 10197, 5371, 817, 8558, 8452, 3275, 581, 5720, 1647, 51065, 143384, 8454, 493, 5311, 79027, 10498, 8450, 26524, 5934, 56257, 596, 5721, 5356, 90, 79577, 8065, 29117, 29883, 7157, 4848, 571, 55571, 9113, 4849, 5537, 1874, 5111, 3398, 9337, 9125, 4221, 8882, 59343, …
GO:0032270	positive regulation of cellular protein metabolic process	GOBP	871	0.00611339	1.00613	0.0457552	0.269131	up	351, 5660, 4627, 3326, 754, 302, 2180, 8878, 4582, 3309, 1026, 4478, 8754, 4869, 9518, 960, 595, 8826, 6191, 3329, 3491, 65125, 444, 805, 23367, 8473, 208, 23286, 7077, 5708, 8795, 1075, 2934, 10808, 975, 50488, 7422, 8301, 5781, 896, 2729, 1956, 81669, 27020, 3184, 7311, 10565, 3486, 5879, 1611, 7295, 51495, 1153, 7048, 25, 994, 2771, 6647, 3654, 2150, 9611, 127933, 4898, 4323, 112, 7314, 25897,…
[truncated: 5,339 more rows]
