# Supplementary material for: Three dimensional modeling of biologically relevant fluid shear stress in human renal tubule cells mimics in vivo transcriptional profiles
Source: Sci Rep. 2021 Jul 7;11:14053. doi: 10.1038/s41598-021-93570-5 (PMC8263711; doi:10.1038/s41598-021-93570-5)
Supplement: Supplementary file 8 — Supplementary Information 8. [file 41598_2021_93570_MOESM8_ESM.xlsx]

## Sheet: Sheet1
Supplementary Dataset File S8 - RPKM values of segments of the Rat proximal tubule regions S1, S2, S3 (PMID:25817355) compared to the average RPKM values of RPTEC/TERT1 cell line controls
Gene Symbol		Rat S1 (RPKM)	Rat S2 (RPKM)	Rat S3 (RPKM)		Ensembl ID	RPTEC/TERT1 (RPKM)
abat		11.2243	9.20848	2.97293		ENSG00000183044	0.20128
abcg2		8.88582	18.1291	1.94946		ENSG00000118777	0.06415
abhd14a		19.6743	183.048	106.183		ENSG00000248487	1.94238
acmsd		108.016	91.935	25.0124		ENSG00000153086	2.90547
acot11		15.7923	7.00357	0.00749409		ENSG00000162390	0.30486
acss2		31.4029	98.0332	560.387		ENSG00000131069	40.18
acy3		10.5368	144.834	109.582		ENSG00000132744	0.0026
adap2		22.7914	9.95765	0.0128007		ENSG00000184060	0.59202
afm		0.464595	7.85586	15.1329		ENSG00000079557	0.00162
agmat		3.58565	28.3746	80.0452		ENSG00000116771	0.33349
agxt2		224.214	258.02	390.222		ENSG00000113492	0.00375
ak4		68.5705	204.23	140.306		ENSG00000162433	7.41425
aldh2		171.729	463.983	412.715		ENSG00000111275	18.0931
aldh8a1		52.9364	27.2065	20.523		ENSG00000118514	0.4349
aldob		5101.38	2930.45	2388.47		ENSG00000136872	0.00834
alpl		28.9312	66.4602	114.523		ENSG00000162551	0.04135
amacr		5.78772	106.25	77.6534		ENSG00000242110	0.41847
amn		12.1176	9.94552	4.00413		ENSG00000166126	0.95743
anks4b		43.6892	61.2601	24.7751		ENSG00000175311	0.00605
anpep		1.51424	42.9833	141.033		ENSG00000166825	115.069
apmap		5.65354	38.166	10.8187		ENSG00000101474	55.9078
apoe		203.324	31.9922	28.5761		ENSG00000130203	12.8443
aqp11		4.32344	16.0646	4.24834		ENSG00000178301	0.90589
aqp7		50.5424	26.5826	67.6132		ENSG00000165269	0.06885
aspa		12.9753	17.4859	18.4018		ENSG00000108381	0.0005
aspg		0	4.0339	22.7515		ENSG00000166183	0.32144
ass1		397.819	250.045	105.412		ENSG00000130707	30.634
baiap2l2		5.05682	9.50561	21.5028		ENSG00000128298	31.6602
bhmt		0.267342	27.2247	9.0539		ENSG00000145692	0.18946
bhmt2		96.2353	128.954	107.894		ENSG00000132840	0.14999
c1qtnf3		2.87125	10.6197	12.8424		ENSG00000082196	0.7319
cacng5		0	0.541851	28.473		ENSG00000075429	0
calml4		822.456	432.727	458.713		ENSG00000129007	2.07224
ccr10		13.3082	3.21605	0		ENSG00000184451	0.68781
chtf18		0	2.95735	16.0607		ENSG00000127586	3.09112
cideb		21.977	17.4961	11.5542		ENSG00000136305	0
cidec		0.170246	10.7396	11.148		ENSG00000187288	0.00674
cmbl		214.539	114.96	41.7215		ENSG00000164237	20.1282
cotl1		131.165	82.3506	18.8278		ENSG00000103187	44.8832
cryl1		295.902	337.89	180.17		ENSG00000165475	23.6562
cryz		126.911	320.669	386.254		ENSG00000116791	59.9089
csf2rb		0.240289	11.2086	0.0638183		ENSG00000100368	0
cth		6.01376	162.209	205.606		ENSG00000116761	15.0666
cyp24a1		0	17.9486	0.814382		ENSG00000019186	0.0057
cyp2e1		125.994	116.952	28.44		ENSG00000130649	0.63126
dao		7.18979	50.7714	8.445		ENSG00000110887	0.00101
ddah1		0	0	0		ENSG00000153904	26.1868
decr2		406.371	242.899	85.9769		ENSG00000242612	2.80629
dgkg		16.2869	12.4355	0		ENSG00000058866	0.00049
dhfr		61.2557	45.6302	14.336		ENSG00000228716	4.87338
dhrs7		0.600481	88.921	330.573		ENSG00000100612	21.677
dnajc22		10.5953	20.4126	4.49281		ENSG00000178401	1.56918
dpys		4.43483	31.4798	28.7864		ENSG00000147647	0.00249
enpp6		12.0993	3.69307	2.37393		ENSG00000164303	0.00369
espn		17.6717	20.2765	42.0259		ENSG00000187017	0.47768
fah		82.306	321.653	308.206		ENSG00000103876	5.11161
fam151a		21.9133	7.05276	0.00260779		ENSG00000162391	0.08533
fbp1		187.124	245.959	125.52		ENSG00000165140	0
fmo1		79.2063	89.6897	78.2032		ENSG00000010932	0.01108
fmo3		0.762588	184.53	275.231		ENSG00000007933	0.00247
fmo4		5.96574	35.2402	42.1279		ENSG00000076258	2.04733
g0s2		15.1265	23.9778	27.5006		ENSG00000123689	6.35192
g6pc		78.6457	41.8465	3.67469		ENSG00000131482	0.00142
galnt14		9.2511	14.3237	0.0393492		ENSG00000158089	7.19502
gatm		1384.28	898.514	67.6513		ENSG00000171766	0.13754
gc		0	0	33.0443		ENSG00000145321	0.00454
gclc		1.34249	408.128	635.402		ENSG00000001084	10.5854
gemin6		8.63696	28.5605	1.26861		ENSG00000152147	1.80142
glyat		1376.85	1289.36	665.953		ENSG00000149124	0.07485
glyctk		111.143	81.1048	54.6287		ENSG00000168237	0.79171
gng13		1.17545	0.0139695	0.017616		ENSG00000127588	0.0692
gpx3		17551.3	6338.61	572.023		ENSG00000211445	46.5798
grhpr		537.856	423.408	158.94		ENSG00000137106	13.5399
gss		32.8279	73.8959	593.202		ENSG00000100983	44.4976
gsta1		581.495	623.023	631.039		ENSG00000243955	0.0168
gsta2		137.213	123.935	117.889		ENSG00000244067	0.0052
haao		44.6782	678.466	437.233		ENSG00000162882	0.03801
hao2		1620.69	2765.38	4401.59		ENSG00000116882	0.00596
hgd		28.3884	170.085	189.406		ENSG00000113924	58.6316
hnf4a		20.0971	27.5962	41.9081		ENSG00000101076	0.00119
hnmt		0	12.6434	26.3483		ENSG00000150540	6.10483
hpd		2017.39	715.762	534.096		ENSG00000158104	0.09621
hsd11b1		12.5782	335.75	320.951		ENSG00000117594	0.0082
hykk		9.30129	27.6905	25.8549		ENSG00000188266	1.36101
igfbp4		6.70887	10.5143	3.55508		ENSG00000141753	8.89936
il33		16.0459	24.6921	15.8481		ENSG00000137033	0.0141
inmt		21.2258	63.8605	198.357		ENSG00000241644	0
iqcg		13.4884	0.131477	0		ENSG00000114473	1.21755
itga7		15.1849	53.0373	39.4146		ENSG00000135424	0.20058
iyd		4.41604	34.4399	34.7138		ENSG00000009765	0.05389
kcnj15		59.7978	58.9049	0.654065		ENSG00000157551	5.53564
khk		23.9936	77.022	76.1599		ENSG00000138030	0.98485
kmo		10.2271	36.0136	17.1016		ENSG00000117009	2.74785
mdk		22.6357	7.81314	0.0964214		ENSG00000110492	5.86158
mep1a		2.26047	26.2217	111.305		ENSG00000112818	0.00117
mep1b		0	22.6583	78.9306		ENSG00000141434	0.02949
metrn		13.544	0.351411	0		ENSG00000103260	8.14249
mettl7b		32.8377	117.985	87.1071		ENSG00000170439	0.0199
miox		1385.86	3849.47	1659.01		ENSG00000100253	18.1395
mrap		0.121011	9.23857	22.7186		ENSG00000170262	0.00627
msrb1		370.136	535.765	273.573		ENSG00000198736	11.195
nat8		10.5584	33.015	65.6064		ENSG00000144035	0.05179
neurl2		16.9259	1.02721	0.00877567		ENSG00000124257	0.25438
nme4		111.623	20.1366	3.00926		ENSG00000103202	13.0988
nox4		10.1306	1.42889	0		ENSG00000086991	0.07897
olfml1		10.0567	4.91137	8.67924		ENSG00000183801	0.00154
osgin1		0.207356	105.042	447.886		ENSG00000140961	3.06161
pah		334.049	209.888	12.5707		ENSG00000171759	0
pck1		280.148	375.016	185.524		ENSG00000124253	0.01748
pdzk1		298.509	256.908	202.663		ENSG00000174827	47.1543
pfn3		323.897	898.329	270.333		ENSG00000196570	0.02599
pla2g6		2.50623	31.6482	44.6094		ENSG00000184381	4.42025
pm20d1		9.4366	24.6089	30.1054		ENSG00000162877	0.0384
ppic		0.155881	197.478	717.842		ENSG00000168938	20.8401
prepl		59.9114	128.974	777.944		ENSG00000138078	13.296
proc		14.8493	19.5283	39.0803		ENSG00000115718	0.43358
prodh2		62.5219	46.1468	11.1931		ENSG00000250799	0.00143
pter		106.315	66.336	93.8702		ENSG00000165983	18.7629
ptprn		4.53568	13.7695	9.66309		ENSG00000054356	0.00102
qdpr		314.123	418.532	96.2462		ENSG00000151552	8.48598
qprt		109.758	75.0426	40.7592		ENSG00000103485	63.8897
rbp1		457.92	35.007	0.274009		ENSG00000114115	0.00531
rbp4		0	0	10.6735		ENSG00000138207	0.06414
rdh16		16.8386	31.5392	31.7706		ENSG00000139547	0.03582
resp18		0.399026	2.36788	21.8314		ENSG00000182698	0
rgn		1.7036	38.8057	172.998		ENSG00000130988	0.31064
rpp25		52.5576	15.6259	0		ENSG00000178718	2.1044
serpinc1		36.5708	2.84928	3.70128		ENSG00000117601	0.04351
sfxn1		11.4233	44.0613	20.2196		ENSG00000164466	5.33382
slc13a1		79.7417	54.0503	0		ENSG00000081800	0
slc13a2		2.31623	27.0048	11.666		ENSG00000007216	0.00034
slc13a3		42.1565	95.4284	16.8712		ENSG00000158296	0.44039
slc16a14		21.9013	8.99607	2.22818		ENSG00000163053	3.54879
slc16a2		16.0288	9.93048	0		ENSG00000147100	18.981
slc16a4		14.9689	50.1967	30.7505		ENSG00000168679	1.02672
slc17a1		30.2595	73.2259	11.2696		ENSG00000124568	11.2918
slc17a3		18.9515	102.613	103.538		ENSG00000124564	4.52078
slc22a1		36.6357	89.7227	9.93772		ENSG00000175003	0.20996
slc22a12		1.56321	21.6322	120.491		ENSG00000197891	0
slc22a13		0	0	10.7567		ENSG00000172940	0.04601
slc22a2		31.1279	96.5437	293.679		ENSG00000112499	0.02307
slc22a6		82.7046	105.309	19.8494		ENSG00000197901	0
slc22a8		80.6889	152.333	0.727755		ENSG00000149452	0
slc23a1		2.19129	23.0531	31.7793		ENSG00000170482	0.5797
slc23a3		0	3.63206	44.34		ENSG00000213901	1.35053
slc25a45		9.78488	23.8019	0.0180069		ENSG00000162241	0.40225
slc26a1		13.4363	33.6304	16.6263		ENSG00000145217	4.80573
slc27a2		13.2797	81.5328	175.649		ENSG00000140284	2.17246
slc29a3		52.2318	68.3362	163.114		ENSG00000198246	7.73599
slc30a2		13.4905	11.3565	0		ENSG00000158014	2.44048
slc34a1		333.158	1241.99	214.802		ENSG00000131183	0.11729
slc34a3		49.1239	3.51361	0		ENSG00000198569	0.52667
slc35d1		0.0926969	12.3195	1.85802		ENSG00000116704	3.0299
slc38a3		0.29262	44.0291	173.814		ENSG00000188338	0.33852
slc39a8		1.45965	19.3846	10.6078		ENSG00000138821	8.36981
slc3a1		49.635	113.652	709.798		ENSG00000138079	24.3976
slc47a1		16.0828	73.3251	15.5628		ENSG00000142494	0.01208
slc51a		10.4251	26.5921	3.06401		ENSG00000163959	0.57141
slc5a10		4.25886	53.9686	44.0961		ENSG00000154025	0.00511
slc5a11		1.0149	39.5543	19.4295		ENSG00000158865	0.00818
slc5a12		16.2007	0	0		ENSG00000148942	0
slc5a2		90.921	8.18183	0.471588		ENSG00000140675	0.04112
slc6a13		4.68576	25.0301	1.98223		ENSG00000010379	9.75523
slc6a19		19.7949	8.72091	0		ENSG00000174358	0
slc7a13		0.272753	137.329	780.09		ENSG00000164893	0
slc7a9		17.5203	9.21327	3.69796		ENSG00000021488	0.03349
sod3		114.808	136.003	111.501		ENSG00000109610	143.164
sord		310.697	250.632	80.244		ENSG00000140263	3.46119
spink1		39.6083	41.2868	0		ENSG00000164266	0.02572
spp2		395.619	157.305	0.286742		ENSG00000072080	0.00497
sult1b1		14.0066	8.82254	56.4433		ENSG00000173597	0.00204
susd2		10.6427	34.4264	1.66503		ENSG00000099994	0.08384
susd3		20.2103	27.1359	35.2483		ENSG00000157303	0.05001
syce1		17.2786	11.9529	2.59421		ENSG00000171772	0.00275
syce2		12.2002	3.86437	0.0297294		ENSG00000161860	0.36488
sycp3		19.0035	4.87666	3.24661		ENSG00000139351	0.16139
tff3		4.10585	264.908	2658.55		ENSG00000160180	0.0696
tgfbi		0	0.701468	21.7196		ENSG00000120708	12.9228
thnsl2		15.3681	21.6346	96.5027		ENSG00000144115	2.43824
tmem106a		42.2825	32.2466	2.64668		ENSG00000184988	1.40034
tmem252		3.70823	11.9394	8.48205		ENSG00000181778	0.62099
tmigd1		0.0385369	4.08915	16.7042		ENSG00000182271	0.00251
tmlhe		2.58133	32.5145	162.197		ENSG00000185973	2.37043
tnip1		11148.5	3200.95	583.893		ENSG00000145901	31.2214
tpmt		96.1733	81.4084	398.955		ENSG00000137364	13.5563
trpv1		34.0245	10.1234	0		ENSG00000196689	0.11426
tst		500.951	1098.04	150.477		ENSG00000128311	16.0034
ttc36		15.6008	76.7287	27.2983		ENSG00000172425	0.12906
upb1		111.967	136.862	197.509		ENSG00000100024	0.00023
xdh		15.1473	5.82223	0.379776		ENSG00000158125	4.38739
xpnpep2		9.34747	11.3974	21.4855		ENSG00000122121	0
xylb		16.6059	24.6394	30.2615		ENSG00000093217	0.24434
zbtb5		137.693	94.2745	43.1439		ENSG00000168795	5.69047
